# Supplementary material for: Diel cycle of lanthanide-dependent methylotrophy by TMED127/Methylaequorales bacteria in oligotrophic surface seawater
Source: Appl Environ Microbiol. 2025 Sep 19;91(10):e01181-25. doi: 10.1128/aem.01181-25 (PMC12542740; doi:10.1128/aem.01181-25)
Supplement: Supplemental tables — Tables S1 to S8. [file aem.01181-25-s0003.xlsx]

## Sheet: Table S1
Table S1. Full-length PQQ-dependent methanol dehydrogenase genes identified in RNA-Seq datasets from the Department of Energy (DOE) Joint Genome Institute Integrated Microbial Genomes and Microbiomes (JGI IMG/M) database. Bolded sequences were included in the phylogeny in Figure 1A.
Gene ID (bolded are included in Figure 1A)	Product name in JGI IMG	Scaffold ID	Gene sequence length in bases	Gene sequence length in kbases	RNA-Seq reads mapping to gene of interest	Total reads in RNA-Seq dataset	Total reads in RNA-Seq dataset / 10^6	Reads per kbase per million (RPKM)	Latitude	Longitude	SX ID	Condition	Sample site (ocean basin name)	Sampling depth (meters)	Month	Day	Year	Top BLAST hit	% identity to gene of interest	Name of top BLAST hit	Class of top BLAST hit	GTDB taxonomy of top BLAST hit	Protein sequence of JGI IMG product
3300046042 assembled Ga0456485_000498_6_1838	PQQ-dependent dehydrogenase (methanol/ethanol family)	Ga0456485_000498	1833	1.833	1043	7828704	7.8287	72.6829	31.4205	-64.1498	SX-69	14_0800_DCM	Sargasso Sea, North Atlantic Ocean	110	October	14	2019	GIR25668.1	0.959	Alphaproteobacteria bacterium CM1_5m.P40	Alphaproteobacteria	d__Bacteria;p__Pseudomonadota;c__Alphaproteobacteria;o__TMED127;f__TMED127;g__GCA-2691245;s__GCA-2691245sp019650635	MSILKKGLIASAALALPFAVSANSKLERMMGDPNQWVQQSGDYAGHRYSSLDQINKSNVGSLKVAWTFSTGVLRGHEGGPLVIGDMMYVHTAIPNIVYALDLNDNQRIVWKYNPVKGGKYPGGETMDRVISVMCCDNVNRGVNYHPNGTIVLHAADTSVIALNAKNGKEKWVTTNLHAGTGKYGVSASTGSGQPFIIKDTVGVGCSGAEFGVRCNWTSYDINSGKKLWRAYSMGPDKDMLVDPNKTTSMGKPVGKDSSLKTWPGDAWKIGGGSIWGFYGYDSSLNTLYYGTGNPSTWNPVVRPGDNKWSMTINARNPDNGMAKWLYQMTPYDEWDYDGVNEMILVDMKVKGKNRKALVHFDRNGFAYTMDRASGELLVAEKYDPAVNWATHVDMKTGRP…
3300011293 assembled Ga0138376_1157261	alcohol dehydrogenase (cytochrome c)	Ga0138376_115726	1833	1.833	227	4735528	4.73553	26.1514	-28.2362	-38.4949			South Atlantic Ocean	400	April	2	2013	GIR25668.1	0.9148	Alphaproteobacteria bacterium CM1_5m.P40	Alphaproteobacteria	d__Bacteria;p__Pseudomonadota;c__Alphaproteobacteria;o__TMED127;f__TMED127;g__GCA-2691245;s__GCA-2691245sp019650635	MSILKKGLIASAVLALPFAVSANSKLEKMMGDPNQWVTQSGDYAGHRYSSLDQINKSNVGSLKVAWSFSTGVLRGHEGSPLVIGDTMYVHTAIPNIVYALDLNDDQRILWKYNPVKGGKYPGGETMDRVISVMCCDNVNRGVNYHPSGKVFLHAADSSVIALDAKSGKEVWVTTNMHAGTGKYGVSASTGTGQPYVIKDTVGVGCSGAEFGVRCNWTSYDVNSGKRKWRAYSMGPDKDMLVDPNKTTSMGKPVGKDSSTKTWPGDAWKIGGGSIWGFYGYDSSLNTLYYGTGNPSTWNPVVRPGDNKWSMAINARNPDNGMAKWLFQMTPYDEWDYDGVNEMILVDMKVKGKNRQALVHFDRNGFAYTMDRASGELLVAEKYDPAVNFATHVDMKTGRP…
3300011295 assembled Ga0138389_10220621	alcohol dehydrogenase (cytochrome c)	Ga0138389_1022062	1833	1.833	181	5379353	5.37935	18.3563	-28.2362	-38.4949			South Atlantic Ocean	480	April	2	2013	GIR25668.1	0.9131	Alphaproteobacteria bacterium CM1_5m.P40	Alphaproteobacteria	d__Bacteria;p__Pseudomonadota;c__Alphaproteobacteria;o__TMED127;f__TMED127;g__GCA-2691245;s__GCA-2691245sp019650635	MSILKKGLIASAVLALPFAVSANSKLEKMMGDPNQWVTQSGDYAGHRYSSLDQINKSNVGSLKVAWSFSTGVLRGHEGSPLVIGDTMYVHTAIPNIVYALDLNDDQRILWKYNPVKGGKYPGGETMDRVISVMCCDNVNRGVNYHPSGKVFLHAADSSVIALDAKSGKEVWVTTNMHAGTGKYGVSASTGTGQPYVIKDTVGVGCSGAEFGVRCNWTSYDVNSGKRKWRAYSMGPDKDMLVDPNKTTSMGKPVGKDSSTKTWPGDAWKIGGGSIWGFYGYDSSLNTLYYGTGNPSTWNPVVRPGDNKWSMAINARNPDNGMAKWLFQMTPYDEWDYDGVNEMILVDMKVKGKNRQALVHFDRNGFAYTMDRASGELLVAEKYDPAVNFATHVDMKTGRP…
3300011291 assembled Ga0138395_1292281	alcohol dehydrogenase (cytochrome c)	Ga0138395_129228	1833	1.833	276	5858076	5.85808	25.7035	-28.2362	-38.4949			South Atlantic Ocean	252	April	2	2013	GIR25668.1	0.9164	Alphaproteobacteria bacterium CM1_5m.P40	Alphaproteobacteria	d__Bacteria;p__Pseudomonadota;c__Alphaproteobacteria;o__TMED127;f__TMED127;g__GCA-2691245;s__GCA-2691245sp019650635	MSILKKGLIASAVLALPFAVSANSKLEKMMGDPNQWVTQSGDYAGHRYSSLDQINKSNVGSLKVAWSFSTGVLRGHEGSPLVIGDTMYVHTAIPNIVYALDLNDDQRILWKYNPVKGGKYPGGETMDRVISVMCCDNVNRGVNYHPSGKVFLHAADSSVIALDAKSGKEVWVTTNMHAGTGKYGVSASTGTGQPYVIKDTVGVGCSGAEFGVRCNWTSYDVNSGKRKWRAYSMGPDKDMLVDPNKTTSMGKPVGKDSSTKTWPGDAWKIGGGSIWGFYGYDSSLNTLYYGTGNPSTWNPVVRPGDNKWSMTINARNPDNGMAKWLFQMTPYDEWDYDGVNEMILVDMKVKGKNRQALVHFDRNGFAYTMDRASGELLVAEKYDPAVNFATHVDMKTGRP…
3300011328 assembled Ga0138388_10447211	alcohol dehydrogenase (cytochrome c)	Ga0138388_1044721	1833	1.833	310	7180309	7.18031	23.5535	-28.2362	-38.4949			South Atlantic Ocean	251	April	2	2013	GIR25668.1	0.9164	Alphaproteobacteria bacterium CM1_5m.P40	Alphaproteobacteria	d__Bacteria;p__Pseudomonadota;c__Alphaproteobacteria;o__TMED127;f__TMED127;g__GCA-2691245;s__GCA-2691245sp019650635	MSILKKGLIASAVLALPFAVSANSKLEKMMGDPNQWVTQSGDYAGHRYSSLDQINKSNVGSLKVAWSFSTGVLRGHEGSPLVIGDTMYVHTAIPNIVYALDLNDDQRILWKYNPVKGGKYPGGETMDRVISVMCCDNVNRGVNYHPSGKVFLHAADSSVIALDAKSGKEVWVTTNMHAGTGKYGVSASTGTGQPYVIKDTVGVGCSGAEFGVRCNWTSYDVNSGKRKWRAYSMGPDKDMLVDPNKTTSMGKPVGKDSSTKTWPGDAWKIGGGSIWGFYGYDSSLNTLYYGTGNPSTWNPVVRPGDNKWSMAINARNPDNGMAKWLFQMTPYDEWDYDGVNEMILVDMKVKGKNRQALVHFDRNGFAYTMDRASGELLVAEKYDPAVNFATHVDMKTGRP…
3300011296 assembled Ga0138387_10161291	alcohol dehydrogenase (cytochrome c)	Ga0138387_1016129	1833	1.833	281	6178659	6.17866	24.8113	-28.2362	-38.4949			South Atlantic Ocean	251	April	2	2013	GIR25668.1	0.9131	Alphaproteobacteria bacterium CM1_5m.P40	Alphaproteobacteria	d__Bacteria;p__Pseudomonadota;c__Alphaproteobacteria;o__TMED127;f__TMED127;g__GCA-2691245;s__GCA-2691245sp019650635	MSILKKGLIASAVLALPFAVSANSKLERMMGDPNQWVTQSGDYAGHRYSSLDQINKSNVGSLKVAWSFSTGVLRGHEGSPLVIGDTMYVHTAIPNIVYALDLNDDQRILWKYNPVKGGKYPGGETMDRVISVMCCDNVNRGVNYHPSGKVFLHAADSSVIALDAKSGKELWVTTNMHAGTGKYGVSASTGTGQPYVIKDTVGVGCSGAEFGVRCNWTSYDVNSGKRKWRAYSMGPDKDMLVDPNKTTSMGKPVGKDSSTKTWPGDAWKIGGGSIWGFYGYDSSLNTLYYGTGNPSTWNPVVRPGDNKWSMAINARNPDNGMAKWLFQMTPYDEWDYDGVNEMILVDMKVKGKNRQALVHFDRNGFAYTMDRASGELLVAEKYDPAVNFATHVDMKTGRP…
3300046605 assembled Ga0456493_000525_22_1923	PQQ-dependent dehydrogenase (methanol/ethanol family)	Ga0456493_000525	1902	1.902	5560	9296569	9.29657	314.443	31.4413	-64.1645	SX-87	14_2000_BML	Sargasso Sea, North Atlantic Ocean	50	October	14	2019	GIR25668.1	0.9721	Alphaproteobacteria bacterium CM1_5m.P40	Alphaproteobacteria	d__Bacteria;p__Pseudomonadota;c__Alphaproteobacteria;o__TMED127;f__TMED127;g__GCA-2691245;s__GCA-2691245sp019650635	MSILKKSIIASAALALPFAVSANSKLEKMMKDPGQWVQQSGDYAGHRFSNLDQINKSNVGSLKVAWTFSTGVLRGHEGGPLVIGDTMYVHTAIPNIVYALDLNDNQRIIWKYNPVKGGKYPGGETMDRVISVMCCDNVNRGVNYHPNGTIVLHAADTSVIALDAKTGKEKWITTNLHAGTGKYGVSASTGSGQPFIIKDTVGVGCSGAEFGVRCNWTSYDIKSGKRLWRAYSMGPDKDMLVDPNKTTSMLKPIGKDSSLKTWPGDSWKIGGGSIWGFYGYDSKLNTLYYGTGNPSTWNPVVRPGDNKWSMTINARNPDNGMAKWLYQMTPYDEWDYDGVNEMILVDMKVKGKNRQALVHFDRNGFAYTMDRASGELLVAEKYDPAVNWATHVDMKTGRP…
3300046600 assembled Ga0456466_000712_8_1909	PQQ-dependent dehydrogenase (methanol/ethanol family)	Ga0456466_000712	1902	1.902	30997	9241690	9.24169	1763.43	31.4199	-64.1151	SX-41	13_1600_SRF	Sargasso Sea, North Atlantic Ocean	5	October	13	2019	GIR25668.1	0.9934	Alphaproteobacteria bacterium CM1_5m.P40	Alphaproteobacteria	d__Bacteria;p__Pseudomonadota;c__Alphaproteobacteria;o__TMED127;f__TMED127;g__GCA-2691245;s__GCA-2691245sp019650635	MSILKKSIIASAALALPFAVSANSKLEKMMKDPGQWVQQSGDYAGHRFSNLDQINKSNVGSLKVAWTFSTGVLRGHEGGPLVIGDVMYVHTAIPNIVYALDLNDNQRIMWKYNPVKGGKYPGGETMDRVISVMCCDNVNRGVNYHPNGTIVLHAADTSVIALDAKTGKEKWVTTNLHAGTGKYGVSASTGSGQPFIIKDMVGVGCSGAEFGVRCNWTQYDINSGKRLWRAYSMGPDKDMLVDPNKTTSMLKPIGKDSSLKTWPGDAWKIGGGSIWGFYGYDSSLNTLYYGTGNPSTWNPVVRPGDNKWSMTINARNPDNGMAKWLYQMTPYDEWDYDGVNEMILVDMKVKGKNRQALVHFDRNGFAYTMDRASGELLVAEKYDPAVNWATHVDMKTGRP…
3300046622 assembled Ga0456521_000794_2_1891	PQQ-dependent dehydrogenase (methanol/ethanol family)	Ga0456521_000794	1890	1.89	4392	7763066	7.76307	299.342	31.4508	-64.215	SX-132	16_0000_SRF	Sargasso Sea, North Atlantic Ocean	5	October	16	2019	GIR25668.1	0.9803	Alphaproteobacteria bacterium CM1_5m.P40	Alphaproteobacteria	d__Bacteria;p__Pseudomonadota;c__Alphaproteobacteria;o__TMED127;f__TMED127;g__GCA-2691245;s__GCA-2691245sp019650635	MSILKKSIIASAALALPFAVSANSKLEKMMKDPGQWVQQSGDYAGHRFSNLDQINKSNVGSLKVAWTFSTGVLRGHEGGPLVIGDVMYVHTAIPNIVYALDLNDNQRIMWKYNPVKGGKYPGGETMDRVISVMCCDNVNRGVNYHPNGTIVLHAADTSVIALDAKTGKEKWVTTNLHAGTGKYGVSASTGSGQPFIIKDMVGVGCSGAEFGVRCNWTQYDINSGKRLWRAYSMGPDKDMLVDPNKTTSMLKPIGKDSSLKTWPGDAWKIGGGSIWGFYGYDSSLNTLYYGTGNPSTWNPVVRPGDNKWSMTINARNPDNGMAKWLYQMTPYDEWDYDGVNEMILVDMKVKGKNRQALVHFDRNGFAYTMDRASGELLVAEKYDPAVNWATHVDMKTGRP…
3300046138 assembled Ga0456535_000996_22_1923	PQQ-dependent dehydrogenase (methanol/ethanol family)	Ga0456535_000996	1902	1.902	35138	14134387	14.1344	1307.04	31.4688	-64.2255	SX-156	16_1600_SRF	Sargasso Sea, North Atlantic Ocean	5	October	16	2019	GIR25668.1	0.9934	Alphaproteobacteria bacterium CM1_5m.P40	Alphaproteobacteria	d__Bacteria;p__Pseudomonadota;c__Alphaproteobacteria;o__TMED127;f__TMED127;g__GCA-2691245;s__GCA-2691245sp019650635	MSILKKSIIASAALALPFAVSANSKLEKMMKDPGQWVQQSGDYAGHRFSNLDQINKSNVGSLKVAWTFSTGVLRGHEGGPLVIGDVMYVHTAIPNIVYALDLNDNQRIMWKYNPVKGGKYPGGETMDRVISVMCCDNVNRGVNYHPNGTIVLHAADTSVIALDAKTGKEKWVTTNLHAGTGKYGVSASTGSGQPFIIKDMVGVGCSGAEFGVRCNWTQYDINSGKRLWRAYSMGPDKDMLVDPNKTTSMLKPIGKDSSLKTWPGDAWKIGGGSIWGFYGYDSSLNTLYYGTGNPSTWNPVVRPGDNKWSMTINARNPDNGMAKWLYQMTPYDEWDYDGVNEMILVDMKVKGKNRQALVHFDRNGFAYTMDRASGELLVAEKYDPAVNWATHVDMKTGRP…
3300046625 assembled Ga0456528_001207_6_1901	PQQ-dependent dehydrogenase (methanol/ethanol family)	Ga0456528_001207	1896	1.896	9413	10989503	10.9895	451.764	31.4615	-64.2246	SX-142	16_0800_BML	Sargasso Sea, North Atlantic Ocean	42	October	16	2019	GIR25668.1	0.98	Alphaproteobacteria bacterium CM1_5m.P40	Alphaproteobacteria	d__Bacteria;p__Pseudomonadota;c__Alphaproteobacteria;o__TMED127;f__TMED127;g__GCA-2691245;s__GCA-2691245sp019650635	MSILKKSIIASAALALPFAVSANSKLEKMMKDPGQWVQQSGDYAGHRFSNLDQINKSNVGSLKVAWTFSTGVLRGHEGGPLVIGDVMYVHTAIPNIVYALDLNDNQRIMWKYNPVKGGKYPGGETMDRVISVMCCDNVNRGVNYHPNGTIVLHAADTSVIALDAKTGKEKWVTTNLHAGTGKYGVSASTGSGQPFIIKDMVGVGCSGAEFGVRCNWTQYDINSGKRLWRAYSMGPDKDMLVDPNKTTSMLKPIGKDSSLKTWPGDAWKIGGGSIWGFYGYDSSLNTLYYGTGNPSTWNPVVRPGDNKWSMTINARNPDNGMAKWLYQMTPYDEWDYDGVNEMILVDMKVKGKNRKALVHFDRNGFAYTMDRASGELLVAEKYDPAVNWATHVDMKTGRP…
3300046149 assembled Ga0456459_000744_39_1871	PQQ-dependent dehydrogenase (methanol/ethanol family)	Ga0456459_000744	1833	1.833	4192	11653237	11.6532	196.251	31.4056	-64.9059	SX-26	13_0800_BML	Sargasso Sea, North Atlantic Ocean	50	October	13	2019	GIR25668.1	0.9852	Alphaproteobacteria bacterium CM1_5m.P40	Alphaproteobacteria	d__Bacteria;p__Pseudomonadota;c__Alphaproteobacteria;o__TMED127;f__TMED127;g__GCA-2691245;s__GCA-2691245sp019650635	MSILKKSIIASAALALPFAVSANSKLEKMMKDPGQWVQQSGDYAGHRFSNLDQINKSNVGSLKVAWTFSTGVLRGHEGGPLVIGDVMYVHTAIPNIVYALDLNDNQRIMWKYNPVKGGKYPGGETMDRVISVMCCDNVNRGVNYHPNGTIVLHAADTSVIALDAKTGKEKWVTTNLHAGTGKYGVSASTGSGQPFIIKDMVGVGCSGAEFGVRCNWTQYDINSGKRLWRAYSMGPDKDMLVDPNKTTSMLKPIGKDSSLKTWPGDAWKIGGGSIWGFYGYDSKLNTLYYGTGNPSTWNPVVRPGDNKWSMTIMARNPDNGMAKWLYQMTPYDEWDYDGVNEMILVDMKVKGKNRQALVHFDRNGFAYTMDRASGELLVAEKYDPAVNWATHVDMKTGRP…
3300046603 assembled Ga0456480_000529_37_1938	PQQ-dependent dehydrogenase (methanol/ethanol family)	Ga0456480_000529	1902	1.902	10986	10484918	10.4849	550.889	31.4205	-64.1498	SX-64	14_0800_BML	Sargasso Sea, North Atlantic Ocean	50	October	14	2019	GIR25668.1	0.98	Alphaproteobacteria bacterium CM1_5m.P40	Alphaproteobacteria	d__Bacteria;p__Pseudomonadota;c__Alphaproteobacteria;o__TMED127;f__TMED127;g__GCA-2691245;s__GCA-2691245sp019650635	MSILKKSIIASAALALPFAVSANSKLEKMMKDPGQWVQQSGDYAGHRFSNLDQINKSNVGSLKVAWTFSTGVLRGHEGGPLVIGDVMYVHTAIPNIVYALDLNDNQRIMWKYNPVKGGKYPGGETMDRVISVMCCDNVNRGVNYHPNGTIVLHAADTSVIALDAKTGKEKWVTTNLHAGTGKYGVSASTGSGQPFIIKDMVGVGCSGAEFGVRCNWTQYDINSGKRLWRAYSMGPDKDMLVDPNKTTSMLKPIGKDSSLKTWPGDAWKIGGGSIWGFYGYDSSLNTLYYGTGNPSTWNPVVRPGDNKWSMTINARNPDNGMAKWLYQMTPYDEWDYDGVNEMILVDMKVKGKNRQALVHFDRNGFAYTMDRASGELLVAEKYDPAVNWATHVDMKTGRP…
3300046068 assembled Ga0456552_000322_30_1931	PQQ-dependent dehydrogenase (methanol/ethanol family)	Ga0456552_000322	1902	1.902	7087	11021074	11.0211	338.087	31.4963	-64.2287	SX-180	17_0800_BML	Sargasso Sea, North Atlantic Ocean	48	October	17	2019	GIR25668.1	0.9885	Alphaproteobacteria bacterium CM1_5m.P40	Alphaproteobacteria	d__Bacteria;p__Pseudomonadota;c__Alphaproteobacteria;o__TMED127;f__TMED127;g__GCA-2691245;s__GCA-2691245sp019650635	MSILKKSIIASAALALPFAVSANSKLEKMMKDPGQWVQQSGDYAGHRFSNLDQINKSNVGSLKVAWTFSTGVLRGHEGGPLVIGDVMYVHTAIPNIVYALDLNDNQRIMWKYNPVKGGKYPGGETMDRVISVMCCDNVNRGVNYHPNGTIVLHAADTSVIALDAKTGKEKWVTTNLHAGTGKYGVSASTGSGQPFIIKDMVGVGCSGAEFGVRCNWTQYDINSGKRLWRAYSMGPDKDMLVDPNKTTSMLKPIGKDSSLKTWPGDAWKIGGGSIWGFYGYDSSLNTLYYGTGNPSTWNPVVRPGDNKWSMTINARNPDNGMAKWLYQMTPYDEWDYDGVNEMILVDMKVKGKNRQALVHFDRNGFAYTMDRASGELLVAEKYDPAVNWATHVDMKTGRP…
3300046105 assembled Ga0456510_001838_26_1927	PQQ-dependent dehydrogenase (methanol/ethanol family)	Ga0456510_001838	1902	1.902	11993	18216719	18.2167	346.136	31.4604	-64.2162	SX-114	15_1200_SRF	Sargasso Sea, North Atlantic Ocean	5	October	15	2019	GIR25668.1	0.9885	Alphaproteobacteria bacterium CM1_5m.P40	Alphaproteobacteria	d__Bacteria;p__Pseudomonadota;c__Alphaproteobacteria;o__TMED127;f__TMED127;g__GCA-2691245;s__GCA-2691245sp019650635	MSILKKSIIASAALALPFAVSANSKLEKMMKDPGQWVQQSGDYAGHRYSNLDQINKSNVGSLKVAWTFSTGVLRGHEGGPLVIGDVMYVHTAIPNIVYALDLNDNQRIMWKYNPVKGGKYPGGETMDRVISVMCCDNVNRGVNYHPNGTIVLHAADTSVIALDAKTGKEKWITTNLHSGTGKYGVSASTGSGQPFIIKDMVGVGCSGAEFGVRCNWTQYDINSGKKLWRAYSMGPDKDMLVDPNKTTSMLKPIGKDSSLKTWPGDAWKIGGGSIWGFYGYDSSLNTLYYGTGNPSTWNPVVRPGDNKWSMTINARNPDNGMAKWLYQMTPYDEWDYDGVNEMILVDMKVKGKNRQALVHFDRNGFAYTMDRASGELLVAEKYDPAVNWATHVDMKTGRP…
3300011310 assembled Ga0138363_10545771	alcohol dehydrogenase (cytochrome c)	Ga0138363_1054577	1869	1.869	208	3193732	3.19373	34.8462	-28.2362	-38.4949			South Atlantic Ocean	75	April	2	2013	GIR25668.1	0.9689	Alphaproteobacteria bacterium CM1_5m.P40	Alphaproteobacteria	d__Bacteria;p__Pseudomonadota;c__Alphaproteobacteria;o__TMED127;f__TMED127;g__GCA-2691245;s__GCA-2691245sp019650635	MSILKKSIIASAALALPFAVSANSKLEKMMKDPSQWVQQSGDYAGHRYSKLDQINKSNVGSLKVAWTFSTGVLRGHEGSPLVIGDVMYVHTAIPNIVYALDLNDDQRIMWKYNPVKGGKYPGGETMDRVISVMCCDNVNRGVNYHPNGTIVLHAADTSVIALDAKTGKEKWITTNLHAGTGKYGVSASTGSGQPFIIKDTVGVGCSGAEFGVRCNWTSYDINSGKRLWRAYSMGPDKDMLVDPNKTTSMLKPIGKDSSLKTWPGDSWKIGGGSIWGFYGYDSKLNTLYYGTGNPSTWNPVVRPGDNKWSMTINARNPDNGMAKWLYQMTPYDEWDYDGVNEMILVDMKVKGKNRQALVHFDRNGFAYTMDRASGELLVAEKYDPAVNWATHVDMKTGRP…
3300062073 assembled Ga0593173_002026_16_1848	PQQ-dependent dehydrogenase (methanol/ethanol family)	Ga0593173_002026	1833	1.833	4168	59477669	59.4777	38.2306	31.4357	-64.3502			Sargasso Sea, North Atlantic Ocean	10	April	23	2022	GIR25668.1	0.9787	Alphaproteobacteria bacterium CM1_5m.P40	Alphaproteobacteria	d__Bacteria;p__Pseudomonadota;c__Alphaproteobacteria;o__TMED127;f__TMED127;g__GCA-2691245;s__GCA-2691245sp019650635	MSILKKSIIASAALALPLAVSAHSQIERMMKDPSQWVQQSGDYAGHRYSALDQINKSNVGSLKVAWTFSTGVLRGHEGGPLVIGDTMYVHTAIPNIVYALDLNDNQRIMWKYNPVKGGKYPGGETMDRVISVMCCDNVNRGVNYHPNGTIVLHAADTSVIALDAKTGKEKWVTTNLHAGTGKYGVSASTGSGQPFIIKDMVGVGCSGAEFGVRCNWTQYDINSGKRLWRAYSMGPDKDMLVDPNKTTSMLKPIGKDSSLKTWPGDAWKIGGGSIWGFYGYDSSLNTLYYGTGNPSTWNPVVRPGDNKWSMTINARNPDNGMAKWLYQMTPYDEWDYDGVNEMILVDMKVKGKNRQALVHFDRNGFAYTMDRASGELLVAEKYDPAVNWATHVDMKTGRP…
3300046136 assembled Ga0456529_000679_36_1868	PQQ-dependent dehydrogenase (methanol/ethanol family)	Ga0456529_000679	1833	1.833	3948	9230221	9.23022	233.347	31.4615	-64.2246	SX-143	16_0800_O2M	Sargasso Sea, North Atlantic Ocean	50	October	16	2019	GIR25668.1	0.977	Alphaproteobacteria bacterium CM1_5m.P40	Alphaproteobacteria	d__Bacteria;p__Pseudomonadota;c__Alphaproteobacteria;o__TMED127;f__TMED127;g__GCA-2691245;s__GCA-2691245sp019650635	MSILKKSIIASAALALPLAVSANSKIEKMMKDPSQWVQQSGDYAGHRYSALDQINKSNVGSLKVAWTFSTGVLRGHEGGPLVIGDTMYVHTAIPNIVYALDLNDNQRIIWKYNPVKGGKYPGGETMDRVISVMCCDNVNRGVNYHPNGTIVLHAADTSVIALDAKTGKEKWVTTNLHAGTGKYGVSASTGSGQPFIIKDMVGVGCSGAEFGVRCNWTQYDINSGKRLWRAYSMGPDKDMLVDPNKTTSMLKPIGKDSSLKTWPGDAWKIGGGSIWGFYGYDSSLNTLYYGTGNPSTWNPVVRPGDNKWSMTINARNPDNGMAKWLYQMTPYDEWDYDGVNEMILVDMKVKGKNRQALVHFDRNGFAYTMDRASGELLVAEKYDPAVNWATHVDMKTGRP…
3300046629 assembled Ga0456547_001510_95_1927	PQQ-dependent dehydrogenase (methanol/ethanol family)	Ga0456547_001510	1833	1.833	20407	15239688	15.2397	730.534	31.4872	-64.23	SX-174	17_0400_SRF	Sargasso Sea, North Atlantic Ocean	5	October	17	2019	GIR25668.1	0.99	Alphaproteobacteria bacterium CM1_5m.P40	Alphaproteobacteria	d__Bacteria;p__Pseudomonadota;c__Alphaproteobacteria;o__TMED127;f__TMED127;g__GCA-2691245;s__GCA-2691245sp019650635	MSILKKSIIASAALALPLAVSANSKIEKMMKDPSQWVQQSGDYAGHRYSALDQINKSNVGSLKVAWTFSTGVLRGHEGGPLVIGDTMYVHTAIPNIVYALDLNDNQRIMWKYNPVKGGKYPGGETMDRVISVMCCDNVNRGVNYHPNGTIVLHAADTSVIALDAKTGKEKWITTNLHSGTGKYGVSASTGSGQPFIIKDMVGVGCSGAEFGVRCNWTQYDINSGKRLWRAYSMGPDKDMLVDPNKTTSMLKPIGKDSSLKTWPGDAWKIGGGSIWGFYGYDSKLNTLYYGTGNPSTWNPVVRPGDNKWSMTIMARNPDNGMAKWLYQMTPYDEWDYDGVNEMILVDMKVKGKNRQALVHFDRNGFAYTMDRASGELLVAEKYDPAVNWATHVDMKTGRP…
3300046142 assembled Ga0456549_000444_30_1862	PQQ-dependent dehydrogenase (methanol/ethanol family)	Ga0456549_000444	1833	1.833	36159	9596491	9.59649	2055.61	31.4963	-64.2287	SX-177	17_0800_SRF	Sargasso Sea, North Atlantic Ocean	5	October	17	2019	GIR25668.1	0.9869	Alphaproteobacteria bacterium CM1_5m.P40	Alphaproteobacteria	d__Bacteria;p__Pseudomonadota;c__Alphaproteobacteria;o__TMED127;f__TMED127;g__GCA-2691245;s__GCA-2691245sp019650635	MSILKKSIIASAALALPLAVSANSKIEKMMKDPSQWVQQSGDYAGHRYSALDQINKSNVGSLKVAWTFSTGVLRGHEGGPLVIGDTMYVHTAIPNIVYALDLNDNQRIMWKYNPVKGGKYPGGETMDRVISVMCCDNVNRGVNYHPNGTIVLHAADTSVIALDAKTGKEKWVTTNLHAGTGKYGVSASTGSGQPFIIKDMVGVGCSGAEFGVRCNWTQYDINSGKRLWRAYSMGPDKDMLVDPNKTTSMLKPIGKDSSLKTWPGDAWKIGGGSIWGFYGYDSKLNTLYYGTGNPSTWNPVVRPGDNKWSMTIMARNPDNGMAKWLYQMTPYDEWDYDGVNEMILVDMKVKGKNRQALVHFDRNGFAYTMDRASGELLVAEKYDPAVNWATHVDMKTGRP…
3300046150 assembled Ga0456492_000421_280_2112	PQQ-dependent dehydrogenase (methanol/ethanol family)	Ga0456492_000421	1833	1.833	9534	9695993	9.69599	536.439	31.4413	-64.1645	SX-86	14_2000_SRF	Sargasso Sea, North Atlantic Ocean	5	October	14	2019	GIR25668.1	0.98	Alphaproteobacteria bacterium CM1_5m.P40	Alphaproteobacteria	d__Bacteria;p__Pseudomonadota;c__Alphaproteobacteria;o__TMED127;f__TMED127;g__GCA-2691245;s__GCA-2691245sp019650635	MSILKKSIIASAALALPLAVSANSKLEKMMKDPSQWVQQSGDYAGHRYSSLDQINKSNVGSLKVAWTFSTGVLRGHEGGPLVIGDVMYVHTAIPNIVYALDLNDNQRIIWKYNPVKGGKYPGGETMDRVISVMCCDNVNRGVNYHPNGTIVLHAADTSVIALDAKTGKEKWITTNLHSGTGKYGVSASTGSGQPFIIKDTVGVGCSGAEFGVRCNWTQYDINSGKRLWRAYSMGPDKDMLVDPNKTTSMLKPIGKDSSLKTWPGDAWKIGGGSIWGFYGYDSKLNTLYYGTGNPSTWNPVVRPGDNKWSMTIMARNPDNGMAKWLYQMTPYDEWDYDGVNEMILVDMKVKGKNRQALVHFDRNGFAYTMDRASGELLVAEKYDPAVNWATHVDMKTGRP…
3300046641 assembled Ga0456469_000938_37_1869	PQQ-dependent dehydrogenase (methanol/ethanol family)	Ga0456469_000938	1833	1.833	7568	8315688	8.31569	496.501	31.4354	-64.1145	SX-46	13_2000_SRF	Sargasso Sea, North Atlantic Ocean	5	October	13	2019	GIR25668.1	0.98	Alphaproteobacteria bacterium CM1_5m.P40	Alphaproteobacteria	d__Bacteria;p__Pseudomonadota;c__Alphaproteobacteria;o__TMED127;f__TMED127;g__GCA-2691245;s__GCA-2691245sp019650635	MSILKKSIIASAALALPLAVSANSKLEKMMKDPSQWVQQSGDYAGHRYSSLDQINKSNVGSLKVAWTFSTGVLRGHEGGPLVIGDVMYVHTAIPNIVYALDLNDNQRIIWKYNPVKGGKYPGGETMDRVISVMCCDNVNRGVNYHPNGTIVLHAADTSVIALDAKTGKEKWITTNLHSGTGKYGVSASTGSGQPFIIKDTVGVGCSGAEFGVRCNWTSYDINSGKRLWRAYSMGPDKDMLVDPNKTTSMLKPIGKDSSLKTWPGDAWKIGGGSIWGFYGYDSKLNTLYYGTGNPSTWNPVVRPGDNKWSMTIMARNPDNGMAKWLYQMTPYDEWDYDGVNEMILVDMKVKGKNRQALVHFDRNGFAYTMDRASGELLVAEKYDPAVNWATHVDMKTGRP…
3300046604 assembled Ga0456491_000627_20_1852	PQQ-dependent dehydrogenase (methanol/ethanol family)	Ga0456491_000627	1833	1.833	14399	15259705	15.2597	514.782	31.4413	-64.1645	SX-85	14_2000_SRF	Sargasso Sea, North Atlantic Ocean	5	October	14	2019	GIR25668.1	0.98	Alphaproteobacteria bacterium CM1_5m.P40	Alphaproteobacteria	d__Bacteria;p__Pseudomonadota;c__Alphaproteobacteria;o__TMED127;f__TMED127;g__GCA-2691245;s__GCA-2691245sp019650635	MSILKKSIIASAALALPLAVSANSKLEKMMKDPSQWVQQSGDYAGHRYSSLDQINKSNVGSLKVAWTFSTGVLRGHEGGPLVIGDVMYVHTAIPNIVYALDLNDNQRIIWKYNPVKGGKYPGGETMDRVISVMCCDNVNRGVNYHPNGTIVLHAADTSVIALDAKTGKEKWITTNLHSGTGKYGVSASTGSGQPFIIKDTVGVGCSGAEFGVRCNWTSYDINSGKRLWRAYSMGPDKDMLVDPNKTTSMLKPIGKDSSLKTWPGDAWKIGGGSIWGFYGYDSKLNTLYYGTGNPSTWNPVVRPGDNKWSMTIMARNPDNGMAKWLYQMTPYDEWDYDGVNEMILVDMKVKGKNRQALVHFDRNGFAYTMDRASGELLVAEKYDPAVNWATHVDMKTGRP…
3300046609 assembled Ga0456503_000705_23_1855	PQQ-dependent dehydrogenase (methanol/ethanol family)	Ga0456503_000705	1833	1.833	6487	8578076	8.57808	412.564	31.4426	-64.2061	SX-104	15_0800_SRF	Sargasso Sea, North Atlantic Ocean	5	October	15	2019	GIR25668.1	0.977	Alphaproteobacteria bacterium CM1_5m.P40	Alphaproteobacteria	d__Bacteria;p__Pseudomonadota;c__Alphaproteobacteria;o__TMED127;f__TMED127;g__GCA-2691245;s__GCA-2691245sp019650635	MSILKKSIIASAALALPLAVSANSKLEKMMKDPSQWVQQSGDYAGHRYSSLDQINKSNVGSLKVAWTFSTGVLRGHEGGPLVIGDVMYVHTAIPNIVYALDLNDNQRIIWKYNPVKGGKYPGGETMDRVISVMCCDNVNRGVNYHPNGTIVLHAADTSVIALDAKTGKEKWITTNLHSGTGKYGVSASTGSGQPFIIKDTVGVGCSGAEFGVRCNWTSYDINSGKRLWRAYSMGPDKDMLVDPNKTTSMLKPIGKDSSLKTWPGDAWKIGGGSIWGFYGYDSKLNTLYYGTGNPSTWNPVVRPGDNKWSMTIMARNPDNGMAKWLYQMTPYDEWDYDGVNEMILVDMKVKGKNRQALVHFDRNGFAYTMDRASGELLVAEKYDPAVNWATHVDMKTGRP…
3300046105 assembled Ga0456510_001793_38_1870	PQQ-dependent dehydrogenase (methanol/ethanol family)	Ga0456510_001793	1833	1.833	17550	18216719	18.2167	525.587	31.4604	-64.2162	SX-114	15_1200_SRF	Sargasso Sea, North Atlantic Ocean	5	October	15	2019	GIR25668.1	0.98	Alphaproteobacteria bacterium CM1_5m.P40	Alphaproteobacteria	d__Bacteria;p__Pseudomonadota;c__Alphaproteobacteria;o__TMED127;f__TMED127;g__GCA-2691245;s__GCA-2691245sp019650635	MSILKKSIIASAALALPLAVSANSKLEKMMKDPSQWVQQSGDYAGHRYSSLDQINKSNVGSLKVAWTFSTGVLRGHEGGPLVIGDVMYVHTAIPNIVYALDLNDNQRIIWKYNPVKGGKYPGGETMDRVISVMCCDNVNRGVNYHPNGTIVLHAADTSVIALDAKTGKEKWITTNLHSGTGKYGVSASTGSGQPFIIKDTVGVGCSGAEFGVRCNWTSYDINSGKRLWRAYSMGPDKDMLVDPNKTTSMLKPIGKDSSLKTWPGDAWKIGGGSIWGFYGYDSKLNTLYYGTGNPSTWNPVVRPGDNKWSMTIMARNPDNGMAKWLYQMTPYDEWDYDGVNEMILVDMKVKGKNRQALVHFDRNGFAYTMDRASGELLVAEKYDPAVNWATHVDMKTGRP…
3300046623 assembled Ga0456525_001211_156_1988	PQQ-dependent dehydrogenase (methanol/ethanol family)	Ga0456525_001211	1833	1.833	9243	11109140	11.1091	453.91	31.4615	-64.2246	SX-139	16_0800_SRF	Sargasso Sea, North Atlantic Ocean	5	October	16	2019	GIR25668.1	0.98	Alphaproteobacteria bacterium CM1_5m.P40	Alphaproteobacteria	d__Bacteria;p__Pseudomonadota;c__Alphaproteobacteria;o__TMED127;f__TMED127;g__GCA-2691245;s__GCA-2691245sp019650635	MSILKKSIIASAALALPLAVSANSKLEKMMKDPSQWVQQSGDYAGHRYSSLDQINKSNVGSLKVAWTFSTGVLRGHEGGPLVIGDVMYVHTAIPNIVYALDLNDNQRIIWKYNPVKGGKYPGGETMDRVISVMCCDNVNRGVNYHPNGTIVLHAADTSVIALDAKTGKEKWITTNLHSGTGKYGVSASTGSGQPFIIKDTVGVGCSGAEFGVRCNWTSYDINSGKRLWRAYSMGPDKDMLVDPNKTTSMLKPIGKDSSLKTWPGDAWKIGGGSIWGFYGYDSKLNTLYYGTGNPSTWNPVVRPGDNKWSMTIMARNPDNGMAKWLYQMTPYDEWDYDGVNEMILVDMKVKGKNRQALVHFDRNGFAYTMDRASGELLVAEKYDPAVNWATHVDMKTGRP…
3300046611 assembled Ga0456505_001207_102_1934	PQQ-dependent dehydrogenase (methanol/ethanol family)	Ga0456505_001207	1833	1.833	6071	9587159	9.58716	345.468	31.4426	-64.2061	SX-106	15_0800_BML	Sargasso Sea, North Atlantic Ocean	42	October	15	2019	GIR25668.1	0.977	Alphaproteobacteria bacterium CM1_5m.P40	Alphaproteobacteria	d__Bacteria;p__Pseudomonadota;c__Alphaproteobacteria;o__TMED127;f__TMED127;g__GCA-2691245;s__GCA-2691245sp019650635	MSILKKSIIASAALALPLAVSANSKLEKMMKDPSQWVQQSGDYAGHRYSSLDQINKSNVGSLKVAWTFSTGVLRGHEGGPLVIGDVMYVHTAIPNIVYALDLNDNQRIIWKYNPVKGGKYPGGETMDRVISVMCCDNVNRGVNYHPNGTIVLHAADTSVIALDAKTGKEKWITTNLHSGTGKYGVSASTGSGQPFIIKDTVGVGCSGAEFGVRCNWTSYDINSGKRLWRAYSMGPDKDMLVDPNKTTSMLKPIGKDSSLKTWPGDAWKIGGGSIWGFYGYDSKLNTLYYGTGNPSTWNPVVRPGDNKWSMTIMARNPDNGMAKWLYQMTPYDEWDYDGVNEMILVDMKVKGKNRQALVHFDRNGFAYTMDRASGELLVAEKYDPAVNWATHVDMKTGRP…
3300046625 assembled Ga0456528_001051_28_1860	PQQ-dependent dehydrogenase (methanol/ethanol family)	Ga0456528_001051	1833	1.833	5872	10989503	10.9895	291.505	31.4615	-64.2246	SX-142	16_0800_BML	Sargasso Sea, North Atlantic Ocean	42	October	16	2019	GIR25668.1	0.977	Alphaproteobacteria bacterium CM1_5m.P40	Alphaproteobacteria	d__Bacteria;p__Pseudomonadota;c__Alphaproteobacteria;o__TMED127;f__TMED127;g__GCA-2691245;s__GCA-2691245sp019650635	MSILKKSIIASAALALPLAVSANSKLEKMMKDPSQWVQQSGDYAGHRYSSLDQINKSNVGSLKVAWTFSTGVLRGHEGGPLVIGDVMYVHTAIPNIVYALDLNDNQRIIWKYNPVKGGKYPGGETMDRVISVMCCDNVNRGVNYHPNGTIVLHAADTSVIALDAKTGKEKWITTNLHSGTGKYGVSASTGSGQPFIIKDTVGVGCSGAEFGVRCNWTSYDINSGKRLWRAYSMGPDKDMLVDPNKTTSMLKPIGKDSSLKTWPGDAWKIGGGSIWGFYGYDSKLNTLYYGTGNPSTWNPVVRPGDNKWSMTIMARNPDNGMAKWLYQMTPYDEWDYDGVNEMILVDMKVKGKNRQALVHFDRNGFAYTMDRASGELLVAEKYDPAVNWATHVDMKTGRP…
3300046136 assembled Ga0456529_000704_23_1855	PQQ-dependent dehydrogenase (methanol/ethanol family)	Ga0456529_000704	1833	1.833	3076	9230221	9.23022	181.807	31.4615	-64.2246	SX-143	16_0800_O2M	Sargasso Sea, North Atlantic Ocean	50	October	16	2019	GIR25668.1	0.977	Alphaproteobacteria bacterium CM1_5m.P40	Alphaproteobacteria	d__Bacteria;p__Pseudomonadota;c__Alphaproteobacteria;o__TMED127;f__TMED127;g__GCA-2691245;s__GCA-2691245sp019650635	MSILKKSIIASAALALPLAVSANSKLEKMMKDPSQWVQQSGDYAGHRYSSLDQINKSNVGSLKVAWTFSTGVLRGHEGGPLVIGDVMYVHTAIPNIVYALDLNDNQRIIWKYNPVKGGKYPGGETMDRVISVMCCDNVNRGVNYHPNGTIVLHAADTSVIALDAKTGKEKWITTNLHSGTGKYGVSASTGSGQPFIIKDTVGVGCSGAEFGVRCNWTSYDINSGKRLWRAYSMGPDKDMLVDPNKTTSMLKPIGKDSSLKTWPGDAWKIGGGSIWGFYGYDSKLNTLYYGTGNPSTWNPVVRPGDNKWSMTIMARNPDNGMAKWLYQMTPYDEWDYDGVNEMILVDMKVKGKNRQALVHFDRNGFAYTMDRASGELLVAEKYDPAVNWATHVDMKTGRP…
3300046602 assembled Ga0456479_000930_36_1868	PQQ-dependent dehydrogenase (methanol/ethanol family)	Ga0456479_000930	1833	1.833	6556	10612481	10.6125	337.023	31.4205	-64.1498	SX-63	14_0800_BML	Sargasso Sea, North Atlantic Ocean	50	October	14	2019	GIR25668.1	0.977	Alphaproteobacteria bacterium CM1_5m.P40	Alphaproteobacteria	d__Bacteria;p__Pseudomonadota;c__Alphaproteobacteria;o__TMED127;f__TMED127;g__GCA-2691245;s__GCA-2691245sp019650635	MSILKKSIIASAALALPLAVSANSKLEKMMKDPSQWVQQSGDYAGHRYSSLDQINKSNVGSLKVAWTFSTGVLRGHEGGPLVIGDVMYVHTAIPNIVYALDLNDNQRIIWKYNPVKGGKYPGGETMDRVISVMCCDNVNRGVNYHPNGTIVLHAADTSVIALDAKTGKEKWITTNLHSGTGKYGVSASTGSGQPFIIKDTVGVGCSGAEFGVRCNWTSYDINSGKRLWRAYSMGPDKDMLVDPNKTTSMLKPIGKDSSLKTWPGDAWKIGGGSIWGFYGYDSKLNTLYYGTGNPSTWNPVVRPGDNKWSMTIMARNPDNGMAKWLYQMTPYDEWDYDGVNEMILVDMKVKGKNRQALVHFDRNGFAYTMDRASGELLVAEKYDPAVNWATHVDMKTGRP…
3300046603 assembled Ga0456480_000540_36_1868	PQQ-dependent dehydrogenase (methanol/ethanol family)	Ga0456480_000540	1833	1.833	7438	10484918	10.4849	387.016	31.4205	-64.1498	SX-64	14_0800_BML	Sargasso Sea, North Atlantic Ocean	50	October	14	2019	GIR25668.1	0.977	Alphaproteobacteria bacterium CM1_5m.P40	Alphaproteobacteria	d__Bacteria;p__Pseudomonadota;c__Alphaproteobacteria;o__TMED127;f__TMED127;g__GCA-2691245;s__GCA-2691245sp019650635	MSILKKSIIASAALALPLAVSANSKLEKMMKDPSQWVQQSGDYAGHRYSSLDQINKSNVGSLKVAWTFSTGVLRGHEGGPLVIGDVMYVHTAIPNIVYALDLNDNQRIIWKYNPVKGGKYPGGETMDRVISVMCCDNVNRGVNYHPNGTIVLHAADTSVIALDAKTGKEKWITTNLHSGTGKYGVSASTGSGQPFIIKDTVGVGCSGAEFGVRCNWTSYDINSGKRLWRAYSMGPDKDMLVDPNKTTSMLKPIGKDSSLKTWPGDAWKIGGGSIWGFYGYDSKLNTLYYGTGNPSTWNPVVRPGDNKWSMTIMARNPDNGMAKWLYQMTPYDEWDYDGVNEMILVDMKVKGKNRQALVHFDRNGFAYTMDRASGELLVAEKYDPAVNWATHVDMKTGRP…
3300046068 assembled Ga0456552_000311_30_1862	PQQ-dependent dehydrogenase (methanol/ethanol family)	Ga0456552_000311	1833	1.833	3531	11021074	11.0211	174.788	31.4963	-64.2287	SX-180	17_0800_BML	Sargasso Sea, North Atlantic Ocean	48	October	17	2019	GIR25668.1	0.9803	Alphaproteobacteria bacterium CM1_5m.P40	Alphaproteobacteria	d__Bacteria;p__Pseudomonadota;c__Alphaproteobacteria;o__TMED127;f__TMED127;g__GCA-2691245;s__GCA-2691245sp019650635	MSILKKSIIASAALALPLAVSANSKLEKMMKDPSQWVQQSGDYAGHRYSSLDQINKSNVGSLKVAWTFSTGVLRGHEGGPLVIGDVMYVHTAIPNIVYALDLNDNQRIIWKYNPVKGGKYPGGETMDRVISVMCCDNVNRGVNYHPNGTIVLHAADTSVIALDAKTGKEKWITTNLHSGTGKYGVSASTGSGQPFIIKDTVGVGCSGAEFGVRCNWTSYDINSGKRLWRAYSMGPDKDMLVDPNKTTSMLKPIGKDSSLKTWPGDAWKIGGGSIWGFYGYDSKLNTLYYGTGNPSTWNPVVRPGDNKWSMTIMARNPDNGMAKWLYQMTPYDEWDYDGVNEMILVDMKVKGKNRQALVHFDRNGFAYTMDRASGELLVAEKYDPAVNWATHVDMKTGRP…
3300046612 assembled Ga0456511_001345_23_1855	PQQ-dependent dehydrogenase (methanol/ethanol family)	Ga0456511_001345	1833	1.833	12108	11049765	11.0498	597.801	31.4604	-64.2162	SX-115	15_1200_BML	Sargasso Sea, North Atlantic Ocean	40	October	15	2019	GIR25668.1	0.97	Alphaproteobacteria bacterium CM1_5m.P40	Alphaproteobacteria	d__Bacteria;p__Pseudomonadota;c__Alphaproteobacteria;o__TMED127;f__TMED127;g__GCA-2691245;s__GCA-2691245sp019650635	MSILKKSIIASAALALPLAVSANSKLEKMMKDPSQWVQQSGDYAGHRYSSLDQINKSNVGSLKVAWTFSTGVLRGHEGGPLVIGDVMYVHTAIPNIVYALDLNDNQRIIWKYNPVKGGKYPGGETMDRVISVMCCDNVNRGVNYHPNGTIVLHAADTSVIALDAKTGKEKWITTNLHSGTGKYGVSASTGSGQPFIIKDTVGVGCSGAEFGVRCNWTSYDINSGKRLWRAYSMGPDKDMLVDPNKTTSMLKPIGKDSSLKTWPGDAWKIGGGSIWGFYGYDSKLNTLYYGTGNPSTWNPVVRPGDNKWSMTIMARNPDNGMAKWLYQMTPYDEWDYDGVNEMILVDMKVKGKNRQALVHFDRNGFAYTMDRASGELLVAEKYDPAVNWATHVDMKTGRP…
3300046621 assembled Ga0456516_000977_1_1833	PQQ-dependent dehydrogenase (methanol/ethanol family)	Ga0456516_000977	1833	1.833	6987	8651118	8.65112	440.612	31.4479	-64.2031	SX-123	15_2000_BML	Sargasso Sea, North Atlantic Ocean	50	October	15	2019	GIR25668.1	0.98	Alphaproteobacteria bacterium CM1_5m.P40	Alphaproteobacteria	d__Bacteria;p__Pseudomonadota;c__Alphaproteobacteria;o__TMED127;f__TMED127;g__GCA-2691245;s__GCA-2691245sp019650635	MSILKKSIIASAALALPLAVSANSKLEKMMKDPSQWVQQSGDYAGHRYSSLDQINKSNVGSLKVAWTFSTGVLRGHEGGPLVIGDVMYVHTAIPNIVYALDLNDNQRIIWKYNPVKGGKYPGGETMDRVISVMCCDNVNRGVNYHPNGTIVLHAADTSVIALDAKTGKEKWITTNLHSGTGKYGVSASTGSGQPFIIKDTVGVGCSGAEFGVRCNWTSYDINSGKRLWRAYSMGPDKDMLVDPNKTTSMLKPIGKDSSLKTWPGDAWKIGGGSIWGFYGYDSKLNTLYYGTGNPSTWNPVVRPGDNKWSMTIMARNPDNGMAKWLYQMTPYDEWDYDGVNEMILVDMKVKGKNRQALVHFDRNGFAYTMDRASGELLVAEKYDPAVNWATHVDMKTGRP…
3300046628 assembled Ga0456539_000828_169_2001	PQQ-dependent dehydrogenase (methanol/ethanol family)	Ga0456539_000828	1833	1.833	8956	10828737	10.8287	451.205	31.4757	-64.2279	SX-161	16_2000_BML	Sargasso Sea, North Atlantic Ocean	50	October	16	2019	GIR25668.1	0.98	Alphaproteobacteria bacterium CM1_5m.P40	Alphaproteobacteria	d__Bacteria;p__Pseudomonadota;c__Alphaproteobacteria;o__TMED127;f__TMED127;g__GCA-2691245;s__GCA-2691245sp019650635	MSILKKSIIASAALALPLAVSANSKLEKMMKDPSQWVQQSGDYAGHRYSSLDQINKSNVGSLKVAWTFSTGVLRGHEGGPLVIGDVMYVHTAIPNIVYALDLNDNQRIIWKYNPVKGGKYPGGETMDRVISVMCCDNVNRGVNYHPNGTIVLHAADTSVIALDAKTGKEKWITTNLHSGTGKYGVSASTGSGQPFIIKDTVGVGCSGAEFGVRCNWTSYDINSGKRLWRAYSMGPDKDMLVDPNKTTSMLKPIGKDSSLKTWPGDAWKIGGGSIWGFYGYDSKLNTLYYGTGNPSTWNPVVRPGDNKWSMTIMARNPDNGMAKWLYQMTPYDEWDYDGVNEMILVDMKVKGKNRQALVHFDRNGFAYTMDRASGELLVAEKYDPAVNWATHVDMKTGRP…
3300062040 assembled Ga0593137_003027_39_1871	PQQ-dependent dehydrogenase (methanol/ethanol family)	Ga0593137_003027	1833	1.833	11709	78748827	78.7488	81.1173	31.233	-64.5193			Sargasso Sea, North Atlantic Ocean	55	April	24	2022	MFL2660763.1	0.9525	Alphaproteobacteria bacterium LRMED-288	Alphaproteobacteria	d__Bacteria;p__Pseudomonadota;c__Alphaproteobacteria;o__TMED127;f__TMED127;g__GCA-2691245	MSILKKSIIASAALALPLAVSANSKIERMMKDPSQWVQQSGDYAGHRYTALDQINKSNVGSLKVAWTFSTGVLRGHEGGPLVIGDTMYVHTAIPNIVYALDLNDNQRIMWKYNPVKGGKYPGGETMDRVISVMCCDNVNRGVNYHPNGTIVLHAADTSVIALDAKTGKQKWVTTNLHSGTGKYGVSASTGSGQPFIIKDMVGVGCSGAEFGVRCNWTQYDINSGKRLWRAYSMGPDKDMLVDPAKTTSMLKPVGKDSSLKTWPGDAWKIGGGSIWGFYGYDSKLNTFYYGTGNPSTWNPVVRPGDNKWSMTINARNPDNGMAKWLFQMTPYDEWDYDGVNEMILVDMKVKGKNRKALVHFDRNGFAYTMDRDSGELLVAEKYDPAVNWATHVDMKTGRP…
3300021345 assembled Ga0206688_109407361	alcohol dehydrogenase (cytochrome c)	Ga0206688_10940736	1833	1.833	1026	28646090	28.6461	19.5398	36.7468	-122.019			Monterey Bay, California	80	April	30	2015	GIR25668.1	0.9344	Alphaproteobacteria bacterium LRMED-288	Alphaproteobacteria	d__Bacteria;p__Pseudomonadota;c__Alphaproteobacteria;o__TMED127;f__TMED127;g__GCA-2691245	MSILKKSIIASAALALPFAVSANSKLEKMMKDPSQWVQQSGDYAGHRFTKLDQINKSNVGSLKVAWTFSTGVLRGHEGSPLVIGDMMYVHTAIPNIVYALDLNDDQRIVWKYNPVKGGKYPGGETMDRVISVMCCDNVNRGVNYHPNGTIFTHVADSSVIALDAKTGKEKWITTNMHSGTGKYGVSASTGTGQPYVIKDMVGVGCSGAEFGVRCNWTQYDVNSGKRIWRAYSMGPDKDMLVDPNKTTSMLKPIGKDSSIKTWPGDAWKIGGGSIWGFYGYDSKLNTMYYGTGNPSTWNPVVRPGDNKWSMTIMARNPDNGMAKWMYQMTPYDEWDYDGVNEMILVDMKVKGKNRQALVHFDRNGFAYTMDRASGELLVAEKYDPAVNVFTHVDMKTGRP…
3300046610 assembled Ga0456498_000984_16_1848	PQQ-dependent dehydrogenase (methanol/ethanol family)	Ga0456498_000984	1833	1.833	3160	7764990	7.76499	222.016	31.4402	-64.1748	SX-96	15_0000_SRF	Sargasso Sea, North Atlantic Ocean	5	October	15	2019	MAI84053.1	0.9869	Rickettsiales bacterium isolate MED657	Alphaproteobacteria	d__Bacteria;p__Pseudomonadota;c__Alphaproteobacteria;o__TMED127;f__TMED127;g__GCA-2691145;s__GCA-2691145sp002691145	MSILKKTLIASAALALPFSVMANSKLEKMMGDPKQWVQQSGDYAGHRYSELDQINKSNVGSLKVAWTFSTGVLRGHEGGPLVIGDVMYVHTAIPNIVYALDLNDNQRILWKYNPVKGGKYPGGETMDRVISVMCCDNVNRGVNYHPNGTIVLHAADTSVIALDAKTGKEKWVTTNLHAGTGKYGVSASTGSGQPFIIKDMVGVGCSGAEFGVRCNWTQYDIKSGKRLWRAYSMGPDKDMLVDPAKTTSMLKPIGKDSSLKTWPGDAWKIGGGSIWGFYGYDSKLNTMYYGTGNPSTWNPVVRPGDNKWSMTINARNPDNGMAKWLYQMTPYDEWDYDGVNEMILVDMKVKGKNRKALVHFDRNGFAYTMDRVSGELLVAEKYDPAVNWATHVDMKTGRP…
3300046132 assembled Ga0456454_000930_29_1861	PQQ-dependent dehydrogenase (methanol/ethanol family)	Ga0456454_000930	1833	1.833	2874	13244638	13.2446	118.382	31.4257	-64.7745	SX-20	13_0400_SRF	Sargasso Sea, North Atlantic Ocean	5	October	13	2019	MAI84053.1	0.9967	Rickettsiales bacterium isolate MED657	Alphaproteobacteria	d__Bacteria;p__Pseudomonadota;c__Alphaproteobacteria;o__TMED127;f__TMED127;g__GCA-2691145;s__GCA-2691145sp002691145	MSILKKTLIASAALALPFSVMANSKLEKMMGDPKQWVQQSGDYAGHRYSELDQINKSNVGSLKVAWTFSTGVLRGHEGGPLVIGDVMYVHTAIPNIVYALDLNDNQRILWKYNPVKGGKYPGGETMDRVISVMCCDNVNRGVNYHPNGTIVLHAADTSVIALDAKTGKEKWVTTNLHAGTGKYGVSASTGSGQPFIIKDMVGVGCSGAEFGVRCNWTQYDIKSGKRLWRAYSMGPDKDMLVDPNKTTSMLKPIGKDSSLKTWPGDAWKIGGGSIWGFYGYDSKLNTMYYGTGNPSTWNPVVRPGDNKWSMTINARNPDNGMAKWLYQMTPYDEWDYDGVNEMILVDMKVKGKNRKALVHFDRNGFAYTMDRVSGELLVAEKYDPAVNWATHVDMKTGRP…
3300046579 assembled Ga0456482_000629_9_1841	PQQ-dependent dehydrogenase (methanol/ethanol family)	Ga0456482_000629	1833	1.833	6208	9928073	9.92807	341.133	31.4205	-64.1498	SX-66	14_0800_SRF	Sargasso Sea, North Atlantic Ocean	5	October	14	2019	MAI84053.1	0.9967	Rickettsiales bacterium isolate MED657	Alphaproteobacteria	d__Bacteria;p__Pseudomonadota;c__Alphaproteobacteria;o__TMED127;f__TMED127;g__GCA-2691145;s__GCA-2691145sp002691145	MSILKKTLIASAALALPFSVMANSKLEKMMGDPKQWVQQSGDYAGHRYSELDQINKSNVGSLKVAWTFSTGVLRGHEGGPLVIGDVMYVHTAIPNIVYALDLNDNQRILWKYNPVKGGKYPGGETMDRVISVMCCDNVNRGVNYHPNGTIVLHAADTSVIALDAKTGKEKWVTTNLHAGTGKYGVSASTGSGQPFIIKDMVGVGCSGAEFGVRCNWTQYDIKSGKRLWRAYSMGPDKDMLVDPNKTTSMLKPIGKDSSLKTWPGDAWKIGGGSIWGFYGYDSKLNTMYYGTGNPSTWNPVVRPGDNKWSMTINARNPDNGMAKWLYQMTPYDEWDYDGVNEMILVDMKVKGKNRKALVHFDRNGFAYTMDRVSGELLVAEKYDPAVNWATHVDMKTGRP…
3300047664 assembled Ga0456500_001158_1_1830	PQQ-dependent dehydrogenase (methanol/ethanol family)	Ga0456500_001158	1830	1.83	2464	6893508	6.89351	195.321	31.4322	-64.1881	SX-100	15_0400_SRF	Sargasso Sea, North Atlantic Ocean	5	October	15	2019	MAI84053.1	0.9967	Rickettsiales bacterium isolate MED657	Alphaproteobacteria	d__Bacteria;p__Pseudomonadota;c__Alphaproteobacteria;o__TMED127;f__TMED127;g__GCA-2691145;s__GCA-2691145sp002691145	MSILKKTLIASAALALPFSVMANSKLEKMMGDPKQWVQQSGDYAGHRYSELDQINKSNVGSLKVAWTFSTGVLRGHEGGPLVIGDVMYVHTAIPNIVYALDLNDNQRILWKYNPVKGGKYPGGETMDRVISVMCCDNVNRGVNYHPNGTIVLHAADTSVIALDAKTGKEKWVTTNLHAGTGKYGVSASTGSGQPFIIKDMVGVGCSGAEFGVRCNWTQYDIKSGKRLWRAYSMGPDKDMLVDPNKTTSMLKPIGKDSSLKTWPGDAWKIGGGSIWGFYGYDSKLNTMYYGTGNPSTWNPVVRPGDNKWSMTINARNPDNGMAKWLYQMTPYDEWDYDGVNEMILVDMKVKGKNRKALVHFDRNGFAYTMDRVSGELLVAEKYDPAVNWATHVDMKTGRP…
3300046123 assembled Ga0456522_001540_1_1833	PQQ-dependent dehydrogenase (methanol/ethanol family)	Ga0456522_001540	1833	1.833	5403	18141724	18.1417	162.478	31.4508	-64.215	SX-134	16_0000_BML	Sargasso Sea, North Atlantic Ocean	42	October	16	2019	MAI84053.1	0.9984	Rickettsiales bacterium isolate MED657	Alphaproteobacteria	d__Bacteria;p__Pseudomonadota;c__Alphaproteobacteria;o__TMED127;f__TMED127;g__GCA-2691145;s__GCA-2691145sp002691145	MSILKKTLIASAALALPFSVMANSKLEKMMGDPKQWVQQSGDYAGHRYSELDQINKSNVGSLKVAWTFSTGVLRGHEGGPLVIGDVMYVHTAIPNIVYALDLNDNQRILWKYNPVKGGKYPGGETMDRVISVMCCDNVNRGVNYHPNGTIVLHAADTSVIALDAKTGKEKWVTTNLHAGTGKYGVSASTGSGQPFIIKDMVGVGCSGAEFGVRCNWTQYDIKSGKRLWRAYSMGPDKDMLVDPNKTTSMLKPIGKDSSLKTWPGDAWKIGGGSIWGFYGYDSKLNTMYYGTGNPSTWNPVVRPGDNKWSMTINARNPDNGMAKWLYQMTPYDEWDYDGVNEMILVDMKVKGKNRKALVHFDRNGFAYTMDRVSGELLVAEKYDPAVNWATHVDMKTGRP…
3300046611 assembled Ga0456505_001309_30_1862	PQQ-dependent dehydrogenase (methanol/ethanol family)	Ga0456505_001309	1833	1.833	6014	9587159	9.58716	342.224	31.4426	-64.2061	SX-106	15_0800_BML	Sargasso Sea, North Atlantic Ocean	42	October	15	2019	MAI84053.1	0.9967	Rickettsiales bacterium isolate MED657	Alphaproteobacteria	d__Bacteria;p__Pseudomonadota;c__Alphaproteobacteria;o__TMED127;f__TMED127;g__GCA-2691145;s__GCA-2691145sp002691145	MSILKKTLIASAALALPFSVMANSKLEKMMGDPKQWVQQSGDYAGHRYSELDQINKSNVGSLKVAWTFSTGVLRGHEGGPLVIGDVMYVHTAIPNIVYALDLNDNQRILWKYNPVKGGKYPGGETMDRVISVMCCDNVNRGVNYHPNGTIVLHAADTSVIALDAKTGKEKWVTTNLHAGTGKYGVSASTGSGQPFIIKDMVGVGCSGAEFGVRCNWTQYDIKSGKRLWRAYSMGPDKDMLVDPNKTTSMLKPIGKDSSLKTWPGDAWKIGGGSIWGFYGYDSKLNTMYYGTGNPSTWNPVVRPGDNKWSMTINARNPDNGMAKWLYQMTPYDEWDYDGVNEMILVDMKVKGKNRKALVHFDRNGFAYTMDRVSGELLVAEKYDPAVNWATHVDMKTGRP…
3300046625 assembled Ga0456528_001179_54_1886	PQQ-dependent dehydrogenase (methanol/ethanol family)	Ga0456528_001179	1833	1.833	1719	10989503	10.9895	85.3366	31.4615	-64.2246	SX-142	16_0800_BML	Sargasso Sea, North Atlantic Ocean	42	October	16	2019	MAI84053.1	0.9934	Rickettsiales bacterium isolate MED657	Alphaproteobacteria	d__Bacteria;p__Pseudomonadota;c__Alphaproteobacteria;o__TMED127;f__TMED127;g__GCA-2691145;s__GCA-2691145sp002691145	MSILKKTLIASAALALPFSVMANSKLEKMMGDPKQWVQQSGDYAGHRYSELDQINKSNVGSLKVAWTFSTGVLRGHEGGPLVIGDVMYVHTAIPNIVYALDLNDNQRILWKYNPVKGGKYPGGETMDRVISVMCCDNVNRGVNYHPNGTIVLHAADTSVIALDAKTGKEKWVTTNLHAGTGKYGVSASTGSGQPFIIKDMVGVGCSGAEFGVRCNWTQYDIKSGKRLWRAYSMGPDKDMLVDPNKTTSMLKPIGKDSSLKTWPGDAWKIGGGSIWGFYGYDSKLNTMYYGTGNPSTWNPVVRPGDNKWSMTINARNPDNGMAKWLYQMTPYDEWDYDGVNEMILVDMKVKGKNRKALVHFDRNGFAYTMDRVSGELLVAEKYDPAVNWATHVDMKTGRP…
3300046583 assembled Ga0456490_000514_52_1884	PQQ-dependent dehydrogenase (methanol/ethanol family)	Ga0456490_000514	1833	1.833	3217	7878046	7.87805	222.777	31.447	-64.1642	SX-83	14_1600_BML	Sargasso Sea, North Atlantic Ocean	50	October	14	2019	MAI84053.1	0.9984	Rickettsiales bacterium isolate MED657	Alphaproteobacteria	d__Bacteria;p__Pseudomonadota;c__Alphaproteobacteria;o__TMED127;f__TMED127;g__GCA-2691145;s__GCA-2691145sp002691145	MSILKKTLIASAALALPFSVMANSKLEKMMGDPKQWVQQSGDYAGHRYSELDQINKSNVGSLKVAWTFSTGVLRGHEGGPLVIGDVMYVHTAIPNIVYALDLNDNQRILWKYNPVKGGKYPGGETMDRVISVMCCDNVNRGVNYHPNGTIVLHAADTSVIALDAKTGKEKWVTTNLHAGTGKYGVSASTGSGQPFIIKDMVGVGCSGAEFGVRCNWTQYDIKSGKRLWRAYSMGPDKDMLVDPNKTTSMLKPIGKDSSLKTWPGDAWKIGGGSIWGFYGYDSKLNTMYYGTGNPSTWNPVVRPGDNKWSMTINARNPDNGMAKWLYQMTPYDEWDYDGVNEMILVDMKVKGKNRKALVHFDRNGFAYTMDRVSGELLVAEKYDPAVNWATHVDMKTGRP…
3300046621 assembled Ga0456516_000992_6_1838	PQQ-dependent dehydrogenase (methanol/ethanol family)	Ga0456516_000992	1833	1.833	4834	8651118	8.65112	304.84	31.4479	-64.2031	SX-123	15_2000_BML	Sargasso Sea, North Atlantic Ocean	50	October	15	2019	MAI84053.1	0.9984	Rickettsiales bacterium isolate MED657	Alphaproteobacteria	d__Bacteria;p__Pseudomonadota;c__Alphaproteobacteria;o__TMED127;f__TMED127;g__GCA-2691145;s__GCA-2691145sp002691145	MSILKKTLIASAALALPFSVMANSKLEKMMGDPKQWVQQSGDYAGHRYSELDQINKSNVGSLKVAWTFSTGVLRGHEGGPLVIGDVMYVHTAIPNIVYALDLNDNQRILWKYNPVKGGKYPGGETMDRVISVMCCDNVNRGVNYHPNGTIVLHAADTSVIALDAKTGKEKWVTTNLHAGTGKYGVSASTGSGQPFIIKDMVGVGCSGAEFGVRCNWTQYDIKSGKRLWRAYSMGPDKDMLVDPNKTTSMLKPIGKDSSLKTWPGDAWKIGGGSIWGFYGYDSKLNTMYYGTGNPSTWNPVVRPGDNKWSMTINARNPDNGMAKWLYQMTPYDEWDYDGVNEMILVDMKVKGKNRKALVHFDRNGFAYTMDRVSGELLVAEKYDPAVNWATHVDMKTGRP…
3300046148 assembled Ga0456457_000769_8_1840	PQQ-dependent dehydrogenase (methanol/ethanol family)	Ga0456457_000769	1833	1.833	6483	12139680	12.1397	291.344	31.4056	-64.9059	SX-24	13_0800_SRF	Sargasso Sea, North Atlantic Ocean	5	October	13	2019	MAI84053.1	0.9803	Rickettsiales bacterium isolate MED657	Alphaproteobacteria	d__Bacteria;p__Pseudomonadota;c__Alphaproteobacteria;o__TMED127;f__TMED127;g__GCA-2691145;s__GCA-2691145sp002691145	MSILKKTLIASAALALPFSVMANSKLEKMMGDPKQWVQQSGDYAGHRYSELDQINKSNVGSLKVAWTFSTGVLRGHEGGPLVIGDVMYVHTAIPNIVYALDLNDNQRILWKYNPVKGGKYPGGETMDRVISVMCCDNVNRGVNYHPNGTIVLHAADTSVIALDAKTGKEKWVTTNLHAGTGKYGVSASTGSGQPFIIKDMVGVGCSGAEFGVRCNWTQYDINSGKRLWRAYSMGPDKDMLVDPNKTTSMLKPIGKDSSLKTWPGDAWKIGGGSIWGFYGYDSSLNTLYYGTGNPSTWNPVVRPGDNKWSMTINARNPDNGMAKWLYQMTPYDEWDYDGVNEMILVDMKVKGKNRQALVHFDRNGFAYTMDRASGELLVAEKYDPAVNWATHVDMKTGRP…
3300037025 assembled Ga0394902_010599_123_1955	PQQ-dependent dehydrogenase (methanol/ethanol family)	Ga0394902_010599	1833	1.833	17941	61451521	61.4515	159.276	-46.5954	142.031			Indian Ocean	40	March	5	2018	MAI84053.1	0.9557	Rickettsiales bacterium isolate MED657	Alphaproteobacteria	d__Bacteria;p__Pseudomonadota;c__Alphaproteobacteria;o__TMED127;f__TMED127;g__GCA-2691145;s__GCA-2691145sp002691145	MSILKKTLIASAALALPFSVSANAKLEKMMSDPNQWVQQSGDYAGHRYSELDSINKSNVGSLKVAWSFSTGVLRGHEGSPLVIGDVMYVHTAIPNIVYALDLNDDQKILWKYNPVKGGKYPGGETMDRVISVMCCDNVNRGVNYHPNGTIVLHAADTSVIALDAKTGKEKWVTTNLHSGTGKYGVSASTGSGQPFIIKDMVGVGCSGAEFGVRCNWTQYDIKSGKRLWRAYSMGPDKDMLVDPSKTTSMLKPIGKDSSLKTWPGDAWKIGGGSIWGFYGYDSKLNTMYYGTGNPSTWNPVVRPGDNKWSMTIMARNPDNGMAKWLFQMTPYDEWDYDGVNEMILVDMKVKGKNRKALVHFDRNGFAYTMDRASGELLVAEKYDPAVNWATHVDYKTGRP…
3300036496 assembled Ga0394904_004150_25_1857	PQQ-dependent dehydrogenase (methanol/ethanol family)	Ga0394904_004150	1833	1.833	5494	25575270	25.5753	117.194	-46.5954	142.031			Indian Ocean	70	March	5	2018	MAI84053.1	0.9557	Rickettsiales bacterium isolate MED657	Alphaproteobacteria	d__Bacteria;p__Pseudomonadota;c__Alphaproteobacteria;o__TMED127;f__TMED127;g__GCA-2691145;s__GCA-2691145sp002691145	MSILKKTLIASAALALPFSVSANAKLEKMMSDPNQWVQQSGDYAGHRYSELDSINKSNVGSLKVAWSFSTGVLRGHEGSPLVIGDVMYVHTAIPNIVYALDLNDDQKILWKYNPVKGGKYPGGETMDRVISVMCCDNVNRGVNYHPNGTIVLHAADTSVIALDAKTGKEKWVTTNLHSGTGKYGVSASTGSGQPFIIKDMVGVGCSGAEFGVRCNWTQYDIKSGKRLWRAYSMGPDKDMLVDPSKTTSMLKPIGKDSSLKTWPGDAWKIGGGSIWGFYGYDSKLNTMYYGTGNPSTWNPVVRPGDNKWSMTIMARNPDNGMAKWLFQMTPYDEWDYDGVNEMILVDMKVKGKNRKALVHFDRNGFAYTMDRASGELLVAEKYDPAVNWATHVDYKTGRP…
3300036143 assembled Ga0394903_002903_26_1858	PQQ-dependent dehydrogenase (methanol/ethanol family)	Ga0394903_002903	1833	1.833	3773	36987516	36.9875	55.6505	-46.5954	142.031			Indian Ocean	100	March	5	2018	MAI84053.1	0.9557	Rickettsiales bacterium isolate MED657	Alphaproteobacteria	d__Bacteria;p__Pseudomonadota;c__Alphaproteobacteria;o__TMED127;f__TMED127;g__GCA-2691145;s__GCA-2691145sp002691145	MSILKKTLIASAALALPFSVSANAKLEKMMSDPNQWVQQSGDYAGHRYSELDSINKSNVGSLKVAWSFSTGVLRGHEGSPLVIGDVMYVHTAIPNIVYALDLNDDQKILWKYNPVKGGKYPGGETMDRVISVMCCDNVNRGVNYHPNGTIVLHAADTSVIALDAKTGKEKWVTTNLHSGTGKYGVSASTGSGQPFIIKDMVGVGCSGAEFGVRCNWTQYDIKSGKRLWRAYSMGPDKDMLVDPSKTTSMLKPIGKDSSLKTWPGDAWKIGGGSIWGFYGYDSKLNTMYYGTGNPSTWNPVVRPGDNKWSMTIMARNPDNGMAKWLFQMTPYDEWDYDGVNEMILVDMKVKGKNRKALVHFDRNGFAYTMDRASGELLVAEKYDPAVNWATHVDYKTGRP…
3300036497 assembled Ga0394905_003379_118_1950	PQQ-dependent dehydrogenase (methanol/ethanol family)	Ga0394905_003379	1833	1.833	4050	31353294	31.3533	70.4708	-46.5954	142.031			Indian Ocean	200	March	5	2018	MAI84053.1	0.9557	Rickettsiales bacterium isolate MED657	Alphaproteobacteria	d__Bacteria;p__Pseudomonadota;c__Alphaproteobacteria;o__TMED127;f__TMED127;g__GCA-2691145;s__GCA-2691145sp002691145	MSILKKTLIASAALALPFSVSANAKLEKMMSDPNQWVQQSGDYAGHRYSELDSINKSNVGSLKVAWSFSTGVLRGHEGSPLVIGDVMYVHTAIPNIVYALDLNDDQKILWKYNPVKGGKYPGGETMDRVISVMCCDNVNRGVNYHPNGTIVLHAADTSVIALDAKTGKEKWVTTNLHSGTGKYGVSASTGSGQPFIIKDMVGVGCSGAEFGVRCNWTQYDIKSGKRLWRAYSMGPDKDMLVDPSKTTSMLKPIGKDSSLKTWPGDAWKIGGGSIWGFYGYDSKLNTMYYGTGNPSTWNPVVRPGDNKWSMTIMARNPDNGMAKWLFQMTPYDEWDYDGVNEMILVDMKVKGKNRKALVHFDRNGFAYTMDRASGELLVAEKYDPAVNWATHVDYKTGRP…
3300037026 assembled Ga0394906_008663_118_1950	PQQ-dependent dehydrogenase (methanol/ethanol family)	Ga0394906_008663	1833	1.833	7840	42992610	42.9926	99.4855	-46.5954	142.031			Indian Ocean	15	March	7	2018	MAI84053.1	0.9557	Rickettsiales bacterium isolate MED657	Alphaproteobacteria	d__Bacteria;p__Pseudomonadota;c__Alphaproteobacteria;o__TMED127;f__TMED127;g__GCA-2691145;s__GCA-2691145sp002691145	MSILKKTLIASAALALPFSVSANAKLEKMMSDPNQWVQQSGDYAGHRYSELDSINKSNVGSLKVAWSFSTGVLRGHEGSPLVIGDVMYVHTAIPNIVYALDLNDDQKILWKYNPVKGGKYPGGETMDRVISVMCCDNVNRGVNYHPNGTIVLHAADTSVIALDAKTGKEKWVTTNLHSGTGKYGVSASTGSGQPFIIKDMVGVGCSGAEFGVRCNWTQYDIKSGKRLWRAYSMGPDKDMLVDPSKTTSMLKPIGKDSSLKTWPGDAWKIGGGSIWGFYGYDSKLNTMYYGTGNPSTWNPVVRPGDNKWSMTIMARNPDNGMAKWLFQMTPYDEWDYDGVNEMILVDMKVKGKNRKALVHFDRNGFAYTMDRASGELLVAEKYDPAVNWATHVDYKTGRP…
3300036422 assembled Ga0394908_003191_118_1950	PQQ-dependent dehydrogenase (methanol/ethanol family)	Ga0394908_003191	1833	1.833	2080	18927381	18.9274	59.9529	-46.5954	142.031			Indian Ocean	50	March	7	2018	MAI84053.1	0.9557	Rickettsiales bacterium isolate MED657	Alphaproteobacteria	d__Bacteria;p__Pseudomonadota;c__Alphaproteobacteria;o__TMED127;f__TMED127;g__GCA-2691145;s__GCA-2691145sp002691145	MSILKKTLIASAALALPFSVSANAKLEKMMSDPNQWVQQSGDYAGHRYSELDSINKSNVGSLKVAWSFSTGVLRGHEGSPLVIGDVMYVHTAIPNIVYALDLNDDQKILWKYNPVKGGKYPGGETMDRVISVMCCDNVNRGVNYHPNGTIVLHAADTSVIALDAKTGKEKWVTTNLHSGTGKYGVSASTGSGQPFIIKDMVGVGCSGAEFGVRCNWTQYDIKSGKRLWRAYSMGPDKDMLVDPSKTTSMLKPIGKDSSLKTWPGDAWKIGGGSIWGFYGYDSKLNTMYYGTGNPSTWNPVVRPGDNKWSMTIMARNPDNGMAKWLFQMTPYDEWDYDGVNEMILVDMKVKGKNRKALVHFDRNGFAYTMDRASGELLVAEKYDPAVNWATHVDYKTGRP…
3300036151 assembled Ga0394913_003087_101_1933	PQQ-dependent dehydrogenase (methanol/ethanol family)	Ga0394913_003087	1833	1.833	1994	60133022	60.133	18.0905	-46.5954	142.031			Indian Ocean	50	March	9	2018	MAI84053.1	0.9557	Rickettsiales bacterium isolate MED657	Alphaproteobacteria	d__Bacteria;p__Pseudomonadota;c__Alphaproteobacteria;o__TMED127;f__TMED127;g__GCA-2691145;s__GCA-2691145sp002691145	MSILKKTLIASAALALPFSVSANAKLEKMMSDPNQWVQQSGDYAGHRYSELDSINKSNVGSLKVAWSFSTGVLRGHEGSPLVIGDVMYVHTAIPNIVYALDLNDDQKILWKYNPVKGGKYPGGETMDRVISVMCCDNVNRGVNYHPNGTIVLHAADTSVIALDAKTGKEKWVTTNLHSGTGKYGVSASTGSGQPFIIKDMVGVGCSGAEFGVRCNWTQYDIKSGKRLWRAYSMGPDKDMLVDPSKTTSMLKPIGKDSSLKTWPGDAWKIGGGSIWGFYGYDSKLNTMYYGTGNPSTWNPVVRPGDNKWSMTIMARNPDNGMAKWLFQMTPYDEWDYDGVNEMILVDMKVKGKNRKALVHFDRNGFAYTMDRASGELLVAEKYDPAVNWATHVDYKTGRP…
3300036431 assembled Ga0394919_003329_118_1950	PQQ-dependent dehydrogenase (methanol/ethanol family)	Ga0394919_003329	1833	1.833	11411	26692129	26.6921	233.227	-46.5954	142.031			Indian Ocean	50	March	17	2018	MAI84053.1	0.9557	Rickettsiales bacterium isolate MED657	Alphaproteobacteria	d__Bacteria;p__Pseudomonadota;c__Alphaproteobacteria;o__TMED127;f__TMED127;g__GCA-2691145;s__GCA-2691145sp002691145	MSILKKTLIASAALALPFSVSANAKLEKMMSDPNQWVQQSGDYAGHRYSELDSINKSNVGSLKVAWSFSTGVLRGHEGSPLVIGDVMYVHTAIPNIVYALDLNDDQKILWKYNPVKGGKYPGGETMDRVISVMCCDNVNRGVNYHPNGTIVLHAADTSVIALDAKTGKEKWVTTNLHSGTGKYGVSASTGSGQPFIIKDMVGVGCSGAEFGVRCNWTQYDIKSGKRLWRAYSMGPDKDMLVDPSKTTSMLKPIGKDSSLKTWPGDAWKIGGGSIWGFYGYDSKLNTMYYGTGNPSTWNPVVRPGDNKWSMTIMARNPDNGMAKWLFQMTPYDEWDYDGVNEMILVDMKVKGKNRKALVHFDRNGFAYTMDRASGELLVAEKYDPAVNWATHVDYKTGRP…
3300036504 assembled Ga0394921_003097_118_1950	PQQ-dependent dehydrogenase (methanol/ethanol family)	Ga0394921_003097	1833	1.833	6712	31891990	31.892	114.817	-46.5954	142.031			Indian Ocean	90	March	17	2018	MAI84053.1	0.9557	Rickettsiales bacterium isolate MED657	Alphaproteobacteria	d__Bacteria;p__Pseudomonadota;c__Alphaproteobacteria;o__TMED127;f__TMED127;g__GCA-2691145;s__GCA-2691145sp002691145	MSILKKTLIASAALALPFSVSANAKLEKMMSDPNQWVQQSGDYAGHRYSELDSINKSNVGSLKVAWSFSTGVLRGHEGSPLVIGDVMYVHTAIPNIVYALDLNDDQKILWKYNPVKGGKYPGGETMDRVISVMCCDNVNRGVNYHPNGTIVLHAADTSVIALDAKTGKEKWVTTNLHSGTGKYGVSASTGSGQPFIIKDMVGVGCSGAEFGVRCNWTQYDIKSGKRLWRAYSMGPDKDMLVDPSKTTSMLKPIGKDSSLKTWPGDAWKIGGGSIWGFYGYDSKLNTMYYGTGNPSTWNPVVRPGDNKWSMTIMARNPDNGMAKWLFQMTPYDEWDYDGVNEMILVDMKVKGKNRKALVHFDRNGFAYTMDRASGELLVAEKYDPAVNWATHVDYKTGRP…
3300046105 assembled Ga0456510_001795_102_1934	PQQ-dependent dehydrogenase (methanol/ethanol family)	Ga0456510_001795	1833	1.833	9271	18216719	18.2167	277.648	31.4604	-64.2162	SX-114	15_1200_SRF	Sargasso Sea, North Atlantic Ocean	5	October	15	2019	MAI84053.1	0.9672	Rickettsiales bacterium isolate MED657	Alphaproteobacteria	d__Bacteria;p__Pseudomonadota;c__Alphaproteobacteria;o__TMED127;f__TMED127;g__GCA-2691145;s__GCA-2691145sp002691145	MSILKKTLIASAALALPFSVSANSKLEKMMKDSSQWVQQSGNYAGERYTELDQINKSNVGSMKVAWTFSTGVLRGHEGGPLVIGDVMYVHTAIPNIVYALDLNDNQRILWKYNPVKGGKYPGGETMDRVISVMCCDNVNRGVNYHPNGTIVLHAADTSVIALDAKTGKEKWITTNLHSGTGKYGVSASTGSGQPFIIKDMVGVGCSGAEFGVRCNWTQYDIKSGKRLWRAYSMGPDKDMLVDPAKTTSMLKPIGKDSSLKTWPGDAWKIGGGSIWGFYGYDSKLNTLYYGTGNPSTWNPVVRPGDNKWSMTINARNPDNGMAKWLYQMTPYDEWDYDGVNEMILVDMKVKGKNRKALVHFDRNGFAYTMDRASGELLVAEKYDPAVNWATHVDMKTGRP…
3300062063 assembled Ga0593162_004295_39_1871	PQQ-dependent dehydrogenase (methanol/ethanol family)	Ga0593162_004295	1833	1.833	2801	84213982	84.214	18.1454	31.0877	-64.5932			Sargasso Sea, North Atlantic Ocean	90	April	24	2022	MAI84053.1	0.9557	Rickettsiales bacterium isolate MED657	Alphaproteobacteria	d__Bacteria;p__Pseudomonadota;c__Alphaproteobacteria;o__TMED127;f__TMED127;g__GCA-2691145;s__GCA-2691145sp002691145	MSILKKTLIASAALALPFTVSANAKLEKMMNDPSQWVQQSGNYAGERYSELDQINKSNVGSLKVAWTFSTGVLRGHEGGPLVIGDVMYVHTAIPNIVYALDLNDNQRIIWKYNPVKGGKYPGGETMDRVISVMCCDNVNRGVNYHPNGTIVLHAADTSVIALDAKTGKQKWVTTNLHSGTGKYGVSASTGSGQPFIIKDMVGVGCSGAEFGVRCNWTQYDINSGKRLWRAYSMGPDKDMLVDPAKTTSMLKPVGKDSSLKTWPGDAWKIGGGSIWGFYGYDSKLNTFYYGTGNPSTWNPVVRPGDNKWSMTINARNPDNGMAKWLFQMTPYDEWDYDGVNEMILVDMKVKGKNRKALVHFDRNGFAYTMDRDSGELLVAEKYDPAVNWATHVDMKTGRP…
3300061877 assembled Ga0593138_003144_121_1953	PQQ-dependent dehydrogenase (methanol/ethanol family)	Ga0593138_003144	1833	1.833	4720	72178899	72.1789	35.6754	31.233	-64.5193			Sargasso Sea, North Atlantic Ocean	55	April	24	2022	MAI84053.1	0.9557	Rickettsiales bacterium isolate MED657	Alphaproteobacteria	d__Bacteria;p__Pseudomonadota;c__Alphaproteobacteria;o__TMED127;f__TMED127;g__GCA-2691145;s__GCA-2691145sp002691145	MSILKKTLIASAALALPFTVSANAKLEKMMNDPSQWVQQSGNYAGERYSELDQINKSNVGSLKVAWTFSTGVLRGHEGGPLVIGDVMYVHTAIPNIVYALDLNDNQRIIWKYNPVKGGKYPGGETMDRVISVMCCDNVNRGVNYHPNGTIVLHAADTSVIALDAKTGKQKWVTTNLHSGTGKYGVSASTGSGQPFIIKDMVGVGCSGAEFGVRCNWTQYDINSGKRLWRAYSMGPDKDMLVDPAKTTSMLKPVGKDSSLKTWPGDAWKIGGGSIWGFYGYDSKLNTFYYGTGNPSTWNPVVRPGDNKWSMTINARNPDNGMAKWLFQMTPYDEWDYDGVNEMILVDMKVKGKNRKALVHFDRNGFAYTMDRDSGELLVAEKYDPAVNWATHVDMKTGRP…
3300046628 assembled Ga0456539_001065_36_1868	PQQ-dependent dehydrogenase (methanol/ethanol family)	Ga0456539_001065	1833	1.833	8332	10828737	10.8287	419.768	31.4757	-64.2279	SX-161	16_2000_BML	Sargasso Sea, North Atlantic Ocean	50	October	16	2019	MAI84053.1	0.9787	Rickettsiales bacterium isolate MED657	Alphaproteobacteria	d__Bacteria;p__Pseudomonadota;c__Alphaproteobacteria;o__TMED127;f__TMED127;g__GCA-2691145;s__GCA-2691145sp002691145	MSIVKKTLIASAALALPFSVMANSKLEKMMGDPKQWVQQSGDYAGHRYSELDQINKSNVGSLKVAWTFSTGVLRGHEGGPLVIGDVMYVHTAIPNIVYALDLNDNQRILWKYNPVKGGKYPGGETMDRVISVMCCDNVNRGVNYHPNGTIVLHAADTSVIALDAKTGKEKWVTTNLHAGTGKYGVSASTGSGQPFIIKDMVGVGCSGAEFGVRCNWTQYDINSGKRLWRAYSMGPDKDMLVDPNKTTSMLKPIGKDSSLKTWPGDAWKIGGGSIWGFYGYDSSLNTLYYGTGNPSTWNPVVRPGDNKWSMTINARNPDNGMAKWLYQMTPYDEWDYDGVNEMILVDMKVKGKNRQALVHFDRNGFAYTMDRASGELLVAEKYDPAVNWATHVDMKTGRP…
3300046598 assembled Ga0456464_000815_37_1869	PQQ-dependent dehydrogenase (methanol/ethanol family)	Ga0456464_000815	1833	1.833	4317	8440925	8.44093	279.016	31.4199	-64.1151	SX-33	13_1200_SRF	Sargasso Sea, North Atlantic Ocean	5	October	13	2019	PDH56613.1	0.982	Alphaproteobacterium MED-G10	Alphaproteobacteria	d__Bacteria;p__Pseudomonadota;c__Alphaproteobacteria;o__TMED127;f__TMED127;g__MED-G10;s__MED-G10sp002457065	MSILKKSIVASAALALPFAVSANSKLEKMMKDPNQWVQQSGDYAGHRYSELDQINKSNVGSLKVAWTFSTGVLRGHEGGPLVIGDTMYVHTAIPNIVYALDLNDNQRIIWKYNPVKGGKYPGGETMDRVISVMCCDNVNRGVNYHPNGTIVLHAADTSVIALDAKTGKEKWITTNLHAGTGKYGVSASTGSGQPFIIKDTVGVGCSGAEFGVRCNWTSYDIKSGKRLWRAYSMGPDKDMLVDPNKTTSMLKPIGKDSSLKTWPGDSWKIGGGSIWGFYGYDSKLNTLYYGTGNPSTWNPVVRPGDNKWSMTINARNPDNGMAKWLYQMTPYDEWDYDGVNEMILVDMKVKGKNRQALVHFDRNGFAYTMDRASGELLVAEKYDPAVNWATHVDMKTGRP…
3300046576 assembled Ga0456475_000387_990_2822	PQQ-dependent dehydrogenase (methanol/ethanol family)	Ga0456475_000387	1833	1.833	3454	11768946	11.7689	160.111	31.433	-64.1161	SX-56	14_0000_SRF	Sargasso Sea, North Atlantic Ocean	5	October	14	2019	PDH56613.1	0.9869	Alphaproteobacterium MED-G10	Alphaproteobacteria	d__Bacteria;p__Pseudomonadota;c__Alphaproteobacteria;o__TMED127;f__TMED127;g__MED-G10;s__MED-G10sp002457065	MSILKKSIIASAALALPFAVSANSKLEKMMKDPGQWVQQSGDYAGHRYSSLDQINKSNVSSLKVAWTFSTGVLRGHEGGPLVIGDTMYVHTAIPNIVYALDLNDNQRIIWKYNPVKGGKYPGGETMDRVISVMCCDNVNRGVNYHPNGTIVLHAADTSVIALDAKTGKEKWITTNLHAGTGKYGVSASTGSGQPFIIKDTVGVGCSGAEFGVRCNWTSYDIKSGKRLWRAYSMGPDKDMLVDPNKTTSMLKPIGKDSSLKTWPGDSWKIGGGSIWGFYGYDSKLNTLYYGTGNPSTWNPVVRPGDNKWSMTINARNPDNGMAKWLYQMTPYDEWDYDGVNEMILVDMKVKGKNRQALVHFDRNGFAYTMDRASGELLVAEKYDPAVNWATHVDMKTGRP…
3300046610 assembled Ga0456498_000738_33_1865	PQQ-dependent dehydrogenase (methanol/ethanol family)	Ga0456498_000738	1833	1.833	2142	7764990	7.76499	150.493	31.4402	-64.1748	SX-96	15_0000_SRF	Sargasso Sea, North Atlantic Ocean	5	October	15	2019	PDH56613.1	0.982	Alphaproteobacterium MED-G10	Alphaproteobacteria	d__Bacteria;p__Pseudomonadota;c__Alphaproteobacteria;o__TMED127;f__TMED127;g__MED-G10;s__MED-G10sp002457065	MSILKKSIVASAALALPFAVSANSKLEKMMKDPNQWVQQSGDYAGHRYSELDQINKSNVGSLKVAWTFSTGVLRGHEGGPLVIGDTMYVHTAIPNIVYALDLNDNQRIIWKYNPVKGGKYPGGETMDRVISVMCCDNVNRGVNYHPNGTIVLHAADTSVIALDAKTGKEKWITTNLHAGTGKYGVSASTGSGQPFIIKDTVGVGCSGAEFGVRCNWTSYDIKSGKRLWRAYSMGPDKDMLVDPNKTTSMLKPIGKDSSLKTWPGDSWKIGGGSIWGFYGYDSKLNTLYYGTGNPSTWNPVVRPGDNKWSMTINARNPDNGMAKWLYQMTPYDEWDYDGVNEMILVDMKVKGKNRQALVHFDRNGFAYTMDRASGELLVAEKYDPAVNWATHVDMKTGRP…
3300046624 assembled Ga0456526_002202_27_1859	PQQ-dependent dehydrogenase (methanol/ethanol family)	Ga0456526_002202	1833	1.833	4277	13697579	13.6976	170.346	31.4615	-64.2246	SX-140	16_0800_SRF	Sargasso Sea, North Atlantic Ocean	5	October	16	2019	PDH56613.1	0.982	Alphaproteobacterium MED-G10	Alphaproteobacteria	d__Bacteria;p__Pseudomonadota;c__Alphaproteobacteria;o__TMED127;f__TMED127;g__MED-G10;s__MED-G10sp002457065	MSILKKSIVASAALALPFAVSANSKLEKMMKDPNQWVQQSGDYAGHRYSELDQINKSNVGSLKVAWTFSTGVLRGHEGGPLVIGDTMYVHTAIPNIVYALDLNDNQRIIWKYNPVKGGKYPGGETMDRVISVMCCDNVNRGVNYHPNGTIVLHAADTSVIALDAKTGKEKWITTNLHAGTGKYGVSASTGSGQPFIIKDTVGVGCSGAEFGVRCNWTSYDIKSGKRLWRAYSMGPDKDMLVDPNKTTSMLKPIGKDSSLKTWPGDSWKIGGGSIWGFYGYDSKLNTLYYGTGNPSTWNPVVRPGDNKWSMTINARNPDNGMAKWLYQMTPYDEWDYDGVNEMILVDMKVKGKNRQALVHFDRNGFAYTMDRASGELLVAEKYDPAVNWATHVDMKTGRP…
3300046123 assembled Ga0456522_001342_39_1871	PQQ-dependent dehydrogenase (methanol/ethanol family)	Ga0456522_001342	1833	1.833	6264	18141724	18.1417	188.37	31.4508	-64.215	SX-134	16_0000_BML	Sargasso Sea, North Atlantic Ocean	42	October	16	2019	PDH56613.1	0.9869	Alphaproteobacterium MED-G10	Alphaproteobacteria	d__Bacteria;p__Pseudomonadota;c__Alphaproteobacteria;o__TMED127;f__TMED127;g__MED-G10;s__MED-G10sp002457065	MSILKKSIVASAALALPFAVSANSKLEKMMKDPNQWVQQSGDYAGHRYSELDQINKSNVGSLKVAWTFSTGVLRGHEGGPLVIGDTMYVHTAIPNIVYALDLNDNQRIIWKYNPVKGGKYPGGETMDRVISVMCCDNVNRGVNYHPNGTIVLHAADTSVIALDAKTGKEKWITTNLHAGTGKYGVSASTGSGQPFIIKDTVGVGCSGAEFGVRCNWTSYDIKNGKKLWRAYSMGPDKDMLVDPNKTTSMLKPIGKDSSLKTWPGDAWKIGGGSIWGFYGYDSKLNTLYYGTGNPSTWNPVVRPGDNKWSMTINARNPDNGMAKWLYQMTPYDEWDYDGVNEMILVDMKVKGKNRQALVHFDRNGFAYTMDRASGELLVAEKYDPAVNWATHVDMKTGRP…
3300046105 assembled Ga0456510_001933_1_1830	PQQ-dependent dehydrogenase (methanol/ethanol family)	Ga0456510_001933	1830	1.83	5306	18216719	18.2167	159.164	31.4604	-64.2162	SX-114	15_1200_SRF	Sargasso Sea, North Atlantic Ocean	5	October	15	2019	MDC3176690.1	0.9738	Alphaproteobacteria bacterium isolate AH-716-D07	Alphaproteobacteria	d__Bacteria;p__Pseudomonadota;c__Alphaproteobacteria;o__TMED127;f__TMED127;g__CACBWF01;s__	MSILKKSIIASAALALPLAVSANSKLEKMMKDPSQWVQQSGDYEGHRYSSLDQINKSNVGSLKVAWTFSTGVLRGHEGGPLVIGDTMYVHTAIPNIVYALDLNDNQRIIWKYNPVKGGKYPGGETMDRVISVMCCDNVNRGVNYHPNGTIVLHAADTSVIALDAKTGKEKWVTTNLHAGTGKYGVSASTGSGQPFIIKDMVGVGCSGAEFGVRCNWTQYDINSGKRLWRAYSMGPDKDMLVDPNKTTSMLKPIGKDSSLKTWPGDAWKIGGGSIWGFYGYDSSLNTLYYGTGNPSTWNPVVRPGDNKWSMTINARNPDNGMAKWLYQMTPYDEWDYDGVNEMILVDMKVKGKNRQALVHFDRNGFAYTMDRASGELLVAEKYDPAVNWATHVDMKTGRP…
3300046598 assembled Ga0456464_000810_32_1864	PQQ-dependent dehydrogenase (methanol/ethanol family)	Ga0456464_000810	1833	1.833	6553	8440925	8.44093	423.533	31.4199	-64.1151	SX-33	13_1200_SRF	Sargasso Sea, North Atlantic Ocean	5	October	13	2019	MDC3176690.1	0.9836	Alphaproteobacteria bacterium isolate AH-716-D07	Alphaproteobacteria	d__Bacteria;p__Pseudomonadota;c__Alphaproteobacteria;o__TMED127;f__TMED127;g__CACBWF01;s__	MSILKKTLIASAALALPGLASANAKLEKMMNDPSQWVQQSGNYAGERYSELDQINKSNVGSLKVAWTFSTGVLRGHEGGPLVIGDVMYVHTAIPNIVYALDLNDNQRIMWKYNPVKGGKYPGGETMDRVISVMCCDNVNRGVNYHPNGTIVLHAADTSVIALDAKTGKEKWVTTNLHSGTGKYGVSASTGSGQPFIIKDMVGVGCSGAEFGVRCNWTQYDIKTGKRLWRAYSMGPDADMLVDPNKTTSMLKPIGKDSSLKTWPGDAWKIGGGSIWGFYGYDSKLNTLYYGTGNPSTWNPVVRPGDNKWSMTINARNPDNGMAKWLYQMTPYDEWDYDGVNEMILVDMKVKGKNRKALVHFDRNGFAYTMDRASGELLVAEKYDPAVNWATHVDMKTGRP…
3300046641 assembled Ga0456469_000626_252_2084	PQQ-dependent dehydrogenase (methanol/ethanol family)	Ga0456469_000626	1833	1.833	5946	8315688	8.31569	390.089	31.4354	-64.1145	SX-46	13_2000_SRF	Sargasso Sea, North Atlantic Ocean	5	October	13	2019	MDC3176690.1	0.977	Alphaproteobacteria bacterium isolate AH-716-D07	Alphaproteobacteria	d__Bacteria;p__Pseudomonadota;c__Alphaproteobacteria;o__TMED127;f__TMED127;g__CACBWF01;s__	MSILKKTLIASAALALPGLASANAKLEKMMNDPSQWVQQSGNYAGERYSELDQINKSNVGSLKVAWTFSTGVLRGHEGGPLVIGDVMYVHTAIPNIVYALDLNDNQRIMWKYNPVKGGKYPGGETMDRVISVMCCDNVNRGVNYHPNGTIVLHAADTSVIALDAKTGKEKWVTTNLHSGTGKYGVSASTGSGQPFIIKDMVGVGCSGAEFGVRCNWTQYDIKTGKRLWRAYSMGPDADMLVDPNKTTSMLKPIGKDSSLKTWPGDAWKIGGGSIWGFYGYDSKLNTLYYGTGNPSTWNPVVRPGDNKWSMTINARNPDNGMAKWLYQMTPYDEWDYDGVNEMILVDMKVKGKNRKALVHFDRNGFAYTMDRASGELLVAEKYDPAVNWATHVDMKTGRP…
3300046618 assembled Ga0456468_000539_30_1862	PQQ-dependent dehydrogenase (methanol/ethanol family)	Ga0456468_000539	1833	1.833	7906	7666243	7.66624	562.616	31.4354	-64.1145	SX-45	13_2000_SRF	Sargasso Sea, North Atlantic Ocean	5	October	13	2019	MDC3176690.1	0.97	Alphaproteobacteria bacterium isolate AH-716-D07	Alphaproteobacteria	d__Bacteria;p__Pseudomonadota;c__Alphaproteobacteria;o__TMED127;f__TMED127;g__CACBWF01;s__	MSILKKTLIASAALALPGLASANAKLEKMMNDPSQWVQQSGNYAGERYSELDQINKSNVGSLKVAWTFSTGVLRGHEGGPLVIGDVMYVHTAIPNIVYALDLNDNQRIMWKYNPVKGGKYPGGETMDRVISVMCCDNVNRGVNYHPNGTIVLHAADTSVIALDAKTGKEKWVTTNLHSGTGKYGVSASTGSGQPFIIKDMVGVGCSGAEFGVRCNWTQYDIKTGKRLWRAYSMGPDADMLVDPNKTTSMLKPIGKDSSLKTWPGDAWKIGGGSIWGFYGYDSKLNTLYYGTGNPSTWNPVVRPGDNKWSMTIMARNPDNGMAKWLYQMTPYDEWDYDGVNEMILVDMKVKGKNRQALVHFDRNGFAYTMDRASGELLVAEKYDPAVNWATHVDMKTGRP…
3300046105 assembled Ga0456510_001995_41_1873	PQQ-dependent dehydrogenase (methanol/ethanol family)	Ga0456510_001995	1833	1.833	44940	18216719	18.2167	1345.86	31.4604	-64.2162	SX-114	15_1200_SRF	Sargasso Sea, North Atlantic Ocean	5	October	15	2019	MDC3176690.1	0.977	Alphaproteobacteria bacterium isolate AH-716-D07	Alphaproteobacteria	d__Bacteria;p__Pseudomonadota;c__Alphaproteobacteria;o__TMED127;f__TMED127;g__CACBWF01;s__	MSILKKTLIASAALALPGLASANAKLEKMMNDPSQWVQQSGNYAGERYSELDQINKSNVGSLKVAWTFSTGVLRGHEGGPLVIGDVMYVHTAIPNIVYALDLNDNQRIMWKYNPVKGGKYPGGETMDRVISVMCCDNVNRGVNYHPNGTIVLHAADTSVIALDAKTGKEKWVTTNLHSGTGKYGVSASTGSGQPFIIKDMVGVGCSGAEFGVRCNWTQYDIKTGKRLWRAYSMGPDADMLVDPNKTTSMLKPIGKDSSLKTWPGDAWKIGGGSIWGFYGYDSKLNTLYYGTGNPSTWNPVVRPGDNKWSMTIMARNPDNGMAKWLYQMTPYDEWDYDGVNEMILVDMKVKGKNRQALVHFDRNGFAYTMDRASGELLVAEKYDPAVNWATHVDMKTGRP…
3300046627 assembled Ga0456537_000815_316_2148	PQQ-dependent dehydrogenase (methanol/ethanol family)	Ga0456537_000815	1833	1.833	8483	12994079	12.9941	356.157	31.4757	-64.2279	SX-159	16_2000_SRF	Sargasso Sea, North Atlantic Ocean	5	October	16	2019	MDC3176690.1	0.9787	Alphaproteobacteria bacterium isolate AH-716-D07	Alphaproteobacteria	d__Bacteria;p__Pseudomonadota;c__Alphaproteobacteria;o__TMED127;f__TMED127;g__CACBWF01;s__	MSILKKTLIASAALALPGLASANAKLEKMMNDPSQWVQQSGNYAGERYSELDQINKSNVGSLKVAWTFSTGVLRGHEGGPLVIGDVMYVHTAIPNIVYALDLNDNQRIMWKYNPVKGGKYPGGETMDRVISVMCCDNVNRGVNYHPNGTIVLHAADTSVIALDAKTGKEKWVTTNLHSGTGKYGVSASTGSGQPFIIKDMVGVGCSGAEFGVRCNWTQYDIKTGKRLWRAYSMGPDADMLVDPNKTTSMLKPIGKDSSLKTWPGDAWKIGGGSIWGFYGYDSKLNTLYYGTGNPSTWNPVVRPGDNKWSMTINARNPDNGMAKWLYQMTPYDEWDYDGVNEMILVDMKVKGKNRKALVHFDRNGFAYTMDRASGELLVAEKYDPAVNWATHVDMKTGRP…
3300046608 assembled Ga0456499_000931_32_1864	PQQ-dependent dehydrogenase (methanol/ethanol family)	Ga0456499_000931	1833	1.833	2482	7878759	7.87876	171.863	31.4402	-64.1748	SX-97	15_0000_BML	Sargasso Sea, North Atlantic Ocean	44	October	15	2019	MDC3176690.1	0.9754	Alphaproteobacteria bacterium isolate AH-716-D07	Alphaproteobacteria	d__Bacteria;p__Pseudomonadota;c__Alphaproteobacteria;o__TMED127;f__TMED127;g__CACBWF01;s__	MSILKKTLIASAALALPGLASANAKLEKMMNDPSQWVQQSGNYAGERYSELDQINKSNVGSLKVAWTFSTGVLRGHEGGPLVIGDVMYVHTAIPNIVYALDLNDNQRIMWKYNPVKGGKYPGGETMDRVISVMCCDNVNRGVNYHPNGTIVLHAADTSVIALDAKTGKEKWVTTNLHSGTGKYGVSASTGSGQPFIIKDMVGVGCSGAEFGVRCNWTQYDIKTGKRLWRAYSMGPDADMLVDPNKTTSMLKPIGKDSSLKTWPGDAWKIGGGSIWGFYGYDSKLNTLYYGTGNPSTWNPVVRPGDNKWSMTINARNPDNGMAKWLYQMTPYDEWDYDGVNEMILVDMKVKGKNRKALVHFDRNGFAYTMDRASGELLVAEKYDPAVNWATHVDMKTGRP…
3300046611 assembled Ga0456505_001235_6_1838	PQQ-dependent dehydrogenase (methanol/ethanol family)	Ga0456505_001235	1833	1.833	3983	9587159	9.58716	226.651	31.4426	-64.2061	SX-106	15_0800_BML	Sargasso Sea, North Atlantic Ocean	42	October	15	2019	MDC3176690.1	0.9754	Alphaproteobacteria bacterium isolate AH-716-D07	Alphaproteobacteria	d__Bacteria;p__Pseudomonadota;c__Alphaproteobacteria;o__TMED127;f__TMED127;g__CACBWF01;s__	MSILKKTLIASAALALPGLASANAKLEKMMNDPSQWVQQSGNYAGERYSELDQINKSNVGSLKVAWTFSTGVLRGHEGGPLVIGDVMYVHTAIPNIVYALDLNDNQRIMWKYNPVKGGKYPGGETMDRVISVMCCDNVNRGVNYHPNGTIVLHAADTSVIALDAKTGKEKWVTTNLHSGTGKYGVSASTGSGQPFIIKDMVGVGCSGAEFGVRCNWTQYDIKTGKRLWRAYSMGPDADMLVDPNKTTSMLKPIGKDSSLKTWPGDAWKIGGGSIWGFYGYDSKLNTLYYGTGNPSTWNPVVRPGDNKWSMTINARNPDNGMAKWLYQMTPYDEWDYDGVNEMILVDMKVKGKNRKALVHFDRNGFAYTMDRASGELLVAEKYDPAVNWATHVDMKTGRP…
3300046135 assembled Ga0456527_001114_1_1830	PQQ-dependent dehydrogenase (methanol/ethanol family)	Ga0456527_001114	1830	1.83	5835	13365446	13.3654	238.565	31.4615	-64.2246	SX-141	16_0800_BML	Sargasso Sea, North Atlantic Ocean	42	October	16	2019	MDC3176690.1	0.9754	Alphaproteobacteria bacterium isolate AH-716-D07	Alphaproteobacteria	d__Bacteria;p__Pseudomonadota;c__Alphaproteobacteria;o__TMED127;f__TMED127;g__CACBWF01;s__	MSILKKTLIASAALALPGLASANAKLEKMMNDPSQWVQQSGNYAGERYSELDQINKSNVGSLKVAWTFSTGVLRGHEGGPLVIGDVMYVHTAIPNIVYALDLNDNQRIMWKYNPVKGGKYPGGETMDRVISVMCCDNVNRGVNYHPNGTIVLHAADTSVIALDAKTGKEKWVTTNLHSGTGKYGVSASTGSGQPFIIKDMVGVGCSGAEFGVRCNWTQYDIKTGKRLWRAYSMGPDADMLVDPNKTTSMLKPIGKDSSLKTWPGDAWKIGGGSIWGFYGYDSKLNTLYYGTGNPSTWNPVVRPGDNKWSMTINARNPDNGMAKWLYQMTPYDEWDYDGVNEMILVDMKVKGKNRKALVHFDRNGFAYTMDRASGELLVAEKYDPAVNWATHVDMKTGRP…
3300046144 assembled Ga0456551_000736_37_1869	PQQ-dependent dehydrogenase (methanol/ethanol family)	Ga0456551_000736	1833	1.833	3175	14646000	14.646	118.267	31.4963	-64.2287	SX-179	17_0800_BML	Sargasso Sea, North Atlantic Ocean	48	October	17	2019	MDC3176690.1	0.9705	Alphaproteobacteria bacterium isolate AH-716-D07	Alphaproteobacteria	d__Bacteria;p__Pseudomonadota;c__Alphaproteobacteria;o__TMED127;f__TMED127;g__CACBWF01;s__	MSILKKTLIASAALALPGLASANAKLEKMMNDPSQWVQQSGNYAGERYSELDQINKSNVGSLKVAWTFSTGVLRGHEGGPLVIGDVMYVHTAIPNIVYALDLNDNQRIMWKYNPVKGGKYPGGETMDRVISVMCCDNVNRGVNYHPNGTIVLHAADTSVIALDAKTGKEKWVTTNLHSGTGKYGVSASTGSGQPFIIKDMVGVGCSGAEFGVRCNWTQYDIKTGKRLWRAYSMGPDADMLVDPNKTTSMLKPIGKDSSLKTWPGDAWKIGGGSIWGFYGYDSKLNTLYYGTGNPSTWNPVVRPGDNKWSMTINARNPDNGMAKWLYQMTPYDEWDYDGVNEMILVDMKVKGKNRQALVHFDRNGFAYTMDRASGELLVAEKYDPAVNWATHVDMKTGRP…
3300046614 assembled Ga0456513_000827_36_1868	PQQ-dependent dehydrogenase (methanol/ethanol family)	Ga0456513_000827	1833	1.833	11715	12228999	12.229	522.623	31.4552	-64.1995	SX-119	15_1600_BML	Sargasso Sea, North Atlantic Ocean	45	October	15	2019	MDC3176690.1	0.98	Alphaproteobacteria bacterium isolate AH-716-D07	Alphaproteobacteria	d__Bacteria;p__Pseudomonadota;c__Alphaproteobacteria;o__TMED127;f__TMED127;g__CACBWF01;s__	MSILKKTLIASAALALPGLASANAKLEKMMNDPSQWVQQSGNYAGERYSELDQINKSNVGSLKVAWTFSTGVLRGHEGGPLVIGDVMYVHTAIPNIVYALDLNDNQRIMWKYNPVKGGKYPGGETMDRVISVMCCDNVNRGVNYHPNGTIVLHAADTSVIALDAKTGKEKWVTTNLHSGTGKYGVSASTGSGQPFIIKDMVGVGCSGAEFGVRCNWTQYDIKTGKRLWRAYSMGPDADMLVDPNKTTSMLKPIGKDSSLKTWPGDAWKIGGGSIWGFYGYDSKLNTLYYGTGNPSTWNPVVRPGDNKWSMTINARNPDNGMAKWLYQMTPYDEWDYDGVNEMILVDMKVKGKNRKALVHFDRNGFAYTMDRASGELLVAEKYDPAVNWATHVDMKTGRP…
3300046067 assembled Ga0456546_000595_117_1949	PQQ-dependent dehydrogenase (methanol/ethanol family)	Ga0456546_000595	1833	1.833	7711	11277251	11.2773	373.031	31.4841	-64.2273	SX-172	17_0000_BML	Sargasso Sea, North Atlantic Ocean	42	October	17	2019	MDC3176690.1	0.977	Alphaproteobacteria bacterium isolate AH-716-D07	Alphaproteobacteria	d__Bacteria;p__Pseudomonadota;c__Alphaproteobacteria;o__TMED127;f__TMED127;g__CACBWF01;s__	MSILKKTLIASAALALPGLASANAKLEKMMNDPSQWVQQSGNYAGERYSELDQINKSNVGSLKVAWTFSTGVLRGHEGGPLVIGDVMYVHTAIPNIVYALDLNDNQRIMWKYNPVKGGKYPGGETMDRVISVMCCDNVNRGVNYHPNGTIVLHAADTSVIALDAKTGKEKWVTTNLHSGTGKYGVSASTGSGQPFIIKDMVGVGCSGAEFGVRCNWTQYDIKTGKRLWRAYSMGPDADMLVDPSKTTSMLKPVGKDSSLKTWPGDAWKIGGGSIWGFYGYDSSLNTLYYGTGNPSTWNPVVRPGDNKWSMTINARNPDNGMAKWLYQMTPYDEWDYDGVNEMILVDMKVKGKNRQALVHFDRNGFAYTMDRASGELLVAEKYDPAVNWATHVDMKTGRP…
3300037053 assembled Ga0395878_009820_19_1851	PQQ-dependent dehydrogenase (methanol/ethanol family)	Ga0395878_009820	1833	1.833	1576	38839586	38.8396	22.137	-46.5954	142.031			Indian Ocean	15	March	5	2018	MDC3176690.1	0.9525	Alphaproteobacteria bacterium isolate AH-716-D07	Alphaproteobacteria	d__Bacteria;p__Pseudomonadota;c__Alphaproteobacteria;o__TMED127;f__TMED127;g__CACBWF01;s__	MSILKKTLIASAALALPGLVSANAKLEKMMKDPNQWVQQSGNYAGERYTELDQINKSNVGSLKVAWTFSTGVLRGHEGGPLVIGDVMYVHTAIPNIVYALDLNDNQKILWKYNPVKGGKYPGGETMDRVISVMCCDNVNRGVNYHPNGTIVLHAADTSVIALDAKTGKEKWVTTNLHSGTGKYGVSASTGSGQPFIIKDMVGVGCSGAEFGVRCNWTQYDIKTGKRLWRAYSMGPDADMLVDPSKTTSMLKPIGKDSSLKTWPGDAWKIGGGSIWGFYGYDSKLNSLYYGTGNPSTWNPVVRPGDNKWSMTINARNPDNGMAKWLFQMTPYDEWDYDGVNEMILVDMKVKGKNRKALVHFDRNGFAYTMDRASGELLVAEKYDPTVNWATHVDMKTGRP…
3300037025 assembled Ga0394902_010451_122_1954	PQQ-dependent dehydrogenase (methanol/ethanol family)	Ga0394902_010451	1833	1.833	3891	61451521	61.4515	34.5435	-46.5954	142.031			Indian Ocean	40	March	5	2018	MDC3176690.1	0.9525	Alphaproteobacteria bacterium isolate AH-716-D07	Alphaproteobacteria	d__Bacteria;p__Pseudomonadota;c__Alphaproteobacteria;o__TMED127;f__TMED127;g__CACBWF01;s__	MSILKKTLIASAALALPGLVSANAKLEKMMKDPNQWVQQSGNYAGERYTELDQINKSNVGSLKVAWTFSTGVLRGHEGGPLVIGDVMYVHTAIPNIVYALDLNDNQKILWKYNPVKGGKYPGGETMDRVISVMCCDNVNRGVNYHPNGTIVLHAADTSVIALDAKTGKEKWVTTNLHSGTGKYGVSASTGSGQPFIIKDMVGVGCSGAEFGVRCNWTQYDIKTGKRLWRAYSMGPDADMLVDPSKTTSMLKPIGKDSSLKTWPGDAWKIGGGSIWGFYGYDSKLNSLYYGTGNPSTWNPVVRPGDNKWSMTINARNPDNGMAKWLFQMTPYDEWDYDGVNEMILVDMKVKGKNRKALVHFDRNGFAYTMDRASGELLVAEKYDPTVNWATHVDMKTGRP…
3300036496 assembled Ga0394904_004239_8_1840	PQQ-dependent dehydrogenase (methanol/ethanol family)	Ga0394904_004239	1833	1.833	1398	25575270	25.5753	29.8212	-46.5954	142.031			Indian Ocean	70	March	5	2018	MDC3176690.1	0.9525	Alphaproteobacteria bacterium isolate AH-716-D07	Alphaproteobacteria	d__Bacteria;p__Pseudomonadota;c__Alphaproteobacteria;o__TMED127;f__TMED127;g__CACBWF01;s__	MSILKKTLIASAALALPGLVSANAKLEKMMKDPNQWVQQSGNYAGERYTELDQINKSNVGSLKVAWTFSTGVLRGHEGGPLVIGDVMYVHTAIPNIVYALDLNDNQKILWKYNPVKGGKYPGGETMDRVISVMCCDNVNRGVNYHPNGTIVLHAADTSVIALDAKTGKEKWVTTNLHSGTGKYGVSASTGSGQPFIIKDMVGVGCSGAEFGVRCNWTQYDIKTGKRLWRAYSMGPDADMLVDPSKTTSMLKPIGKDSSLKTWPGDAWKIGGGSIWGFYGYDSKLNSLYYGTGNPSTWNPVVRPGDNKWSMTINARNPDNGMAKWLFQMTPYDEWDYDGVNEMILVDMKVKGKNRKALVHFDRNGFAYTMDRASGELLVAEKYDPTVNWATHVDMKTGRP…
3300036497 assembled Ga0394905_003819_8_1840	PQQ-dependent dehydrogenase (methanol/ethanol family)	Ga0394905_003819	1833	1.833	942	31353294	31.3533	16.391	-46.5954	142.031			Indian Ocean	200	March	5	2018	MDC3176690.1	0.9525	Alphaproteobacteria bacterium isolate AH-716-D07	Alphaproteobacteria	d__Bacteria;p__Pseudomonadota;c__Alphaproteobacteria;o__TMED127;f__TMED127;g__CACBWF01;s__	MSILKKTLIASAALALPGLVSANAKLEKMMKDPNQWVQQSGNYAGERYTELDQINKSNVGSLKVAWTFSTGVLRGHEGGPLVIGDVMYVHTAIPNIVYALDLNDNQKILWKYNPVKGGKYPGGETMDRVISVMCCDNVNRGVNYHPNGTIVLHAADTSVIALDAKTGKEKWVTTNLHSGTGKYGVSASTGSGQPFIIKDMVGVGCSGAEFGVRCNWTQYDIKTGKRLWRAYSMGPDADMLVDPSKTTSMLKPIGKDSSLKTWPGDAWKIGGGSIWGFYGYDSKLNSLYYGTGNPSTWNPVVRPGDNKWSMTINARNPDNGMAKWLFQMTPYDEWDYDGVNEMILVDMKVKGKNRKALVHFDRNGFAYTMDRASGELLVAEKYDPTVNWATHVDMKTGRP…
3300037026 assembled Ga0394906_007840_119_1951	PQQ-dependent dehydrogenase (methanol/ethanol family)	Ga0394906_007840	1833	1.833	1027	42992610	42.9926	13.0321	-46.5954	142.031			Indian Ocean	15	March	7	2018	MDC3176690.1	0.9525	Alphaproteobacteria bacterium isolate AH-716-D07	Alphaproteobacteria	d__Bacteria;p__Pseudomonadota;c__Alphaproteobacteria;o__TMED127;f__TMED127;g__CACBWF01;s__	MSILKKTLIASAALALPGLVSANAKLEKMMKDPNQWVQQSGNYAGERYTELDQINKSNVGSLKVAWTFSTGVLRGHEGGPLVIGDVMYVHTAIPNIVYALDLNDNQKILWKYNPVKGGKYPGGETMDRVISVMCCDNVNRGVNYHPNGTIVLHAADTSVIALDAKTGKEKWVTTNLHSGTGKYGVSASTGSGQPFIIKDMVGVGCSGAEFGVRCNWTQYDIKTGKRLWRAYSMGPDADMLVDPSKTTSMLKPIGKDSSLKTWPGDAWKIGGGSIWGFYGYDSKLNSLYYGTGNPSTWNPVVRPGDNKWSMTINARNPDNGMAKWLFQMTPYDEWDYDGVNEMILVDMKVKGKNRKALVHFDRNGFAYTMDRASGELLVAEKYDPTVNWATHVDMKTGRP…
3300036578 assembled Ga0394917_004450_34_1866	PQQ-dependent dehydrogenase (methanol/ethanol family)	Ga0394917_004450	1833	1.833	1108	32477491	32.4775	18.6121	-46.5954	142.031			Indian Ocean	15	March	9	2018	MDC3176690.1	0.9508	Alphaproteobacteria bacterium isolate AH-716-D07	Alphaproteobacteria	d__Bacteria;p__Pseudomonadota;c__Alphaproteobacteria;o__TMED127;f__TMED127;g__CACBWF01;s__	MSILKKTLIASAALALPGLVSANAKLEKMMKDPNQWVQQSGNYAGERYTELDQINKSNVGSLKVAWTFSTGVLRGHEGGPLVIGDVMYVHTAIPNIVYALDLNDNQKILWKYNPVKGGKYPGGETMDRVISVMCCDNVNRGVNYHPNGTIVLHAADTSVIALDAKTGKEKWVTTNLHSGTGKYGVSASTGSGQPFIIKDMVGVGCSGAEFGVRCNWTQYDIKTGKRLWRAYSMGPDADMLVDPSKTTSMLKPIGKDSSLKTWPGDAWKIGGGSIWGFYGYDSKLNSLYYGTGNPSTWNPVVRPGDNKWSMTINARNPDNGMAKSLFQMTPYDEWDYDGVNEMILVDMKVKGKNRKALVHFDRNGFAYTMDRASGELLVAEKYDPTVNWATHVDMKTGRP…
3300037055 assembled Ga0394918_009576_119_1951	PQQ-dependent dehydrogenase (methanol/ethanol family)	Ga0394918_009576	1833	1.833	4135	56907853	56.9079	39.6407	-46.5954	142.031			Indian Ocean	30	March	17	2018	MDC3176690.1	0.9525	Alphaproteobacteria bacterium isolate AH-716-D07	Alphaproteobacteria	d__Bacteria;p__Pseudomonadota;c__Alphaproteobacteria;o__TMED127;f__TMED127;g__CACBWF01;s__	MSILKKTLIASAALALPGLVSANAKLEKMMKDPNQWVQQSGNYAGERYTELDQINKSNVGSLKVAWTFSTGVLRGHEGGPLVIGDVMYVHTAIPNIVYALDLNDNQKILWKYNPVKGGKYPGGETMDRVISVMCCDNVNRGVNYHPNGTIVLHAADTSVIALDAKTGKEKWVTTNLHSGTGKYGVSASTGSGQPFIIKDMVGVGCSGAEFGVRCNWTQYDIKTGKRLWRAYSMGPDADMLVDPSKTTSMLKPIGKDSSLKTWPGDAWKIGGGSIWGFYGYDSKLNSLYYGTGNPSTWNPVVRPGDNKWSMTINARNPDNGMAKWLFQMTPYDEWDYDGVNEMILVDMKVKGKNRKALVHFDRNGFAYTMDRASGELLVAEKYDPTVNWATHVDMKTGRP…
3300036431 assembled Ga0394919_003328_39_1871	PQQ-dependent dehydrogenase (methanol/ethanol family)	Ga0394919_003328	1833	1.833	1869	26692129	26.6921	38.2	-46.5954	142.031			Indian Ocean	50	March	17	2018	MDC3176690.1	0.9525	Alphaproteobacteria bacterium isolate AH-716-D07	Alphaproteobacteria	d__Bacteria;p__Pseudomonadota;c__Alphaproteobacteria;o__TMED127;f__TMED127;g__CACBWF01;s__	MSILKKTLIASAALALPGLVSANAKLEKMMKDPNQWVQQSGNYAGERYTELDQINKSNVGSLKVAWTFSTGVLRGHEGGPLVIGDVMYVHTAIPNIVYALDLNDNQKILWKYNPVKGGKYPGGETMDRVISVMCCDNVNRGVNYHPNGTIVLHAADTSVIALDAKTGKEKWVTTNLHSGTGKYGVSASTGSGQPFIIKDMVGVGCSGAEFGVRCNWTQYDIKTGKRLWRAYSMGPDADMLVDPSKTTSMLKPIGKDSSLKTWPGDAWKIGGGSIWGFYGYDSKLNSLYYGTGNPSTWNPVVRPGDNKWSMTINARNPDNGMAKWLFQMTPYDEWDYDGVNEMILVDMKVKGKNRKALVHFDRNGFAYTMDRASGELLVAEKYDPTVNWATHVDMKTGRP…
3300036504 assembled Ga0394921_003088_119_1951	PQQ-dependent dehydrogenase (methanol/ethanol family)	Ga0394921_003088	1833	1.833	1474	31891990	31.892	25.2147	-46.5954	142.031			Indian Ocean	90	March	17	2018	MDC3176690.1	0.9525	Alphaproteobacteria bacterium isolate AH-716-D07	Alphaproteobacteria	d__Bacteria;p__Pseudomonadota;c__Alphaproteobacteria;o__TMED127;f__TMED127;g__CACBWF01;s__	MSILKKTLIASAALALPGLVSANAKLEKMMKDPNQWVQQSGNYAGERYTELDQINKSNVGSLKVAWTFSTGVLRGHEGGPLVIGDVMYVHTAIPNIVYALDLNDNQKILWKYNPVKGGKYPGGETMDRVISVMCCDNVNRGVNYHPNGTIVLHAADTSVIALDAKTGKEKWVTTNLHSGTGKYGVSASTGSGQPFIIKDMVGVGCSGAEFGVRCNWTQYDIKTGKRLWRAYSMGPDADMLVDPSKTTSMLKPIGKDSSLKTWPGDAWKIGGGSIWGFYGYDSKLNSLYYGTGNPSTWNPVVRPGDNKWSMTINARNPDNGMAKWLFQMTPYDEWDYDGVNEMILVDMKVKGKNRKALVHFDRNGFAYTMDRASGELLVAEKYDPTVNWATHVDMKTGRP…
3300036503 assembled Ga0394916_004523_29_1861	PQQ-dependent dehydrogenase (methanol/ethanol family)	Ga0394916_004523	1833	1.833	1178	30536523	30.5365	21.0457	-46.5954	142.031			Indian Ocean	40	March	9	2018	MDC3176690.1	0.9525	Alphaproteobacteria bacterium isolate AH-716-D07	Alphaproteobacteria	d__Bacteria;p__Pseudomonadota;c__Alphaproteobacteria;o__TMED127;f__TMED127;g__CACBWF01;s__	MSILKKTLIASAALALPGLVSANAKLEKMMKDPNQWVQQSGNYAGERYTELDQINKSNVGSLKVAWTFSTGVLRGHEGGPLVIGDVMYVHTAIPNIVYALDLNDNQKILWKYNPVKGGKYPGGETMDRVISVMCCDNVNRGVNYHPNGTIVLHAADTSVIALDAKTGKEKWVTTNLHSGTGKYGVSASTGSGQPFIIKDMVGVGCSGAEFGVRCNWTQYDIKTGKRLWRAYSMGPDADMLVDPSKTTSMLKPIGKDSSLKTWPGDAWKIGGGSIWGFYGYDSKLNSLYYGTGNPSTWNPVVRPGDNKWSMTINARNPDNGMAKWLFQMTPYDEWDYDGVNEMILVDMKVKGKNRKALVHFDRNGFAYTMDRASGELLVAEKYDPTVNWATHVDMKTGRP…
3300036653 assembled Ga0394915_005743_122_1954	PQQ-dependent dehydrogenase (methanol/ethanol family)	Ga0394915_005743	1833	1.833	1474	43727080	43.7271	18.3901	-46.5954	142.031			Indian Ocean	70	March	9	2018	MDC3176690.1	0.9525	Alphaproteobacteria bacterium isolate AH-716-D07	Alphaproteobacteria	d__Bacteria;p__Pseudomonadota;c__Alphaproteobacteria;o__TMED127;f__TMED127;g__CACBWF01;s__	MSILKKTLIASAALALPGLVSANAKLEKMMKDPNQWVQQSGNYAGERYTELDQINKSNVGSLKVAWTFSTGVLRGHEGGPLVIGDVMYVHTAIPNIVYALDLNDNQKILWKYNPVKGGKYPGGETMDRVISVMCCDNVNRGVNYHPNGTIVLHAADTSVIALDAKTGKEKWVTTNLHSGTGKYGVSASTGSGQPFIIKDMVGVGCSGAEFGVRCNWTQYDIKTGKRLWRAYSMGPDADMLVDPSKTTSMLKPIGKDSSLKTWPGDAWKIGGGSIWGFYGYDSKLNSLYYGTGNPSTWNPVVRPGDNKWSMTINARNPDNGMAKWLFQMTPYDEWDYDGVNEMILVDMKVKGKNRKALVHFDRNGFAYTMDRASGELLVAEKYDPTVNWATHVDMKTGRP…
3300036498 assembled Ga0394910_006363_7_1839	PQQ-dependent dehydrogenase (methanol/ethanol family)	Ga0394910_006363	1833	1.833	435	22853883	22.8539	10.3841	-46.5954	142.031			Indian Ocean	80	March	7	2018	MDC3176690.1	0.9525	Alphaproteobacteria bacterium isolate AH-716-D07	Alphaproteobacteria	d__Bacteria;p__Pseudomonadota;c__Alphaproteobacteria;o__TMED127;f__TMED127;g__CACBWF01;s__	MSILKKTLIASAALALPGLVSANAKLEKMMKDPNQWVQQSGNYAGERYTELDQINKSNVGSLKVAWTFSTGVLRGHEGGPLVIGDVMYVHTAIPNIVYALDLNDNQKILWKYNPVKGGKYPGGETMDRVISVMCCDNVNRGVNYHPNGTIVLHAADTSVIALDAKTGKEKWVTTNLHSGTGKYGVSASTGSGQPFIIKDMVGVGCSGAEFGVRCNWTQYDIKTGKRLWRAYSMGPDADMLVDPSKTTSMLKPIGKDSSLKTWPGDAWKIGGGSIWGFYGYDSKLNSLYYGTGNPSTWNPVVRPGDNKWSMTINARNPDNGMAKWLFQMTPYDEWDYDGVNEMILVDMKVKGKNRKALVHFDRNGFAYTMDRASGELLVAEKYDPTVNWATHVDMKTGRP…
3300046580 assembled Ga0456487_000462_36_1910	PQQ-dependent dehydrogenase (methanol/ethanol family)	Ga0456487_000462	1875	1.875	27967	14836956	14.837	1005.31	31.4383	-64.163	SX-73	14_1200_SRF	Sargasso Sea, North Atlantic Ocean	5	October	14	2019	MDC3176690.1	0.9836	Alphaproteobacteria bacterium isolate AH-716-D07	Alphaproteobacteria	d__Bacteria;p__Pseudomonadota;c__Alphaproteobacteria;o__TMED127;f__TMED127;g__CACBWF01;s__	MSILKKTLIASAALALPGLVSANAKLEKMMKDPSQWVQQSGDYAGHRYSELDQINKSNVGSLKVAWTFSTGVLRGHEGGPLVIGDVMYVHTAIPNIVYALDLNDNQRIMWKYNPVKGGKYPGGETMDRVISVMCCDNVNRGVNYHPNGTIVLHAADTSVIALDAKTGKEKWVTTNLHAGTGKYGVSASTGSGQPFIIKDMVGVGCSGAEFGVRCNWTQYDIKTGKRLWRAYSMGPDADMLVDPSKTTSMLKPVGKDSSLKTWPGDAWKIGGGSIWGFYGYDSKLNTLYYGTGNPSTWNPVVRPGDNKWSMTIMARNPDNGMAKWLYQMTPYDEWDYDGVNEMILVDMKVKGKNRQALVHFDRNGFAYTMDRASGELLVAEKYDPAVNWATHVDMKTGRP…
3300046623 assembled Ga0456525_001279_77_1951	PQQ-dependent dehydrogenase (methanol/ethanol family)	Ga0456525_001279	1875	1.875	20254	11109140	11.1091	972.364	31.4615	-64.2246	SX-139	16_0800_SRF	Sargasso Sea, North Atlantic Ocean	5	October	16	2019	MDC3176690.1	0.98	Alphaproteobacteria bacterium isolate AH-716-D07	Alphaproteobacteria	d__Bacteria;p__Pseudomonadota;c__Alphaproteobacteria;o__TMED127;f__TMED127;g__CACBWF01;s__	MSILKKTLIASAALALPGLVSANAKLEKMMKDPSQWVQQSGDYAGHRYSELDQINKSNVGSLKVAWTFSTGVLRGHEGGPLVIGDVMYVHTAIPNIVYALDLNDNQRIMWKYNPVKGGKYPGGETMDRVISVMCCDNVNRGVNYHPNGTIVLHAADTSVIALDAKTGKEKWVTTNLHAGTGKYGVSASTGSGQPFIIKDMVGVGCSGAEFGVRCNWTQYDIKTGKRLWRAYSMGPDADMLVDPSKTTSMLKPVGKDSSLKTWPGDAWKIGGGSIWGFYGYDSKLNTLYYGTGNPSTWNPVVRPGDNKWSMTIMARNPDNGMAKWLYQMTPYDEWDYDGVNEMILVDMKVKGKNRQALVHFDRNGFAYTMDRASGELLVAEKYDPAVNWATHVDMKTGRP…
3300046138 assembled Ga0456535_000953_66_1940	PQQ-dependent dehydrogenase (methanol/ethanol family)	Ga0456535_000953	1875	1.875	3605	14134387	14.1344	136.028	31.4688	-64.2255	SX-156	16_1600_SRF	Sargasso Sea, North Atlantic Ocean	5	October	16	2019	MDC3176690.1	0.9738	Alphaproteobacteria bacterium isolate AH-716-D07	Alphaproteobacteria	d__Bacteria;p__Pseudomonadota;c__Alphaproteobacteria;o__TMED127;f__TMED127;g__CACBWF01;s__	MSILKKTLIASAALALPGLVSANAKLEKMMKDPSQWVQQSGDYAGHRYSELDQINKSNVGSLKVAWTFSTGVLRGHEGGPLVIGDVMYVHTAIPNIVYALDLNDNQRIMWKYNPVKGGKYPGGETMDRVISVMCCDNVNRGVNYHPNGTIVLHAADTSVIALDAKTGKEKWVTTNLHAGTGKYGVSASTGSGQPFIMKDMVGVGCSGAEFGVRCNWTQYDIKTGKRLWRAYSMGPDGDMLVDPSKTTSMGKPIGKDSSLKTWPGDAWKIGGGSIWGFYGYDSKLNTFYYGTGNPSTWNPVVRPGDNKWSMTINARNPDNGMAKWLYQMTPYDEWDYDGVNEMILVDMKVKGKNRKALVHFDRNGFAYTMDRASGELLVAEKYDPAVNWATHVDMKTGRP…
3300046141 assembled Ga0456540_000440_79_1953	PQQ-dependent dehydrogenase (methanol/ethanol family)	Ga0456540_000440	1875	1.875	17918	11967124	11.9671	798.543	31.4757	-64.2279	SX-162	16_2000_BML	Sargasso Sea, North Atlantic Ocean	50	October	16	2019	MDC3176690.1	0.98	Alphaproteobacteria bacterium isolate AH-716-D07	Alphaproteobacteria	d__Bacteria;p__Pseudomonadota;c__Alphaproteobacteria;o__TMED127;f__TMED127;g__CACBWF01;s__	MSILKKTLIASAALALPGLVSANAKLEKMMKDPSQWVQQSGDYAGHRYSELDQINKSNVGSLKVAWTFSTGVLRGHEGGPLVIGDVMYVHTAIPNIVYALDLNDNQRIMWKYNPVKGGKYPGGETMDRVISVMCCDNVNRGVNYHPNGTIVLHAADTSVIALDAKTGKEKWVTTNLHSGTGKYGVSASTGSGQPFIIKDMVGVGCSGAEFGVRCNWTQYDIKTGKRLWRAYSMGPDADMLVDPSKTTSMLKPVGKDSSLKTWPGDAWKIGGGSIWGFYGYDSKLNTLYYGTGNPSTWNPVVRPGDNKWSMTIMARNPDNGMAKWLYQMTPYDEWDYDGVNEMILVDMKVKGKNRQALVHFDRNGFAYTMDRASGELLVAEKYDPAVNWATHVDMKTGRP…
3300062033 assembled Ga0593130_003428_103_1932	PQQ-dependent dehydrogenase (methanol/ethanol family)	Ga0593130_003428	1830	1.83	2861	70899569	70.8996	22.0507	31.3148	-64.4798			Sargasso Sea, North Atlantic Ocean	75	April	23	2022	MEL0124461.1	0.9738	Alphaproteobacteria bacterium isolate 139539_COM_metabat_bins_2.tsv.238	Alphaproteobacteria	d__Bacteria;p__Pseudomonadota;c__Alphaproteobacteria;o__TMED127;f__TMED127;g__TMED13;s__TMED13sp038147415	MSILKKSIIASAALALPLAVSANSKLEKMMKDPSQWVQQSGDYAGHRYTTLDQINKSNVGSLKVAWTFSTGVLRGHEGGPLVIGDTMYVHTAIPNIVYALDLNDDQRIIWKYNPVKGGKYPGGETMDRVISVMCCDNVNRGVNYHPNGTIVLHAADTSVIALDAKTGKEKWITTNLHAGTGKYGVSASTGSGQPYIIKDTVGVGCSGAEFGVRCNWTSYDIKSGKRLWRAYSMGPDKDMLVDPNKTTSMLKPIGKDSSLKTWPGDAWKIGGGSIWGFYGYDSSLNTLYYGTGNPSTWNPVVRPGDNKWSMTINARNPDNGMAKWLYQMTPYDEWDYDGVNEMILVDMKVKGKNRKALVHFDRNGFAYTMDRASGELLVAEKYDPAVNWATHVDMKTGRP…
3300048668 assembled Ga0456532_00175_16_1839	PQQ-dependent dehydrogenase (methanol/ethanol family)	Ga0456532_00175	1824	1.824	172	3173262	3.17326	29.7165	31.4615	-64.2246	SX-146	16_0800_DCM	Sargasso Sea, North Atlantic Ocean	110	October	16	2019	MEC8875952.1	0.9687	Pseudomonadota bacterium isolate XB_MAG762	Alphaproteobacteria	d__Bacteria;p__Pseudomonadota;c__Alphaproteobacteria;o__UBA8558;f__UBA8558;g__UBA8558;s__UBA8558sp002712065	MKSVLKAAAVVSALVVGAGVANANDELKRLIADENNWATPTKDYAATRYSKLDQINKSNVGNMQVAWTFSTGVLRGHEGGPLVIGDGFMYIHTAIPNKVFKLDLNNDAAIAWMYNPVKGGKYPSGQTMDRVISVMCCDNVNRGVAYADGKIYLHAADTSLIALDKNSGKEVWVVENMHAGKGKYGVSASTGTGVPFIVKNHVMVGCSGAEFGVRCNFTAYNLKNGKRAWRAYSMGSDKDIIADPKKTTHMLKPVGKNSSTKTWTKDQWKTGGGSIWGWYAWDESLDLIYYGTGNPSTWNPVVRPGDNKWSMAIMARDPDDGMARWFYQMTPYDEWDYDGVNEMILADVAGRKALVHFDRNGFAYTMDRATGELLVAEFYDPASNWATHVDMKTGRPQVI…
3300042153 assembled Ga0453781_003543_26_1849	PQQ-dependent dehydrogenase (methanol/ethanol family)	Ga0453781_003543	1824	1.824	2326	32719197	32.7192	38.9747	30.3225	-76.7039			Western North Atlantic Ocean	500	May	2	2017	MEC8875952.1	0.96	Pseudomonadota bacterium isolate XB_MAG762	Alphaproteobacteria	d__Bacteria;p__Pseudomonadota;c__Alphaproteobacteria;o__UBA8558;f__UBA8558;g__UBA8558;s__UBA8558sp002712065	MKSVLKAAAVVSALVVGAGVANANDELKRLIADENNWATPTKDYAATRYSKLDQINKSNVGNMQVAWTFSTGVLRGHEGGPLVIGDGFMYIHTAIPNKVFKLDLNNDAAIAWMYNPVKGGKYPSGQTMDRVISVMCCDNVNRGVAYADGKIYLHAADTSLIALDKNSGKEVWVVENMHAGKGKYGVSASTGTGVPFIVKNHVMVGCSGAEFGVRCNFTAYNLKNGKRAWRAYSMGSDKDIIADPKKTTHMLKPVGKNSSTKTWTKDQWKTGGGSIWGWYAWDESLDLIYYGTGNPSTWNPVVRPGDNKWSMAIMARDPDDGMARWFYQMTPYDEWDYDGVNEMILADVAGRKALVHFDRNGFAYTMDRATGELLVAEFYDPASNWATHVDMKTGRPQVI…
3300062013 assembled Ga0593109_002684_64_2031	PQQ-dependent dehydrogenase (methanol/ethanol family)	Ga0593109_002684	1968	1.968	23983	89550343	89.5503	136.085	31.6157	-64.1948			Sargasso Sea, North Atlantic Ocean	2000	April	22	2022	HAE75578.1	0.9901	Alphaproteobacteria bacterium isolate UBA8558	Alphaproteobacteria	d__Bacteria;p__Pseudomonadota;c__Alphaproteobacteria;o__UBA8558;f__UBA8558;g__UBA8558;s__UBA8558sp002712065	MKSVLKAAAVVTALVVGAGIASANDELKKLSADENNWAMPTKDYAATRYSKLDQINKGNVGNMQVAWTFSTGVLRGHEGGPLVIGDGFLYIHTAIPNKVFKLDLNNNAAIAWAYNPVKGGKYPSGIAMDRVISVMCCDNVNRGVAYADGKIFLHAADTSLIALDKNNGKEVWVVENMHAGKGKYAVSASTGTGVPFIVKNMVMVGCSGAEFGVRCNWTAYNLKNGKRVWRAYSMGSDKDIIANPNKTTHMLKPVGKNSSTKTWTKDQWKTGGGSIWGWYAWDESLDLIYYGTGNPSTWNPVVRPGDNKWSMTIMARDPDNGMAAWFYQMTPYDEWDYDGVNEMILADVAGRKALVHFDRNGFAYTMDRATGELLVAEFYDPASNWATHVDMKTGRPQVI…
3300036502 assembled Ga0394912_000821_22_1845	PQQ-dependent dehydrogenase (methanol/ethanol family)	Ga0394912_000821	1824	1.824	969	44065289	44.0653	12.056	-46.5954	142.031			Indian Ocean	200	March	9	2018	MAP33298.1	0.9951	Rickettsiales bacterium isolate EAC1785	Alphaproteobacteria	d__Bacteria;p__Pseudomonadota;c__Alphaproteobacteria;o__UBA8558;f__UBA8558;g__UBA8558;s__UBA8558sp002712065	MKSVLKAAAVVSALVVGAGIASANDELKRLSADENNWAMPTKDYAATRYSKLDQINKGNVGNMQVAWTFSTGVLRGHEGGPLVIGDGFLYIHTAIPNKVFKLDLNNNAAIAWAYNPVKGGKYPSGQAMDRVISVMCCDNVNRGVAYADGKIFLHAADTSLIALDKNSGKEVWVVENMHAGKGKYAVSASTGTGVPFIVKNMVMVGCSGAEFGVRCNWTAYNLKNGKRVWRAYSMGSDKDIIANPNKTTHMLKPVGKNSSTKTWTKDQWKTGGGSIWGWYAWDESLDLIYYGTGNPSTWNPVVRPGDNKWSMTIMARDPDNGMAAWFYQMTPYDEWDYDGVNEMILADVAGRKALVHFDRNGFAYTMDRATGELLVAEFYDPASNWATHVDMKTGRPQVI…
3300055445 assembled Ga0567547_016405_47_1873	PQQ-dependent dehydrogenase (methanol/ethanol family)	Ga0567547_016405	1827	1.827	3870	113161351	113.161	18.7186	23.9566	-108.862			Gulf of California, Mexico	400	March	9	2019	MBH71000.1	0.9	Pelagibacteraceae bacterium isolate SP38	Alphaproteobacteria	d__Bacteria;p__Pseudomonadota;c__Alphaproteobacteria;o__GCA-002720895;f__GCA-002720895;g__GCA-002720895;s__GCA-002720895sp002717245	MKKSLKIALLASSAIAIAAGASANSGLAKLINNSNNWAHPSGNFELHRHSKLKQINKSNVKDLKVAWTWSTGVLRGHEGGPLVIGDTLYIHTAFPNNVHAIDLNEPGRIIWSYYPKQDPDVIPVMCCDTVNRGLSYGDGKIFLQQADTVLVALDAKSGKLVWSATNGDPSVAQTNTNAPFIMKDKVITGMSGAEFGVQAWINAYDIKTGSRVWRGYSMGPDSDTLIVPGKTTGSWGGKSWGVKLPKDSGTATWEGDQWKIGGGSVWGWWPYDKANNALYYGNGNPSTWNPVQRPGDNKWSMSTFSRDVDTGKVNWVMQMTPHDEWDYDGINEHIMSTVNGKKAITHFDRNGFAYSWDRKTGEPLVIEKYDPATNWSRGQSKKTGLHDRVKKYSTEAGGE…
3300063005 assembled Ga0593112_004266_102_1943	PQQ-dependent dehydrogenase (methanol/ethanol family)	Ga0593112_004266	1842	1.842	1766	84045291	84.0453	11.4074	31.6157	-64.1948			Sargasso Sea, North Atlantic Ocean	70	April	22	2022	MBH71000.1	0.94175	Pelagibacteraceae bacterium isolate SP38	Alphaproteobacteria	d__Bacteria;p__Pseudomonadota;c__Alphaproteobacteria;o__GCA-002720895;f__GCA-002720895;g__GCA-002720895;s__GCA-002720895sp002717245	MKKTLKVALLASSAIAIASSASANAGLAKLINNANNWAHPNGNYELHRHSSLKQINKSNVKDLKVAWTWSTGVLRGHEGGPLVIGDTLYIHTAFPNNVHAIDLNEPGRIIWSYYPKQDPDVIPVMCCDTVNRGLSYGDGKIFLQQADTVLVALDAKSGKLVWSATNGDPSVAQTNTNAPFVMKDKVITGMSGAEFGVQAWINAYDIKTGKRVWRGYSMGPDDQMLIEPGKSTGSWGGKSWGVKLPANTGTSTWEGDQWKIGGGSVWGWWPYDKANNSLYYGNGNPSTWNPVQRPGDNKWSMSMFSRDVDTGVVNWVFQMTPHDEWDYDGINESIMADIKVGGKKRQTIVHFDRNGFAYTWDRNTGEPLVIEKYDPATNWSRGQSLKTGLHDRVKKYSTE…
3300062065 assembled Ga0593165_0007249_16_1818	PQQ-dependent dehydrogenase (methanol/ethanol family)	Ga0593165_0007249	1803	1.803	2410	148565416	148.565	8.99712	31.0265	-64.5908			Sargasso Sea, North Atlantic Ocean	70	April	22	2022	MBH71000.1	0.9867	Pelagibacteraceae bacterium isolate SP38	Alphaproteobacteria	d__Bacteria;p__Pseudomonadota;c__Alphaproteobacteria;o__GCA-002720895;f__GCA-002720895;g__GCA-002720895;s__GCA-002720895sp002717245	MKKSMKIALLASSAIAIAAGASANSGLAKLINNSNNWAHPSGDYNLHRHTKLKQINKSNVKDLKVAWTFSTGVLRGHEGGPLVIGDTLYIHSAFPNNVYALDLNEPGRIIWEYNPKQDPDVIPVMCCDTVNRGLSYGDGKIFLQQADTVLVALDAKSGKLIWSAVNGDPSLAQTNTNAPFVMKDKVITGMSGAEFGVQAWINAYDIKTGKRVWRGYSMGPDDQTLIVPGKSKGSWGGKSWGVALPANSGTSTWEGDQWKIGGGSVWGWWPYDKANNSLYYGNGNPSTWNPVQRPGDNKWSMSMFSRDVDSGVVNWVFQMTPHDEWDYDGINESIMADIKVGGKKRQTIVHFDRNGFAYTWDRNTGEPLVIEKYDPATNWSRGQSLKTGLHDRVKKYSTE…
3300046066 assembled Ga0456544_00244_35_1837	PQQ-dependent dehydrogenase (methanol/ethanol family)	Ga0456544_00244	1803	1.803	1754	7558103	7.5581	128.713	31.4757	-64.2279		16_2000_DCM	Sargasso Sea, North Atlantic Ocean	108	October	16	2019	MBH71000.1	0.9867	Pelagibacteraceae bacterium isolate SP38	Alphaproteobacteria	d__Bacteria;p__Pseudomonadota;c__Alphaproteobacteria;o__GCA-002720895;f__GCA-002720895;g__GCA-002720895;s__GCA-002720895sp002717245	MKKSMKIALLASSAIAIAAGASANSGLAKLINNSNNWAHPSGDFNLHRHTKLKQINKSNVKDLKVAWTFSTGVLRGHEGGPLVIGDTLYIHSAFPNNVYALDLNEPGRIIWEYNPKQDPDVIPVMCCDTVNRGLSYGDGKIFLQQADTVLVALDAKSGKLVWSATNGDPSVAQTNTNAPFVMKDKVITGMSGAEFGVQAWINAYDIKTGKRVWRGYSMGPDDQTLIVPGKSKGSWGGKSWGVALPANSGTSTWEGDQWKIGGGSVWGWWPYDKANNSLYYGNGNPSTWNPVQRPGDNKWSMSMFSRDVDTGVVNWVFQMTPHDEWDYDGINESIMADIKVGGKTRKTIVHFDRNGFAYTWDRKTGEPLVIEKYDPATNWSRGQSLKTGLHDRVKKYSTE…
3300048744 assembled Ga0496913_003362_45_1847	PQQ-dependent dehydrogenase (methanol/ethanol family)	Ga0496913_003362	1803	1.803	1428	42532657	42.5327	18.6213	9.83807	-104.291			North Pacific Ocean	2490	December	12	2018	MBH71000.1	0.9133	Pelagibacteraceae bacterium isolate SP38	Alphaproteobacteria	d__Bacteria;p__Pseudomonadota;c__Alphaproteobacteria;o__GCA-002720895;f__GCA-002720895;g__GCA-002720895;s__GCA-002720895sp002717245	MKKSWKIALLASSAIALAGAASANSGLAKLINNANNWAHPNGNFELHRHRKLKQINKSNVKDLKVAWTWSTGVLRGHEGGPLVIGNTLYIHTAFPNNVHAIDLNEPGRIIWSYYPKQDPDVIPVMCCDTVNRGLSYGDGKVFLQQADTTLIALDAKSGKLVWSATTGDPSVAQTTTNAPFVMKDKVITGMSGAEFGVQAWVNAYDIKTGKRVWRGYSMGPDDQTLIVPGKSTGSWGGKSWGVKLPANSGTSTWEGDQWKIGGGSVWGWWSYDKPNNSFYYGNGNPSTWNPVQRPGDNKWSMSMWSRDVDNGEVNWVFQMTPHDEWDYDGVNESIMADIKVGGKTRKTIVHFDRNGFGYTWDRKTGEPLVIEKYDPATNWSKGQSLKTGLHDRVTKYSTE…
3300048744 assembled Ga0496913_003323_48_1850	PQQ-dependent dehydrogenase (methanol/ethanol family)	Ga0496913_003323	1803	1.803	1964	42532657	42.5327	25.6108	9.83807	-104.291			North Pacific Ocean	2490	December	12	2018	MBH71000.1	0.8933	Pelagibacteraceae bacterium isolate SP38	Alphaproteobacteria	d__Bacteria;p__Pseudomonadota;c__Alphaproteobacteria;o__GCA-002720895;f__GCA-002720895;g__GCA-002720895;s__GCA-002720895sp002717245	MKKSWKIALLASSAIAIAGAATANTGLQKLINNSNNWAHHSGNFELHRHSKLKQINKSNVKDLKVAWTWSTGVLRGHEGGPLVIGNTLYIHTAFPNNVHAIDLNEPGRIIWSYYPKQDPDVIPVMCCDTVNRGLSYGDGKIFLQQADTVLVALDAKSGKLVWSAVNGDPSVAQTNTNAPHIMKGYVITGMSGAEFGVQCWINAYDIKTGKRVWRGYSMGPDSDTLIKPGKTTGSWGGKSWGVKLPKNSGTSTWEGDQWKIGGGSAWGWWSYDKKNNSLYYGVGNPSTWNPVQRPGDNKWSMSLWSRDVDTGAVNWVFQMTPHDEWDYDGVNEVIMADIKVGGKTRQTIVHPDRNGFTYTMDRNTGEPLVIEKYDPATNWSRGQSLTTGLHDRVKKYSTE…
3300055445 assembled Ga0567547_013154_140_2083	PQQ-dependent dehydrogenase (methanol/ethanol family)	Ga0567547_013154	1944	1.944	32906	113161351	113.161	149.582	23.9566	-108.862			Gulf of California, Mexico	400	March	9	2019	MDP6304722.1	0.9936	Alphaproteobacteria bacterium isolate ETNP15_MAG_21	Alphaproteobacteria	d__Bacteria;p__Pseudomonadota;c__Alphaproteobacteria;o__UBA11136;f__UBA11136;g__UBA11136;s__UBA11136sp002686135	MKSILKTTLLASAVFALPGLAQANDELLRLSADPANWAIPSGNYSGTRYSELDQVNKSNVGSLKVAWQFSTGVLRGHEGGPLVIGDVMYVVTPIPNIVFALDLNDEGRIIWKHIPVQGGKYPSGETQARVTSVMCCDNVIRGVSYAGGKIFVGLADSTLQALDAKTGKLVWQAHNMSAGKAGESEATGIKPVRGNAASTNTSVPFVVKDNVFIGCSGAEFGVRCNMTGYNIKSGKRAWRAYSMGPDSDILVDPSKTTHMLKPVGKNSSLKTWKGDAWQIGGGSLWGFWAWDPDLDLMYYGTGNPSTWNPVARPGDNRWSMTIMARDPDDGMAKWLYQMTPHDEWDYDGINEMILVDQEVKGKNRKALVHFDRNGFNYTLDRATGELLVAEKHDPMVNWA…
3300011288 assembled Ga0138391_1435782	alcohol dehydrogenase (cytochrome c)	Ga0138391_143578	1860	1.86	353	2759118	2.75912	68.7846	-28.2362	-38.4949			South Atlantic Ocean	2502	April	2	2013	MFP6716870.1	0.9864	Alphaproteobacteria_OC3_2000m_MAG_6	Alphaproteobacteria	d__Bacteria;p__Pseudomonadota;c__Alphaproteobacteria;o__UBA7887;f__UBA7887;g__GCA-2712985;s__GCA-2712985sp002937585	MRKVPLLVAALGLAIPSLVQANEELLIRQNNAAEWVMQNGNFSATRYSPLAQITRENVSKLKVAWSFSTGVLRGHEGGPLVIGDTLYIHTAFPNNVFALDLNNEGRIIWEYQPKQDPTVPGVMCCDTVNRGVAYAEGKIFLYQADANLVALDARTGQRIWSANNGDPKVAATGTNAPHVIKDKVFVGISGGEFGVRSYMSAFDINTGDLVWRGYSMGPDEDILVDPRRTTHLGKPVGNDSGTNTWEGDQWKIGGGATWGWYAYDPDLNLMYYGSGNPSTWNPVQRPGDNRWSMTIWARDVDTGIAKWVYQMTPHDEWDYDGINEMILVDIPVKGRNRKVLVHFDRNGFGYTLDRATGELLVAEKFDPSVNWATHVDMRTGRPQVVDRYSTQFNGEDVNS…
3300042575 assembled Ga0453801_00305_93_1985	glucose dehydrogenase	Ga0453801_00305	1893	1.893	4448	5483182	5.48318	10	37.6183	-122.292			San Francisco Bay, California, USA	428.53	July	1	2019	MDC6486673.1	0.9968	Methylophilaceae bacterium isolate AH-229-N06	Burkholderiales	d__Bacteria;p__Pseudomonadota;c__Gammaproteobacteria;o__Burkholderiales;f__Methylophilaceae;g__BACL14;s__BACL14sp017852315	MEIYIMKLNKIKLALGLVAGFAVAAPMVASAAADQEKAIADANNWAHPRGNHSNNAHSALTQINKGNVKNLKAAWTFATGVNRGHEGSPLVIGSTMYVHTAFPNNVYALDLNNDQKIVWSYFPKQDPSVQAVLCCDNVNRGLGFGDGKVFLQQNDGIMVALDAKSGKEVWTAQITDPKVGATNTSAPHVIKDKVLQGCSGAEFGVRCFFTALNTKDGSVAWKAYSTGPDKEVLIGKDFNKDTPLYSALSVYEDVNGGNKQGGSFKKVPTDKLQGGVADLGLKTWLKPQAVKDGWQHGGGSVWGWWPYDAKTNLVYYGTGNPSVWNPDVRPGDNKWSMTVFARDLDTGMARWGMQMTPHDEWDYDGINEVILFDKGGKTYAWHHDRNGFAYTWQADNGVL…
3300042573 assembled Ga0453799_00578_50_1981	glucose dehydrogenase	Ga0453799_00578	1932	1.932	4569	9898937	9.89894	11	37.6183	-122.292			San Francisco Bay, California, USA	238.905	February	20	2019	MDC6486673.1	0.9968	Methylophilaceae bacterium isolate AH-229-N06	Burkholderiales	d__Bacteria;p__Pseudomonadota;c__Gammaproteobacteria;o__Burkholderiales;f__Methylophilaceae;g__BACL14;s__BACL14sp017852315	MEIYIMKLNKIKLALGLVAGFAVAAPMVASAAADQEKAIADANNWAHPRGNHSNNGHSALTQINKGNVKNLKAAWTFATGVNRGHEGSPLVVGSTMYVHTAFPNNVYALDLNNDQKIVWSYFPKQDPSVQAVLCCDNVNRGLGFGDGKVMLQQNDGIMVALDAKTGKEVWTAQITDPKVGATNTSAPHVIKDKVLQGCSGAEFGVRCFFTALNLKDGSVAWKAYSTGPDKEVLIGKDFNKDTPLYSALSVYEDVNGGNKQGGSFKKVPTDKLQGGVADLGLKTWLKPQAVKDGWQHGGGSVWGWWPYDAKTNLVYYGTGNPSVWNPDVRPGDNKWSMTVFARDLDTGMARWGMQMTPHDEWDYDGINEVILFDKGGKTYAWHHDRNGFAYTWQADNGVL…
3300042020 assembled Ga0453770_0025617_51_1943	glucose dehydrogenase	Ga0453770_0025617	1893	1.893	2695	65612255	65.6123	2	41.9078	-71.5683			Narragansett Bay, Rhode Island, USA	21.6982	August	8	2019	MDC6486673.1	0.9968	Methylophilaceae bacterium isolate AH-229-N06	Burkholderiales	d__Bacteria;p__Pseudomonadota;c__Gammaproteobacteria;o__Burkholderiales;f__Methylophilaceae;g__BACL14;s__BACL14sp017852315	MEIYIMKLNKIKLALGLVAGFAVAAPMVASAAADQEKAIADANNWAHPRGNHSNNAHSALTQINKGNVKNLKAAWTFATGVNRGHEGSPLVIGSTMYVHTAFPNNVYALDLNNDQKIVWSYFPKQDPSVQAVLCCDNVNRGLGFGDGKIFLQQNDGIMVALDAKSGKEVWTAQITDPKVGATNTSAPHVIKDKVLQGCSGAEFGVRCFFTALNTKDGSVAWKAYSTGPDKEVLIGKDFNKDTPLYSALSVYEDVNGGNKQGGSFKKVPTDKLQGGVADLGLKTWLKPQAVKDGWQHGGGSVWGWWPYDAKTNLVYYGTGNPSVWNPDVRPGDNKWSMTVFARDLDTGMARWGMQMTPHDEWDYDGINEVILFDKGGKTYAWHHDRNGFAYTWQADNGVL…
3300042057 assembled Ga0453767_008975_89_1981	glucose dehydrogenase	Ga0453767_008975	1893	1.893	934	45322898	45.3229	3	41.9078	-71.5683			Narragansett Bay, Rhode Island, USA	10.8863	July	26	2019	MDC6486673.1	0.9968	Methylophilaceae bacterium isolate AH-229-N06	Burkholderiales	d__Bacteria;p__Pseudomonadota;c__Gammaproteobacteria;o__Burkholderiales;f__Methylophilaceae;g__BACL14;s__BACL14sp017852315	MEIYIMKLNKIKLALGLVAGFAVAAPMVASAAADQEKAIADANNWAHPRGNHSNNAHSALTQINKGNVKNLKAAWTFATGVNRGHEGSPLVIGSTMYVHTAFPNNVYALDLNNDQKIVWSYFPKQDPSVQAVLCCDNVNRGLGFGDGKIFLQQNDGIMVALDAKSGKEVWTAQITDPKVGATNTSAPHVIKDKVLQGCSGAEFGVRCFFTALNTKDGSVAWKAYSTGPDKEVLIGKDFNKDTPLYSALSVYEDVNGGNKQGGSFKKVPTDKLQGGVADLGLKTWLKPQAVKDGWQHGGGSVWGWWPYDAKTNLVYYGTGNPSVWNPDVRPGDNKWSMTVFARDLDTGMARWGMQMTPHDEWDYDGINEVILFDKGGKTYAWHHDRNGFAYTWQADNGVL…
3300021299 assembled Ga0210302_10027841	glucose dehydrogenase/glucose dehydrogenase	Ga0210302_1002784	1878	1.878	141	4056352	4.05635	18.5092	46.216	-123.951			Columbia River estuary, Oregon, USA	0	May	28	2010	MDB4096672.1	0.9952	Methylophilaceae bacterium isolate AH-578-L10	Burkholderiales	d__Bacteria;p__Pseudomonadota;c__Gammaproteobacteria;o__Burkholderiales;f__Methylophilaceae;g__BACL14;s__BACL14sp905181685	MKLNKIKLALGFVTAAAMAMPIVASAAADQEKAMSNSANWAHPRGQHDNQAYSKLTQINKGNVKNLKAAWTLSTGVNRGHEGSPLVIGNMLYVHTAFPNNVYALDLNNNQKVVWSYFPKQDPSVQAVLCCDNVNRGLGFGNGKIFLQQNDGNLVALNAKTGAKVWSTLNTDPKVGATNTNAPHVIKDKVLTGCSGAEFGVRCFIAAYNIEDGSLAWKAMSTGPDSEVLIGADFNKENPLYSALSVYEDVNGGNVEGGSFKRIPNDQLQGGVADLGLKTWLKPQAVKDGWQHGGGSVWGWWPYDAKTNLVYYGTGNPSVWNPDVRPGDNKWSMTVFARDLDTGMARWGMQMTPHDEWDYDGINEVILFDKGGKTYAWHHDRNGFAYTWVASNGTLVSAEK…
3300021085 assembled Ga0206677_100103165	glucose dehydrogenase/glucose dehydrogenase	Ga0206677_100103165	1878	1.878	9355	29142344	29.1423	170.932	36.7468	-122.019			Monterey Bay, California, USA	30	April	30	2015	QZP17471.1	0.9952	Methylophilales bacterium strain H5P1	Burkholderiales	d__Bacteria;p__Pseudomonadota;c__Gammaproteobacteria;o__Burkholderiales;f__Methylophilaceae;g__BACL14;s__BACL14sp019823025	MKLNKIKLALGFVTAAAMAMPIVASAAADQEKAMKNSANWAHPRGQHDNQAYSKLTQINKGNVKNLKAAWTLSTGVNRGHEGSPLVIGNMLYVHTAFPNNVYALDLNNNQKVVWSYFPKQDPSVQAVLCCDNVNRGLGFGNGKIFLQQNDGNLVALNAKTGAKVWSTLNTDPKVGATNTNAPHVIKDKVLTGCSGAEFGVRCFIAAYNIEDGSLAWKAMSTGPDSEVLIGADFNKENPLYSALSVYEDVNGGNVEGGSFKRIPNDQLQAPVADLGLKTWLKPQAVKDGWQHGGGSVWGWWPYDAKTNLVYYGTGNPSVWNPDVRPGDNKWSMTVFARDLDTGMARWGMQMTPHDEWDYDGINEVILFDKGGKTYAWHHDRNGFAYTWVASNGTLVSAEK…
3300021185 assembled Ga0206682_100207233	glucose dehydrogenase/glucose dehydrogenase	Ga0206682_100207233	1878	1.878	18713	29142344	29.1423	341.919	36.7468	-122.019			Monterey Bay, California, USA	40	April	30	2015	QZP17471.1	0.9952	Methylophilales bacterium strain H5P1	Burkholderiales	d__Bacteria;p__Pseudomonadota;c__Gammaproteobacteria;o__Burkholderiales;f__Methylophilaceae;g__BACL14;s__BACL14sp019823025	MKLNKIKLALGFVTAAAMAMPIVASAAADQEKAMKNSANWAHPRGQHDNQAYSKLTQINKGNVKNLKAAWTLSTGVNRGHEGSPLVIGNMLYVHTAFPNNVYALDLNNNQKVVWSYFPKQDPSVQAVLCCDNVNRGLGFGNGKIFLQQNDGNLVALNAKTGAKVWSTLNTDPKVGATNTNAPHVIKDKVLTGCSGAEFGVRCFIAAYNIEDGSLAWKAMSTGPDSEVLIGADFNKENPLYSALSVYEDVNGGNVEGGSFKRIPNDQLQAPVADLGLKTWLKPQAVKDGWQHGGGSVWGWWPYDAKTNLVYYGTGNPSVWNPDVRPGDNKWSMTVFARDLDTGMARWGMQMTPHDEWDYDGINEVILFDKGGKTYAWHHDRNGFAYTWVASNGTLVSAEK…
3300021087 assembled Ga0206683_100568281	glucose dehydrogenase/glucose dehydrogenase	Ga0206683_100568281	1878	1.878	3079	29264085	29.2641	56.0246	36.7468	-122.019			Monterey Bay, California, USA	80	April	30	2015	QZP17471.1	0.9952	Methylophilales bacterium strain H5P1	Burkholderiales	d__Bacteria;p__Pseudomonadota;c__Gammaproteobacteria;o__Burkholderiales;f__Methylophilaceae;g__BACL14;s__BACL14sp019823025	MKLNKIKLALGFVTAAAMAMPIVASAAADQEKAMKNSANWAHPRGQHDNQAYSKLTQINKGNVKNLKAAWTLSTGVNRGHEGSPLVIGNMLYVHTAFPNNVYALDLNNNQKVVWSYFPKQDPSVQAVLCCDNVNRGLGFGNGKIFLQQNDGNLVALNAKTGAKVWSTLNTDPKVGATNTNAPHVIKDKVLTGCSGAEFGVRCFIAAYNIEDGSLAWKAMSTGPDSEVLIGADFNKENPLYSALSVYEDVNGGNVEGGSFKRIPNDQLQAPVADLGLKTWLKPQAVKDGWQHGGGSVWGWWPYDAKTNLVYYGTGNPSVWNPDVRPGDNKWSMTVFARDLDTGMARWGMQMTPHDEWDYDGINEVILFDKGGKTYAWHHDRNGFAYTWVASNGTLVSAEK…
3300052329 assembled Ga0504725_001546_9_1886	PQQ-dependent dehydrogenase (methanol/ethanol family)	Ga0504725_001546	1878	1.878	4282	110427830	110.428	20.6477	41.6497	-71.2561			Mount Hope Bay, Rhode Island, USA	0	October	1	2018	QZP17471.1	0.9808	Methylophilales bacterium strain H5P1	Burkholderiales	d__Bacteria;p__Pseudomonadota;c__Gammaproteobacteria;o__Burkholderiales;f__Methylophilaceae;g__BACL14;s__BACL14sp019823025	MKLNKIKLALGFVTAAAMAMPIVASAAADQEKAMKNSANWAHPRGQHDNQAYSKLTQINKGNVKNLKAAWTLSTGVNRGHEGSPLVIGNMLYVHTAFPNNVYALDLNNNQKVVWSYFPKQDPSVQAVLCCDNVNRGLGFGNGKIFLQQNDGNLVALNAKTGAKVWSTLNTDPKVGATNTNAPHVIKDKVITGCSGAEFGVRCFIAAYNIEDGSLAWKAMSTGPDSEVLIGKDFNKENPLFSALSVYEDVNGGNTEGGSFKRIPNDQLQAPVADLGIKTWLKPQAVKDGWQHGGGSVWGWWPYDAKTNLIYYGTGNPSVWNPDVRPGDNKWSMTVFARDLDTGMARWGMQMTPHDEWDYDGINEVILFDKGGETYAWHHDRNGFAYTWVASNGTLIAAEK…
3300051849 assembled Ga0504718_007832_126_2003	PQQ-dependent dehydrogenase (methanol/ethanol family)	Ga0504718_007832	1878	1.878	17338	224364467	224.364	41.1481	41.6497	-71.2561			Mount Hope Bay, Rhode Island, USA	0	October	2	2018	QZP17471.1	0.9872	Methylophilales bacterium strain H5P1	Burkholderiales	d__Bacteria;p__Pseudomonadota;c__Gammaproteobacteria;o__Burkholderiales;f__Methylophilaceae;g__BACL14;s__BACL14sp019823025	MKLNKIKLALGFVTAAAMAMPIVASAAADQEKAMKNSANWAHPRGQHDNQAYSKLTQINKGNVKNLKAAWTLSTGVNRGHEGSPLVIGNMLYVHTAFPNNVYALDLNNNQKVVWSYFPKQDPSVQAVLCCDNVNRGLGFGNGKIFLQQNDGNLVALNAKTGAKVWSTLNTDPKVGATNTNAPHVIKDKVITGCSGAEFGVRCFIAAYNIEDGSLAWKAMSTGPDSEVLIGKDFNKENPLFSALSVYEDVNGGNTEGGSFKRIPNDQLQAPVADLGIKTWLKPQAVKDGWQHGGGSVWGWWPYDAKTNLIYYGTGNPSVWNPDVRPGDNKWSMTVFARDLDTGMARWGMQMTPHDEWDYDGINEVILFDKGGETYAWHHDRNGFAYTWVASNGTLVSAEK…
3300042574 assembled Ga0453800_00330_46_1923	PQQ-dependent dehydrogenase (methanol/ethanol family)	Ga0453800_00330	1878	1.878	2301	5715941	5.71594	214.355	37.6183	-122.292			Monterey Bay, California, USA	12	May	15	2019	MBL6685316.1	0.9776	Methylophilaceae bacterium isolate BS307-5m-G33	Burkholderiales	d__Bacteria;p__Pseudomonadota;c__Gammaproteobacteria;o__Burkholderiales;f__Methylophilaceae;g__BACL14;s__BACL14sp016778465	MQLNKIKLALGFVAGLTVAMPMVASAAADQEKAMANANNWAHPRGQHDNQAYSKLTQVNKGNVKNLKAAWTFATGVNRGHEGAPLVIGNTMFVHTAFPNNVYALDLNNDQKIVWSYFPKQDPSVQAVLCCDNVNRGLGFGDGMIFLQQNDGMLVALDAKTGAKKWDVSNTDPKVGATNTNAPHVIKDKVLTGCSGAEFGVRCFIAAYNIADGSLAWKAMSTGPDSEVLIGADFNKENPLFSALSVYEDVNGGNKQGGSFKKIPTDQLQGGVADLGVKTWLKPQAVKDGWQHGGGSVWGWWPYDAKTNLVYYGTGNPSVWNPDVRPGDNKWSMTVFARDLDTGMARWGMQMTPHDEWDYDGINEVILFDKGGKTYAWHHDRNGFAYTWQADNGTLVAAEK…
3300021284 assembled Ga0210299_1334111	glucose dehydrogenase/glucose dehydrogenase	Ga0210299_133411	1878	1.878	57	2237434	2.23743	13.5653	46.217	-123.781			Columbia River estuary, Oregon, USA	10	April	17	2010	EAV46784.1	1	Methylophilales bacterium HTCC2181	Burkholderiales	d__Bacteria;p__Pseudomonadota;c__Gammaproteobacteria;o__Burkholderiales;f__Methylophilaceae;g__BACL14;s__BACL14sp016778465	MQLNKIKLALGFAAAATMAMPMVASAAADQEKAMSNANNWAHPRGQHDNQAYSKLTQLNKGNVKNLKAAWTFATGVNRGHEGSPLVIGNMMYVHTAFPNNVYALDLNNDQKIVWSYFPKQDPSVQAVLCCDNVNRGLGFGDGKIFLQQNDGMLVALDAKTGAKVWDASNVDPKVGATNTNAPHVIKDKVLTGCSGAEFGVRCFMAAYNIADGSLAWKAMSTGPDSEVLIGADFNKENPLYSALSVYEDVNGGNKQGGSFKKIPTDQLQGGVADLGVKTWLKPQAVKDGWQHGGGSVWGWWPYDAKTNLVYYGTGNPSVWNPDVRPGDNKWSMTVFARDLDTGMARWGMQMTPHDEWDYDGINEVILFDKGGKTYAWHHDRNGFAYTWTAAEGTLVAAEK…
3300021847 assembled Ga0210305_11190391	glucose dehydrogenase/glucose dehydrogenase	Ga0210305_1119039	1878	1.878	208	6231810	6.23181	17.7727	46.232	-123.89			Columbia River estuary, Oregon, USA	0	May	30	2010	MSP86030.1	0.9456	Methylotenera sp. isolate Baikal-deep-G82	Burkholderiales	d__Bacteria;p__Pseudomonadota;c__Gammaproteobacteria;o__Burkholderiales;f__Methylophilaceae;g__Methylotenera;s__Methylotenerasp009693255	MQINKIKLALGLVAGLSVAMPMVASAAADQEKAMKDANNWAAPRGQYDNQAHSALAQVNKGNVKNLKAAWTFATGVNRGHEGSPVVVGNMMFVHTAFPNNVYALDLNDNQKIVWSYFPKQDPSVQAVLCCDNVSRGLGYGDGKIFLQQNDGNLVALDAKTGSKVWSTLINDPKVGATNTNAPHVIKDKVLTGCSGAEFGVRCFIAAYNLKDGSLAWKAYSTGPDAEMLIGEGFNKDTPEYSALSVYQDVNGGNKLGGSFNTIPNDKLVIGQKELGTRTWLKPQAVKDGWQHGGGSVWGWWPYDARTNLVYYGTGNPSVWNPDVRPGDNKWSMTVFARDLDTGVAKWGMQMTPHDEWDYDGINEVILFDKGGKTYAWHHDRNGFAYTWNAGNGKLVAAEK…
3300021336 assembled Ga0210307_11136631	glucose dehydrogenase	Ga0210307_1113663	1875	1.875	241	7908155	7.90815	16.2533	46.233	-123.886			Columbia River estuary, Oregon, USA	5	May	30	2010	MDG1820873.1	0.9872	Methylophilaceae bacterium isolate cluster1_bin.120	Burkholderiales	d__Bacteria;p__Pseudomonadota;c__Gammaproteobacteria;o__Burkholderiales;f__Methylophilaceae;g__GCA-2401735;s__GCA-2401735sp017857755	MQVNKIKLALGLVAATMAMPMVASAAADQEAAMKNANNWAHPRGQHDNSGYSALAQINKGNVKNLKAAWTFATGVNRGHEGSPVVVGNMMYVHTAFPNNIYALDLSDNQKIVWSYFPKQDPSVQAVLCCDNVSRGLGYGDGKIYLQQNDGNLVALDAKTGKKQWSVVVNDPKVGATNTNAPHVIKDKILTGCSGAEFGVRCFMAAYNAKDGSLAWKAYSTGPDSEVLIGDDFNSANPQYSALSVYKDINGGNKEGGSFEALKSAEMKIGEKDLGTRTWLKPQAVQDGWQHGGGSTWGWWPYDKRTNLVYYGTGNPSVWNPDVRPGDNKWSMTIFARDLDTGIAKWGYQMTPHDEWDYDGINEVILFDKGGKTYAWHHDRNGFAYTFNAGTGSLVAAEKV…
3300021305 assembled Ga0210296_10651661	glucose dehydrogenase	Ga0210296_1065166	1875	1.875	117	4273787	4.27379	14.6006	46.099	-124.365			Columbia River estuary, Oregon, USA	8	April	16	2010	MDG1820873.1	0.9872	Methylophilaceae bacterium isolate cluster1_bin.120	Burkholderiales	d__Bacteria;p__Pseudomonadota;c__Gammaproteobacteria;o__Burkholderiales;f__Methylophilaceae;g__GCA-2401735;s__GCA-2401735sp017857755	MQVNKIKLALGLVAATMAMPMVASAAADQEAAMKNANNWAHPRGQHDNSGYSALAQINKGNVKNLKAAWTFATGVNRGHEGSPVVVGNMMYVHTAFPNNIYALDLSDNQKIVWSYFPKQDPSVQAVLCCDNVSRGLGYGDGKIYLQQNDGNLVALDAKTGKKQWSVVVNDPKVGATNTNAPHVIKDKILTGCSGAEFGVRCFMAAYNAKDGSLAWKAYSTGPDSEVLIGDDFNSANPQYSALSVYKDINGGNKEGGSFEALKSAEMKIGEKDLGTRTWLKPQAVQDGWQHGGGSTWGWWPYDKRTNLVYYGTGNPSVWNPDVRPGDNKWSMTIFARDLDTGIAKWGYQMTPHDEWDYDGINEVILFDKGGKTYAWHHDRNGFAYTFNAGTGSLVAAEKV…
3300062063 assembled Ga0593162_005231_42_1841	PQQ-dependent dehydrogenase (methanol/ethanol family)	Ga0593162_005231	1800	1.8	1753	84213982	84.214	11.5645	31.0877	-64.5932			Sargasso Sea, North Atlantic Ocean	90	April	24	2022	OUW02738.1	0.9597	Betaproteobacteria bacterium TMED156	Burkholderiales	d__Bacteria;p__Pseudomonadota;c__Gammaproteobacteria;o__Burkholderiales;f__Burkholderiaceae_A;g__UBA7377;s__UBA7377sp002171155	MGELMKFKLNALCAAVAVAVSAPAVVHANSSLNKLMNNPKNWAAQSGDFFNQRHTKLKQITKSNVNKLQMAWSFSTGVLRGHEGGPLVIGDTLYVHSAFPNKVFAINLADQTIKWKYEPKQDPSVIPVMCCDTVNRGLAYAEGKIFLQQADTTLVALDAKNGKVIWSAKNGNPKVGSTNTNAPHVFKDKVFTGISGGEFGVQGFVAAYDINSGKRKWKAYSVGPDDQLMFDPKKTMAWTNGKMRPVGKDSSLKTWEGDQWKIGGGTTWGWYSYDPKLNLMYYGSGNPSTWNPKQRPGDNKWSMTIFARDVDTGMAAWAYQMTPHDEWDYDGINEVPLFDGKDKNGKSRGMLAHFDRNGFAYTLDRKTGELLVAEKFDPAVNWATHVDMKSGRPQVLAKY…
3300062043 assembled Ga0593141_001414_2_1930	PQQ-dependent dehydrogenase (methanol/ethanol family)	Ga0593141_001414	1929	1.929	5006	50398334	50.3983	51.4923	31.2155	-64.5487			Sargasso Sea, North Atlantic Ocean	95	April	24	2022	OUW02738.1	0.9597	Betaproteobacteria bacterium TMED156	Burkholderiales	d__Bacteria;p__Pseudomonadota;c__Gammaproteobacteria;o__Burkholderiales;f__Burkholderiaceae_A;g__UBA7377;s__UBA7377sp002171155	MGELMKFKLNALCAAVAVAVSAPAVVHANSSLNKLMNNPKNWAAQSGDFFNQRHTKLKQITKSNVNKLQMAWSFSTGVLRGHEGGPLVIGDTLYVHSAFPNKVFAINLADQTIKWKYEPKQDPSVIPVMCCDTVNRGLAYAEGKIFLQQADTTLVALDAKNGKVIWSAKNGNPKVGSTNTNAPHVFKDKVFTGISGGEFGVQGFVAAYDINSGKRKWKAYSVGPDDQLMFDPKKTMAWTNGKMRPVGKDSSLKTWEGDQWKIGGGTTWGWYSYDPKLNLMYYGSGNPSTWNPKQRPGDNKWSMTIFARDVDTGMAAWAYQMTPHDEWDYDGINEVPLFDGKDKNGKSRGMLAHFDRNGFAYTLDRKTGELLVAEKFDPAVNWATHVDMKSGRPQVLAKY…
3300037025 assembled Ga0394902_010292_33_2000	PQQ-dependent dehydrogenase (methanol/ethanol family)	Ga0394902_010292	1968	1.968	2213	61451521	61.4515	18.2988	-46.5954	142.031			Indian Ocean	40	March	5	2018	OUV02704.1	0.9303	Betaproteobacteria bacterium TMED82	Burkholderiales	d__Bacteria;p__Pseudomonadota;c__Gammaproteobacteria;o__Burkholderiales;f__Burkholderiaceae_A;g__UBA7377;s__UBA7377sp002170395	MKFKLNALCAALAVTVAAPAVVHANGSLSKLMKNPANWAAQGGDFFNQRHTKLKQITKSNVSKLQMAWSFSTGVLRGHEGGPLVIGDTLYVHSAFPNKVFAINLADQTIKWKYEPKQDPSVIPVMCCDTVNRGLAYAEGKVILQQADTTLVALNAKTGKVLWSTKNGNPKIGETNTNAPHIFKNKVITGISGGEFGVQGHVTAYNLKDGKQAWKAYSVGPDDQIKFDPKKTMAWNNGKMRPVGKNSSLKTWQGDQWKIGGGTTWGWYSYDPKLNLMYYGSGNPSTWNPKQRPGDNKWSMTLFARDVDTGMAKWAYQMTPHDEWDYDGINEVPLFDGKDKNGKRRGMLAHFDRNGFGYTLDRKTGELLVAEKFDPTVNWATHVDMKSGRPQVLAKYSTHI…
3300037053 assembled Ga0395878_010814_57_1868	PQQ-dependent dehydrogenase (methanol/ethanol family)	Ga0395878_010814	1812	1.812	1053	38839586	38.8396	14.9622	-46.5954	142.031			Indian Ocean	15	March	5	2018	OUV02704.1	0.9303	Betaproteobacteria bacterium TMED82	Burkholderiales	d__Bacteria;p__Pseudomonadota;c__Gammaproteobacteria;o__Burkholderiales;f__Burkholderiaceae_A;g__UBA7377;s__UBA7377sp002170395	MKFKLNALCAALAVTVAAPAVVHANGSLSKLMKNPANWAAQGGDFFNQRHTKLKQITKSNVSKLQMAWSFSTGVLRGHEGGPLVIGDTLYVHSAFPNKVFAINLADQTIKWKYEPKQDPSVIPVMCCDTVNRGLAYAEGKVILQQADTTLVALNAKTGKVLWSTKNGNPKIGETNTNAPHIFKNKVITGISGGEFGVQGHVTAYNLKDGKQAWKAYSVGPDDQIKFDPKKTMAWNNGKMRPVGKNSSLKTWQGDQWKIGGGTTWGWYSYDPKLNLMYYGSGNPSTWNPKQRPGDNKWSMTLFARDVDTGMAKWAYQMTPHDEWDYDGINEVPLFDGKDKNGKRRGMLAHFDRNGFGYTLDRKTGELLVAEKFDPTVNWATHVDMKSGRPQVLAKYSTHI…
3300037026 assembled Ga0394906_008878_24_1856	PQQ-dependent dehydrogenase (methanol/ethanol family)	Ga0394906_008878	1833	1.833	833	42992610	42.9926	10.5703	-46.5954	142.031			Indian Ocean	15	March	7	2018	OUV02704.1	0.9309	Betaproteobacteria bacterium TMED82	Burkholderiales	d__Bacteria;p__Pseudomonadota;c__Gammaproteobacteria;o__Burkholderiales;f__Burkholderiaceae_A;g__UBA7377;s__UBA7377sp002170395	MDKYRVLKANALCAALAVTVAAPAVVHANGSLSKLMKNPANWAAQGGDFFNQRHTKLKQITKSNVSKLQMAWSFSTGVLRGHEGGPLVIGDTLYVHSAFPNKVFAINLADQTIKWKYEPKQDPSVIPVMCCDTVNRGLAYAEGKVILQQADTTLVALNAKTGKVLWSTKNGNPKIGETNTNAPHIFKNKVITGISGGEFGVQGHVTAYNLKDGKQAWKAYSVGPDDQIKFDPKKTMAWNNGKMRPVGKNSSLKTWQGDQWKIGGGTTWGWYSYDPKLNLMYYGSGNPSTWNPKQRPGDNKWSMTLFARDVDTGMAKWAYQMTPHDEWDYDGINEVPLFDGKDKNGKRRGMLAHFDRNGFGYTLDRKTGELLVAEKFDPTVNWATHVDMKSGRPQVLAKY…
3300046576 assembled Ga0456475_001737_13_1857	PQQ-dependent dehydrogenase (methanol/ethanol family)	Ga0456475_001737	1845	1.845	746	11768946	11.7689	34.3562	31.433	-64.1161	SX-56	14_0000_SRF	Sargasso Sea, North Atlantic Ocean	5	October	14	2019	OUV02704.1	1	Betaproteobacteria bacterium TMED82	Burkholderiales	d__Bacteria;p__Pseudomonadota;c__Gammaproteobacteria;o__Burkholderiales;f__Burkholderiaceae_A;g__UBA7377;s__UBA7377sp002170395	MFLLTIIVGELMNFKLNALCAAVAVTVAAPAVVHANSSLGKLMKNPANWAAPSGDFFNQRHTKLKQITKSNVNKLQMAWSFSTGVLRGHEGGPLVIGDTLYVHSAFPNKVFAINLADQTIKWKYEPKQDPSVIPVMCCDTVNRGLAYAEGKIFLQQADTTLVALNAKNGKLIWSTKNGDPKLGQTNTNAPHIFKDKVITGISGGEFGVQGFVAAYDINSGKKVWKAYSVGPDSDLKFDPKKTMAWNNGKMRPVGKDSSLKTWQGDQWKIGGGTTWGWYSYDPKLNLMYYGSGNPSTWNPKQRPGDNKWSMTIFARDVDTGVAAWAYQMTPHDEWDYDGINEVPLFDGKDKNGKKRGMLAHFDRNGFGYTLDRKTGELLVAEKFDPAVNWATHVDMKSGR…
3300046578 assembled Ga0456477_001435_1_1842	PQQ-dependent dehydrogenase (methanol/ethanol family)	Ga0456477_001435	1842	1.842	2489	13538102	13.5381	99.8108	31.423	-64.1209	SX-59	14_0400_SRF	Sargasso Sea, North Atlantic Ocean	5	October	14	2019	OUV02704.1	1	Betaproteobacteria bacterium TMED82	Burkholderiales	d__Bacteria;p__Pseudomonadota;c__Gammaproteobacteria;o__Burkholderiales;f__Burkholderiaceae_A;g__UBA7377;s__UBA7377sp002170395	MFLLTIIVGELMNFKLNALCAAVAVTVAAPAVVHANSSLGKLMKNPANWAAPSGDFFNQRHTKLKQITKSNVNKLQMAWSFSTGVLRGHEGGPLVIGDTLYVHSAFPNKVFAINLADQTIKWKYEPKQDPSVIPVMCCDTVNRGLAYAEGKIFLQQADTTLVALNAKNGKLIWSTKNGDPKLGQTNTNAPHIFKDKVITGISGGEFGVQGFVAAYDINSGKKVWKAYSVGPDSDLKFDPKKTMAWNNGKMRPVGKDSSLKTWQGDQWKIGGGTTWGWYSYDPKLNLMYYGSGNPSTWNPKQRPGDNKWSMTIFARDVDTGVAAWAYQMTPHDEWDYDGINEVPLFDGKDKNGKKRGMLAHFDRNGFGYTLDRKTGELLVAEKFDPAVNWATHVDMKSGR…
3300046624 assembled Ga0456526_002489_13_1857	PQQ-dependent dehydrogenase (methanol/ethanol family)	Ga0456526_002489	1845	1.845	1083	13697579	13.6976	42.8537	31.4615	-64.2246	SX-140	16_0800_SRF	Sargasso Sea, North Atlantic Ocean	5	October	16	2019	OUV02704.1	1	Betaproteobacteria bacterium TMED82	Burkholderiales	d__Bacteria;p__Pseudomonadota;c__Gammaproteobacteria;o__Burkholderiales;f__Burkholderiaceae_A;g__UBA7377;s__UBA7377sp002170395	MFLLTIIVGELMNFKLNALCAAVAVTVAAPAVVHANSSLGKLMKNPANWAAPSGDFFNQRHTKLKQITKSNVNKLQMAWSFSTGVLRGHEGGPLVIGDTLYVHSAFPNKVFAINLADQTIKWKYEPKQDPSVIPVMCCDTVNRGLAYAEGKIFLQQADTTLVALNAKNGKLIWSTKNGDPKLGQTNTNAPHIFKDKVITGISGGEFGVQGFVAAYDINSGKKVWKAYSVGPDSDLKFDPKKTMAWNNGKMRPVGKDSSLKTWQGDQWKIGGGTTWGWYSYDPKLNLMYYGSGNPSTWNPKQRPGDNKWSMTIFARDVDTGVAAWAYQMTPHDEWDYDGINEVPLFDGKDKNGKKRGMLAHFDRNGFGYTLDRKTGELLVAEKFDPAVNWATHVDMKSGR…
3300037053 assembled Ga0395878_010991_11_1834	PQQ-dependent dehydrogenase (methanol/ethanol family)	Ga0395878_010991	1824	1.824	2291	38839586	38.8396	32.3389	-46.5954	142.031			Indian Ocean	15	March	5	2018	OUV31211.1	0.9685	Betaproteobacteria bacterium TMED100	Burkholderiales	d__Bacteria;p__Pseudomonadota;c__Gammaproteobacteria;o__Burkholderiales;f__Burkholderiaceae_A;g__UBA7377;s__UBA7377sp002170285	MGEHMKFKLNAICAAVAVAVSAPAVVHANSSLEKLMNNPKNWAAQSGDFFNQRHTKLKQITKSNVNKLQMAWSFSTGVLRGHEGGPLVIGDTLYVHSAFPNKVFAINLADQTIKWKYEPKQDPSVIPVMCCDTVNRGLAYAEGKIFLQQADTTLVALNAKSGKVIWSTKNGNPKIGETNTNAPHVFGNKVITGISGGEFGVQGHVSAYDINSGKRKWKAYSVGPDDQLKFDPKKTMSWNNGKMRPVGKDSSLKTWQGDQWKIGGGTTWGWFSYDPKLNMMYYGSGNPSTWNPKQRPGDNKWSMTIFARDVDSGVAKWAYQMTPHDEWDYDGINEVPLFDGKGPKGKKRGMLAHFDRNGFGYTLDRKTGELLVAEKFDPAVNWATHVDMKSGRPQVLAKY…
3300037053 assembled Ga0395878_010653_56_1879	PQQ-dependent dehydrogenase (methanol/ethanol family)	Ga0395878_010653	1824	1.824	1480	38839586	38.8396	20.8911	-46.5954	142.031			Indian Ocean	15	March	5	2018	OUV31211.1	0.9652	Betaproteobacteria bacterium TMED100	Burkholderiales	d__Bacteria;p__Pseudomonadota;c__Gammaproteobacteria;o__Burkholderiales;f__Burkholderiaceae_A;g__UBA7377;s__UBA7377sp002170285	MGEHMKFKLNAICAAVAVAVSAPAVVHANSSLEKLMKNPKNWAAQSGDFFNQRHTKLKQITKSNVNKLQMAWSFSTGVLRGHEGGPLVIGDTLYVHSAFPNKVFAINLADQTINWKYEPKQDPSVIPVMCCDTVNRGLAYAEGKIFLQQADTTLVALNAKSGKVIWSTKNGNPKIGETNTNAPHVFGNKVITGISGGEFGVQGHVSAYDINSGKRKWKAYSVGPDDQLKFDPKKTMSWNNGKMRPVGKDSSLKTWQGDQWKIGGGTTWGWFSYDPKLNMMYYGSGNPSTWNPKQRPGDNKWSMTIFARDVDTGVAKWAYQMTPHDEWDYDGINEVPLFDGKGPKGKKRGMLAHFDRNGFGYTLDRKTGELLVAEKFDPAVNWATHVDMKSGRPQVLAKY…
3300036496 assembled Ga0394904_003739_54_1877	PQQ-dependent dehydrogenase (methanol/ethanol family)	Ga0394904_003739	1824	1.824	2663	25575270	25.5753	57.0855	-46.5954	142.031			Indian Ocean	70	March	5	2018	OUV31211.1	0.9685	Betaproteobacteria bacterium TMED100	Burkholderiales	d__Bacteria;p__Pseudomonadota;c__Gammaproteobacteria;o__Burkholderiales;f__Burkholderiaceae_A;g__UBA7377;s__UBA7377sp002170285	MGEHMKFKLNAICAAVAVAVSAPAVVHANSSLEKLMNNPKNWAAQSGDFFNQRHTKLKQITKSNVNKLQMAWSFSTGVLRGHEGGPLVIGDTLYVHSAFPNKVFAINLADQTIKWKYEPKQDPSVIPVMCCDTVNRGLAYAEGKIFLQQADTTLVALNAKSGKVIWSTKNGNPKIGETNTNAPHVFGNKVITGISGGEFGVQGHVSAYDINSGKRKWKAYSVGPDDQLKFDPKKTMSWNNGKMRPVGKDSSLKTWQGDQWKIGGGTTWGWFSYDPKLNMMYYGSGNPSTWNPKQRPGDNKWSMTIFARDVDSGVAKWAYQMTPHDEWDYDGINEVPLFDGKGPKGKKRGMLAHFDRNGFGYTLDRKTGELLVAEKFDPAVNWATHVDMKSGRPQVLAKY…
3300036496 assembled Ga0394904_004538_30_1853	PQQ-dependent dehydrogenase (methanol/ethanol family)	Ga0394904_004538	1824	1.824	1538	25575270	25.5753	32.9694	-46.5954	142.031			Indian Ocean	70	March	5	2018	OUV31211.1	0.9652	Betaproteobacteria bacterium TMED100	Burkholderiales	d__Bacteria;p__Pseudomonadota;c__Gammaproteobacteria;o__Burkholderiales;f__Burkholderiaceae_A;g__UBA7377;s__UBA7377sp002170285	MGEHMKFKLNAICAAVAVAVSAPAVVHANSSLEKLMKNPKNWAAQSGDFFNQRHTKLKQITKSNVNKLQMAWSFSTGVLRGHEGGPLVIGDTLYVHSAFPNKVFAINLADQTINWKYEPKQDPSVIPVMCCDTVNRGLAYAEGKIFLQQADTTLVALNAKSGKVIWSTKNGNPKIGETNTNAPHVFGNKVITGISGGEFGVQGHVSAYDINSGKRKWKAYSVGPDDQLKFDPKKTMSWNNGKMRPVGKDSSLKTWQGDQWKIGGGTTWGWFSYDPKLNMMYYGSGNPSTWNPKQRPGDNKWSMTIFARDVDTGVAKWAYQMTPHDEWDYDGINEVPLFDGKGPKGKKRGMLAHFDRNGFGYTLDRKTGELLVAEKFDPAVNWATHVDMKSGRPQVLAKY…
3300036143 assembled Ga0394903_003211_55_1878	PQQ-dependent dehydrogenase (methanol/ethanol family)	Ga0394903_003211	1824	1.824	1061	36987516	36.9875	15.7266	-46.5954	142.031			Indian Ocean	100	March	5	2018	OUV31211.1	0.9685	Betaproteobacteria bacterium TMED100	Burkholderiales	d__Bacteria;p__Pseudomonadota;c__Gammaproteobacteria;o__Burkholderiales;f__Burkholderiaceae_A;g__UBA7377;s__UBA7377sp002170285	MGEHMKFKLNAICAAVAVAVSAPAVVHANSSLEKLMNNPKNWAAQSGDFFNQRHTKLKQITKSNVNKLQMAWSFSTGVLRGHEGGPLVIGDTLYVHSAFPNKVFAINLADQTIKWKYEPKQDPSVIPVMCCDTVNRGLAYAEGKIFLQQADTTLVALNAKSGKVIWSTKNGNPKIGETNTNAPHVFGNKVITGISGGEFGVQGHVSAYDINSGKRKWKAYSVGPDDQLKFDPKKTMSWNNGKMRPVGKDSSLKTWQGDQWKIGGGTTWGWFSYDPKLNMMYYGSGNPSTWNPKQRPGDNKWSMTIFARDVDSGVAKWAYQMTPHDEWDYDGINEVPLFDGKGPKGKKRGMLAHFDRNGFGYTLDRKTGELLVAEKFDPAVNWATHVDMKSGRPQVLAKY…
3300036143 assembled Ga0394903_003221_56_1879	PQQ-dependent dehydrogenase (methanol/ethanol family)	Ga0394903_003221	1824	1.824	736	36987516	36.9875	10.9093	-46.5954	142.031			Indian Ocean	100	March	5	2018	OUV31211.1	0.9652	Betaproteobacteria bacterium TMED100	Burkholderiales	d__Bacteria;p__Pseudomonadota;c__Gammaproteobacteria;o__Burkholderiales;f__Burkholderiaceae_A;g__UBA7377;s__UBA7377sp002170285	MGEHMKFKLNAICAAVAVAVSAPAVVHANSSLEKLMKNPKNWAAQSGDFFNQRHTKLKQITKSNVNKLQMAWSFSTGVLRGHEGGPLVIGDTLYVHSAFPNKVFAINLADQTINWKYEPKQDPSVIPVMCCDTVNRGLAYAEGKIFLQQADTTLVALNAKSGKVIWSTKNGNPKIGETNTNAPHVFGNKVITGISGGEFGVQGHVSAYDINSGKRKWKAYSVGPDDQLKFDPKKTMSWNNGKMRPVGKDSSLKTWQGDQWKIGGGTTWGWFSYDPKLNMMYYGSGNPSTWNPKQRPGDNKWSMTIFARDVDTGVAKWAYQMTPHDEWDYDGINEVPLFDGKGPKGKKRGMLAHFDRNGFGYTLDRKTGELLVAEKFDPAVNWATHVDMKSGRPQVLAKY…
3300036497 assembled Ga0394905_003710_30_1853	PQQ-dependent dehydrogenase (methanol/ethanol family)	Ga0394905_003710	1824	1.824	738	31353294	31.3533	12.9047	-46.5954	142.031			Indian Ocean	200	March	5	2018	OUV31211.1	0.9652	Betaproteobacteria bacterium TMED100	Burkholderiales	d__Bacteria;p__Pseudomonadota;c__Gammaproteobacteria;o__Burkholderiales;f__Burkholderiaceae_A;g__UBA7377;s__UBA7377sp002170285	MGEHMKFKLNAICAAVAVAVSAPAVVHANSSLEKLMKNPKNWAAQSGDFFNQRHTKLKQITKSNVNKLQMAWSFSTGVLRGHEGGPLVIGDTLYVHSAFPNKVFAINLADQTINWKYEPKQDPSVIPVMCCDTVNRGLAYAEGKIFLQQADTTLVALNAKSGKVIWSTKNGNPKIGETNTNAPHVFGNKVITGISGGEFGVQGHVSAYDINSGKRKWKAYSVGPDDQLKFDPKKTMSWNNGKMRPVGKDSSLKTWQGDQWKIGGGTTWGWFSYDPKLNMMYYGSGNPSTWNPKQRPGDNKWSMTIFARDVDTGVAKWAYQMTPHDEWDYDGINEVPLFDGKGPKGKKRGMLAHFDRNGFGYTLDRKTGELLVAEKFDPAVNWATHVDMKSGRPQVLAKY…
3300037026 assembled Ga0394906_009333_28_1851	PQQ-dependent dehydrogenase (methanol/ethanol family)	Ga0394906_009333	1824	1.824	1390	42992610	42.9926	17.7254	-46.5954	142.031			Indian Ocean	15	March	7	2018	OUV31211.1	0.9685	Betaproteobacteria bacterium TMED100	Burkholderiales	d__Bacteria;p__Pseudomonadota;c__Gammaproteobacteria;o__Burkholderiales;f__Burkholderiaceae_A;g__UBA7377;s__UBA7377sp002170285	MGEHMKFKLNAICAAVAVAVSAPAVVHANSSLEKLMNNPKNWAAQSGDFFNQRHTKLKQITKSNVNKLQMAWSFSTGVLRGHEGGPLVIGDTLYVHSAFPNKVFAINLADQTIKWKYEPKQDPSVIPVMCCDTVNRGLAYAEGKIFLQQADTTLVALNAKSGKVIWSTKNGNPKIGETNTNAPHVFGNKVITGISGGEFGVQGHVSAYDINSGKRKWKAYSVGPDDQLKFDPKKTMSWNNGKMRPVGKDSSLKTWQGDQWKIGGGTTWGWFSYDPKLNMMYYGSGNPSTWNPKQRPGDNKWSMTIFARDVDSGVAKWAYQMTPHDEWDYDGINEVPLFDGKGPKGKKRGMLAHFDRNGFGYTLDRKTGELLVAEKFDPAVNWATHVDMKSGRPQVLAKY…
3300036498 assembled Ga0394910_006242_55_1878	PQQ-dependent dehydrogenase (methanol/ethanol family)	Ga0394910_006242	1824	1.824	589	22853883	22.8539	14.1296	-46.5954	142.031			Indian Ocean	80	March	7	2018	OUV31211.1	0.9685	Betaproteobacteria bacterium TMED100	Burkholderiales	d__Bacteria;p__Pseudomonadota;c__Gammaproteobacteria;o__Burkholderiales;f__Burkholderiaceae_A;g__UBA7377;s__UBA7377sp002170285	MGEHMKFKLNAICAAVAVAVSAPAVVHANSSLEKLMNNPKNWAAQSGDFFNQRHTKLKQITKSNVNKLQMAWSFSTGVLRGHEGGPLVIGDTLYVHSAFPNKVFAINLADQTIKWKYEPKQDPSVIPVMCCDTVNRGLAYAEGKIFLQQADTTLVALNAKSGKVIWSTKNGNPKIGETNTNAPHVFGNKVITGISGGEFGVQGHVSAYDINSGKRKWKAYSVGPDDQLKFDPKKTMSWNNGKMRPVGKDSSLKTWQGDQWKIGGGTTWGWFSYDPKLNMMYYGSGNPSTWNPKQRPGDNKWSMTIFARDVDSGVAKWAYQMTPHDEWDYDGINEVPLFDGKGPKGKKRGMLAHFDRNGFGYTLDRKTGELLVAEKFDPAVNWATHVDMKSGRPQVLAKY…
3300036498 assembled Ga0394910_006347_6_1829	PQQ-dependent dehydrogenase (methanol/ethanol family)	Ga0394910_006347	1824	1.824	482	22853883	22.8539	11.5628	-46.5954	142.031			Indian Ocean	80	March	7	2018	OUV31211.1	0.9652	Betaproteobacteria bacterium TMED100	Burkholderiales	d__Bacteria;p__Pseudomonadota;c__Gammaproteobacteria;o__Burkholderiales;f__Burkholderiaceae_A;g__UBA7377;s__UBA7377sp002170285	MGEHMKFKLNAICAAVAVAVSAPAVVHANSSLEKLMKNPKNWAAQSGDFFNQRHTKLKQITKSNVNKLQMAWSFSTGVLRGHEGGPLVIGDTLYVHSAFPNKVFAINLADQTINWKYEPKQDPSVIPVMCCDTVNRGLAYAEGKIFLQQADTTLVALNAKSGKVIWSTKNGNPKIGETNTNAPHVFGNKVITGISGGEFGVQGHVSAYDINSGKRKWKAYSVGPDDQLKFDPKKTMSWNNGKMRPVGKDSSLKTWQGDQWKIGGGTTWGWFSYDPKLNMMYYGSGNPSTWNPKQRPGDNKWSMTIFARDVDTGVAKWAYQMTPHDEWDYDGINEVPLFDGKGPKGKKRGMLAHFDRNGFGYTLDRKTGELLVAEKFDPAVNWATHVDMKSGRPQVLAKY…
3300036578 assembled Ga0394917_005040_54_1877	PQQ-dependent dehydrogenase (methanol/ethanol family)	Ga0394917_005040	1824	1.824	980	32477491	32.4775	16.5432	-46.5954	142.031			Indian Ocean	15	March	9	2018	OUV31211.1	0.9685	Betaproteobacteria bacterium TMED100	Burkholderiales	d__Bacteria;p__Pseudomonadota;c__Gammaproteobacteria;o__Burkholderiales;f__Burkholderiaceae_A;g__UBA7377;s__UBA7377sp002170285	MGEHMKFKLNAICAAVAVAVSAPAVVHANSSLEKLMNNPKNWAAQSGDFFNQRHTKLKQITKSNVNKLQMAWSFSTGVLRGHEGGPLVIGDTLYVHSAFPNKVFAINLADQTIKWKYEPKQDPSVIPVMCCDTVNRGLAYAEGKIFLQQADTTLVALNAKSGKVIWSTKNGNPKIGETNTNAPHVFGNKVITGISGGEFGVQGHVSAYDINSGKRKWKAYSVGPDDQLKFDPKKTMSWNNGKMRPVGKDSSLKTWQGDQWKIGGGTTWGWFSYDPKLNMMYYGSGNPSTWNPKQRPGDNKWSMTIFARDVDSGVAKWAYQMTPHDEWDYDGINEVPLFDGKGPKGKKRGMLAHFDRNGFGYTLDRKTGELLVAEKFDPAVNWATHVDMKSGRPQVLAKY…
3300036503 assembled Ga0394916_004894_33_1856	PQQ-dependent dehydrogenase (methanol/ethanol family)	Ga0394916_004894	1824	1.824	822	30536523	30.5365	14.758	-46.5954	142.031			Indian Ocean	40	March	9	2018	OUV31211.1	0.9652	Betaproteobacteria bacterium TMED100	Burkholderiales	d__Bacteria;p__Pseudomonadota;c__Gammaproteobacteria;o__Burkholderiales;f__Burkholderiaceae_A;g__UBA7377;s__UBA7377sp002170285	MGEHMKFKLNAICAAVAVAVSAPAVVHANSSLEKLMKNPKNWAAQSGDFFNQRHTKLKQITKSNVNKLQMAWSFSTGVLRGHEGGPLVIGDTLYVHSAFPNKVFAINLADQTINWKYEPKQDPSVIPVMCCDTVNRGLAYAEGKIFLQQADTTLVALNAKSGKVIWSTKNGNPKIGETNTNAPHVFGNKVITGISGGEFGVQGHVSAYDINSGKRKWKAYSVGPDDQLKFDPKKTMSWNNGKMRPVGKDSSLKTWQGDQWKIGGGTTWGWFSYDPKLNMMYYGSGNPSTWNPKQRPGDNKWSMTIFARDVDTGVAKWAYQMTPHDEWDYDGINEVPLFDGKGPKGKKRGMLAHFDRNGFGYTLDRKTGELLVAEKFDPAVNWATHVDMKSGRPQVLAKY…
3300036503 assembled Ga0394916_005160_12_1835	PQQ-dependent dehydrogenase (methanol/ethanol family)	Ga0394916_005160	1824	1.824	1347	30536523	30.5365	24.1837	-46.5954	142.031			Indian Ocean	40	March	9	2018	OUV31211.1	0.9685	Betaproteobacteria bacterium TMED100	Burkholderiales	d__Bacteria;p__Pseudomonadota;c__Gammaproteobacteria;o__Burkholderiales;f__Burkholderiaceae_A;g__UBA7377;s__UBA7377sp002170285	MGEHMKFKLNAICAAVAVAVSAPAVVHANSSLEKLMNNPKNWAAQSGDFFNQRHTKLKQITKSNVNKLQMAWSFSTGVLRGHEGGPLVIGDTLYVHSAFPNKVFAINLADQTIKWKYEPKQDPSVIPVMCCDTVNRGLAYAEGKIFLQQADTTLVALNAKSGKVIWSTKNGNPKIGETNTNAPHVFGNKVITGISGGEFGVQGHVSAYDINSGKRKWKAYSVGPDDQLKFDPKKTMSWNNGKMRPVGKDSSLKTWQGDQWKIGGGTTWGWFSYDPKLNMMYYGSGNPSTWNPKQRPGDNKWSMTIFARDVDSGVAKWAYQMTPHDEWDYDGINEVPLFDGKGPKGKKRGMLAHFDRNGFGYTLDRKTGELLVAEKFDPAVNWATHVDMKSGRPQVLAKY…
3300036653 assembled Ga0394915_006518_27_1850	PQQ-dependent dehydrogenase (methanol/ethanol family)	Ga0394915_006518	1824	1.824	2690	43727080	43.7271	33.7269	-46.5954	142.031			Indian Ocean	70	March	9	2018	OUV31211.1	0.9685	Betaproteobacteria bacterium TMED100	Burkholderiales	d__Bacteria;p__Pseudomonadota;c__Gammaproteobacteria;o__Burkholderiales;f__Burkholderiaceae_A;g__UBA7377;s__UBA7377sp002170285	MGEHMKFKLNAICAAVAVAVSAPAVVHANSSLEKLMNNPKNWAAQSGDFFNQRHTKLKQITKSNVNKLQMAWSFSTGVLRGHEGGPLVIGDTLYVHSAFPNKVFAINLADQTIKWKYEPKQDPSVIPVMCCDTVNRGLAYAEGKIFLQQADTTLVALNAKSGKVIWSTKNGNPKIGETNTNAPHVFGNKVITGISGGEFGVQGHVSAYDINSGKRKWKAYSVGPDDQLKFDPKKTMSWNNGKMRPVGKDSSLKTWQGDQWKIGGGTTWGWFSYDPKLNMMYYGSGNPSTWNPKQRPGDNKWSMTIFARDVDSGVAKWAYQMTPHDEWDYDGINEVPLFDGKGPKGKKRGMLAHFDRNGFGYTLDRKTGELLVAEKFDPAVNWATHVDMKSGRPQVLAKY…
3300036653 assembled Ga0394915_006258_57_1880	PQQ-dependent dehydrogenase (methanol/ethanol family)	Ga0394915_006258	1824	1.824	1388	43727080	43.7271	17.4026	-46.5954	142.031			Indian Ocean	70	March	9	2018	OUV31211.1	0.9652	Betaproteobacteria bacterium TMED100	Burkholderiales	d__Bacteria;p__Pseudomonadota;c__Gammaproteobacteria;o__Burkholderiales;f__Burkholderiaceae_A;g__UBA7377;s__UBA7377sp002170285	MGEHMKFKLNAICAAVAVAVSAPAVVHANSSLEKLMKNPKNWAAQSGDFFNQRHTKLKQITKSNVNKLQMAWSFSTGVLRGHEGGPLVIGDTLYVHSAFPNKVFAINLADQTINWKYEPKQDPSVIPVMCCDTVNRGLAYAEGKIFLQQADTTLVALNAKSGKVIWSTKNGNPKIGETNTNAPHVFGNKVITGISGGEFGVQGHVSAYDINSGKRKWKAYSVGPDDQLKFDPKKTMSWNNGKMRPVGKDSSLKTWQGDQWKIGGGTTWGWFSYDPKLNMMYYGSGNPSTWNPKQRPGDNKWSMTIFARDVDTGVAKWAYQMTPHDEWDYDGINEVPLFDGKGPKGKKRGMLAHFDRNGFGYTLDRKTGELLVAEKFDPAVNWATHVDMKSGRPQVLAKY…
3300036430 assembled Ga0394914_003239_27_1850	PQQ-dependent dehydrogenase (methanol/ethanol family)	Ga0394914_003239	1824	1.824	1614	33943404	33.9434	26.0689	-46.5954	142.031			Indian Ocean	100	March	9	2018	OUV31211.1	0.9685	Betaproteobacteria bacterium TMED100	Burkholderiales	d__Bacteria;p__Pseudomonadota;c__Gammaproteobacteria;o__Burkholderiales;f__Burkholderiaceae_A;g__UBA7377;s__UBA7377sp002170285	MGEHMKFKLNAICAAVAVAVSAPAVVHANSSLEKLMNNPKNWAAQSGDFFNQRHTKLKQITKSNVNKLQMAWSFSTGVLRGHEGGPLVIGDTLYVHSAFPNKVFAINLADQTIKWKYEPKQDPSVIPVMCCDTVNRGLAYAEGKIFLQQADTTLVALNAKSGKVIWSTKNGNPKIGETNTNAPHVFGNKVITGISGGEFGVQGHVSAYDINSGKRKWKAYSVGPDDQLKFDPKKTMSWNNGKMRPVGKDSSLKTWQGDQWKIGGGTTWGWFSYDPKLNMMYYGSGNPSTWNPKQRPGDNKWSMTIFARDVDSGVAKWAYQMTPHDEWDYDGINEVPLFDGKGPKGKKRGMLAHFDRNGFGYTLDRKTGELLVAEKFDPAVNWATHVDMKSGRPQVLAKY…
3300036430 assembled Ga0394914_003264_57_1880	PQQ-dependent dehydrogenase (methanol/ethanol family)	Ga0394914_003264	1824	1.824	781	33943404	33.9434	12.6145	-46.5954	142.031			Indian Ocean	100	March	9	2018	OUV31211.1	0.9652	Betaproteobacteria bacterium TMED100	Burkholderiales	d__Bacteria;p__Pseudomonadota;c__Gammaproteobacteria;o__Burkholderiales;f__Burkholderiaceae_A;g__UBA7377;s__UBA7377sp002170285	MGEHMKFKLNAICAAVAVAVSAPAVVHANSSLEKLMKNPKNWAAQSGDFFNQRHTKLKQITKSNVNKLQMAWSFSTGVLRGHEGGPLVIGDTLYVHSAFPNKVFAINLADQTINWKYEPKQDPSVIPVMCCDTVNRGLAYAEGKIFLQQADTTLVALNAKSGKVIWSTKNGNPKIGETNTNAPHVFGNKVITGISGGEFGVQGHVSAYDINSGKRKWKAYSVGPDDQLKFDPKKTMSWNNGKMRPVGKDSSLKTWQGDQWKIGGGTTWGWFSYDPKLNMMYYGSGNPSTWNPKQRPGDNKWSMTIFARDVDTGVAKWAYQMTPHDEWDYDGINEVPLFDGKGPKGKKRGMLAHFDRNGFGYTLDRKTGELLVAEKFDPAVNWATHVDMKSGRPQVLAKY…
3300037055 assembled Ga0394918_010543_55_1878	PQQ-dependent dehydrogenase (methanol/ethanol family)	Ga0394918_010543	1824	1.824	6886	56907853	56.9079	66.3392	-46.5954	142.031			Indian Ocean	30	March	17	2018	OUV31211.1	0.9685	Betaproteobacteria bacterium TMED100	Burkholderiales	d__Bacteria;p__Pseudomonadota;c__Gammaproteobacteria;o__Burkholderiales;f__Burkholderiaceae_A;g__UBA7377;s__UBA7377sp002170285	MGEHMKFKLNAICAAVAVAVSAPAVVHANSSLEKLMNNPKNWAAQSGDFFNQRHTKLKQITKSNVNKLQMAWSFSTGVLRGHEGGPLVIGDTLYVHSAFPNKVFAINLADQTIKWKYEPKQDPSVIPVMCCDTVNRGLAYAEGKIFLQQADTTLVALNAKSGKVIWSTKNGNPKIGETNTNAPHVFGNKVITGISGGEFGVQGHVSAYDINSGKRKWKAYSVGPDDQLKFDPKKTMSWNNGKMRPVGKDSSLKTWQGDQWKIGGGTTWGWFSYDPKLNMMYYGSGNPSTWNPKQRPGDNKWSMTIFARDVDSGVAKWAYQMTPHDEWDYDGINEVPLFDGKGPKGKKRGMLAHFDRNGFGYTLDRKTGELLVAEKFDPAVNWATHVDMKSGRPQVLAKY…
3300037055 assembled Ga0394918_010562_57_1880	PQQ-dependent dehydrogenase (methanol/ethanol family)	Ga0394918_010562	1824	1.824	3474	56907853	56.9079	33.4682	-46.5954	142.031			Indian Ocean	30	March	17	2018	OUV31211.1	0.9652	Betaproteobacteria bacterium TMED100	Burkholderiales	d__Bacteria;p__Pseudomonadota;c__Gammaproteobacteria;o__Burkholderiales;f__Burkholderiaceae_A;g__UBA7377;s__UBA7377sp002170285	MGEHMKFKLNAICAAVAVAVSAPAVVHANSSLEKLMKNPKNWAAQSGDFFNQRHTKLKQITKSNVNKLQMAWSFSTGVLRGHEGGPLVIGDTLYVHSAFPNKVFAINLADQTINWKYEPKQDPSVIPVMCCDTVNRGLAYAEGKIFLQQADTTLVALNAKSGKVIWSTKNGNPKIGETNTNAPHVFGNKVITGISGGEFGVQGHVSAYDINSGKRKWKAYSVGPDDQLKFDPKKTMSWNNGKMRPVGKDSSLKTWQGDQWKIGGGTTWGWFSYDPKLNMMYYGSGNPSTWNPKQRPGDNKWSMTIFARDVDTGVAKWAYQMTPHDEWDYDGINEVPLFDGKGPKGKKRGMLAHFDRNGFGYTLDRKTGELLVAEKFDPAVNWATHVDMKSGRPQVLAKY…
3300036431 assembled Ga0394919_003422_28_1851	PQQ-dependent dehydrogenase (methanol/ethanol family)	Ga0394919_003422	1824	1.824	2955	26692129	26.6921	60.6945	-46.5954	142.031			Indian Ocean	50	March	17	2018	OUV31211.1	0.9685	Betaproteobacteria bacterium TMED100	Burkholderiales	d__Bacteria;p__Pseudomonadota;c__Gammaproteobacteria;o__Burkholderiales;f__Burkholderiaceae_A;g__UBA7377;s__UBA7377sp002170285	MGEHMKFKLNAICAAVAVAVSAPAVVHANSSLEKLMNNPKNWAAQSGDFFNQRHTKLKQITKSNVNKLQMAWSFSTGVLRGHEGGPLVIGDTLYVHSAFPNKVFAINLADQTIKWKYEPKQDPSVIPVMCCDTVNRGLAYAEGKIFLQQADTTLVALNAKSGKVIWSTKNGNPKIGETNTNAPHVFGNKVITGISGGEFGVQGHVSAYDINSGKRKWKAYSVGPDDQLKFDPKKTMSWNNGKMRPVGKDSSLKTWQGDQWKIGGGTTWGWFSYDPKLNMMYYGSGNPSTWNPKQRPGDNKWSMTIFARDVDSGVAKWAYQMTPHDEWDYDGINEVPLFDGKGPKGKKRGMLAHFDRNGFGYTLDRKTGELLVAEKFDPAVNWATHVDMKSGRPQVLAKY…
3300036431 assembled Ga0394919_003771_61_1884	PQQ-dependent dehydrogenase (methanol/ethanol family)	Ga0394919_003771	1824	1.824	1575	26692129	26.6921	32.3499	-46.5954	142.031			Indian Ocean	50	March	17	2018	OUV31211.1	0.9652	Betaproteobacteria bacterium TMED100	Burkholderiales	d__Bacteria;p__Pseudomonadota;c__Gammaproteobacteria;o__Burkholderiales;f__Burkholderiaceae_A;g__UBA7377;s__UBA7377sp002170285	MGEHMKFKLNAICAAVAVAVSAPAVVHANSSLEKLMKNPKNWAAQSGDFFNQRHTKLKQITKSNVNKLQMAWSFSTGVLRGHEGGPLVIGDTLYVHSAFPNKVFAINLADQTINWKYEPKQDPSVIPVMCCDTVNRGLAYAEGKIFLQQADTTLVALNAKSGKVIWSTKNGNPKIGETNTNAPHVFGNKVITGISGGEFGVQGHVSAYDINSGKRKWKAYSVGPDDQLKFDPKKTMSWNNGKMRPVGKDSSLKTWQGDQWKIGGGTTWGWFSYDPKLNMMYYGSGNPSTWNPKQRPGDNKWSMTIFARDVDTGVAKWAYQMTPHDEWDYDGINEVPLFDGKGPKGKKRGMLAHFDRNGFGYTLDRKTGELLVAEKFDPAVNWATHVDMKSGRPQVLAKY…
3300036654 assembled Ga0394920_004719_64_1887	PQQ-dependent dehydrogenase (methanol/ethanol family)	Ga0394920_004719	1824	1.824	3644	39986513	39.9865	49.962	-46.5954	142.031			Indian Ocean	70	March	17	2018	OUV31211.1	0.9685	Betaproteobacteria bacterium TMED100	Burkholderiales	d__Bacteria;p__Pseudomonadota;c__Gammaproteobacteria;o__Burkholderiales;f__Burkholderiaceae_A;g__UBA7377;s__UBA7377sp002170285	MGEHMKFKLNAICAAVAVAVSAPAVVHANSSLEKLMNNPKNWAAQSGDFFNQRHTKLKQITKSNVNKLQMAWSFSTGVLRGHEGGPLVIGDTLYVHSAFPNKVFAINLADQTIKWKYEPKQDPSVIPVMCCDTVNRGLAYAEGKIFLQQADTTLVALNAKSGKVIWSTKNGNPKIGETNTNAPHVFGNKVITGISGGEFGVQGHVSAYDINSGKRKWKAYSVGPDDQLKFDPKKTMSWNNGKMRPVGKDSSLKTWQGDQWKIGGGTTWGWFSYDPKLNMMYYGSGNPSTWNPKQRPGDNKWSMTIFARDVDSGVAKWAYQMTPHDEWDYDGINEVPLFDGKGPKGKKRGMLAHFDRNGFGYTLDRKTGELLVAEKFDPAVNWATHVDMKSGRPQVLAKY…
3300036654 assembled Ga0394920_004899_30_1853	PQQ-dependent dehydrogenase (methanol/ethanol family)	Ga0394920_004899	1824	1.824	1931	39986513	39.9865	26.4755	-46.5954	142.031			Indian Ocean	70	March	17	2018	OUV31211.1	0.9652	Betaproteobacteria bacterium TMED100	Burkholderiales	d__Bacteria;p__Pseudomonadota;c__Gammaproteobacteria;o__Burkholderiales;f__Burkholderiaceae_A;g__UBA7377;s__UBA7377sp002170285	MGEHMKFKLNAICAAVAVAVSAPAVVHANSSLEKLMKNPKNWAAQSGDFFNQRHTKLKQITKSNVNKLQMAWSFSTGVLRGHEGGPLVIGDTLYVHSAFPNKVFAINLADQTINWKYEPKQDPSVIPVMCCDTVNRGLAYAEGKIFLQQADTTLVALNAKSGKVIWSTKNGNPKIGETNTNAPHVFGNKVITGISGGEFGVQGHVSAYDINSGKRKWKAYSVGPDDQLKFDPKKTMSWNNGKMRPVGKDSSLKTWQGDQWKIGGGTTWGWFSYDPKLNMMYYGSGNPSTWNPKQRPGDNKWSMTIFARDVDTGVAKWAYQMTPHDEWDYDGINEVPLFDGKGPKGKKRGMLAHFDRNGFGYTLDRKTGELLVAEKFDPAVNWATHVDMKSGRPQVLAKY…
3300036504 assembled Ga0394921_003087_127_1950	PQQ-dependent dehydrogenase (methanol/ethanol family)	Ga0394921_003087	1824	1.824	2675	31891990	31.892	45.9851	-46.5954	142.031			Indian Ocean	90	March	17	2018	OUV31211.1	0.9685	Betaproteobacteria bacterium TMED100	Burkholderiales	d__Bacteria;p__Pseudomonadota;c__Gammaproteobacteria;o__Burkholderiales;f__Burkholderiaceae_A;g__UBA7377;s__UBA7377sp002170285	MGEHMKFKLNAICAAVAVAVSAPAVVHANSSLEKLMNNPKNWAAQSGDFFNQRHTKLKQITKSNVNKLQMAWSFSTGVLRGHEGGPLVIGDTLYVHSAFPNKVFAINLADQTIKWKYEPKQDPSVIPVMCCDTVNRGLAYAEGKIFLQQADTTLVALNAKSGKVIWSTKNGNPKIGETNTNAPHVFGNKVITGISGGEFGVQGHVSAYDINSGKRKWKAYSVGPDDQLKFDPKKTMSWNNGKMRPVGKDSSLKTWQGDQWKIGGGTTWGWFSYDPKLNMMYYGSGNPSTWNPKQRPGDNKWSMTIFARDVDSGVAKWAYQMTPHDEWDYDGINEVPLFDGKGPKGKKRGMLAHFDRNGFGYTLDRKTGELLVAEKFDPAVNWATHVDMKSGRPQVLAKY…
3300037028 assembled Ga0395879_008097_57_1880	PQQ-dependent dehydrogenase (methanol/ethanol family)	Ga0395879_008097	1824	1.824	1687	30458184	30.4582	30.3659	-46.5954	142.031			Indian Ocean	80	March	17	2018	OUV31211.1	0.9652	Betaproteobacteria bacterium TMED100	Burkholderiales	d__Bacteria;p__Pseudomonadota;c__Gammaproteobacteria;o__Burkholderiales;f__Burkholderiaceae_A;g__UBA7377;s__UBA7377sp002170285	MGEHMKFKLNAICAAVAVAVSAPAVVHANSSLEKLMKNPKNWAAQSGDFFNQRHTKLKQITKSNVNKLQMAWSFSTGVLRGHEGGPLVIGDTLYVHSAFPNKVFAINLADQTINWKYEPKQDPSVIPVMCCDTVNRGLAYAEGKIFLQQADTTLVALNAKSGKVIWSTKNGNPKIGETNTNAPHVFGNKVITGISGGEFGVQGHVSAYDINSGKRKWKAYSVGPDDQLKFDPKKTMSWNNGKMRPVGKDSSLKTWQGDQWKIGGGTTWGWFSYDPKLNMMYYGSGNPSTWNPKQRPGDNKWSMTIFARDVDTGVAKWAYQMTPHDEWDYDGINEVPLFDGKGPKGKKRGMLAHFDRNGFGYTLDRKTGELLVAEKFDPAVNWATHVDMKSGRPQVLAKY…
3300046618 assembled Ga0456468_000675_27_1871	PQQ-dependent dehydrogenase (methanol/ethanol family)	Ga0456468_000675	1845	1.845	6757	7666243	7.66624	477.722	31.4354	-64.1145	SX-45	13_2000_SRF	Sargasso Sea, North Atlantic Ocean	5	October	13	2019	GIR48069.1	0.97	Burkholderiaceae bacterium CM1_5m.P58	Burkholderiales	d__Bacteria;p__Pseudomonadota;c__Gammaproteobacteria;o__Burkholderiales;f__Burkholderiaceae_A;g__UBA7377;s__UBA7377	MFLLTIIVGELMNFKLNALCAAVAVTVAAPAVVHANSSLGKLMKNPANWAAPSGDFFNQRHTKLKQITKSNVNKLQMAWSFSTGVLRGHEGGPLVIGDTLYVHSAFPNKVFAINLADQTIKWKYEPKQDPSVIPVMCCDTVNRGLAYAEGKIFLQQADTTLVALNAKNGKLIWSTKNGDPKLGQTNTNAPHIFKDKVITGISGGEFGVQGFVAAYDINSGKKVWKAYSVGPDDQLMFDPKKTMAWNNGKMQPVGKNSSLKTWEGDQWKIGGGTTWGWYSYDPKNNMMYYGSGNPSTWNPKQRPGDNKWSMTIFARDVDTGMAKWAYQMTPHDEWDYDGINEVPLFDGKDKNGKSRGMLAHFDRNGFAYTLDRNSGELLVAEKFDPAVNWATHVDMKSGR…
3300046603 assembled Ga0456480_000506_120_1964	PQQ-dependent dehydrogenase (methanol/ethanol family)	Ga0456480_000506	1845	1.845	1401	10484918	10.4849	72.423	31.4205	-64.1498	SX-64	14_0800_BML	Sargasso Sea, North Atlantic Ocean	50	October	14	2019	GIR48069.1	0.9884	Burkholderiaceae bacterium CM1_5m.P58	Burkholderiales	d__Bacteria;p__Pseudomonadota;c__Gammaproteobacteria;o__Burkholderiales;f__Burkholderiaceae_A;g__UBA7377;s__UBA7377	MYFFNFIMGELMKFKLNALCAAVAVSVAAPAVVHANSSLNKLMNNSSNWAAPAGDFFNQRHTKLKQINKSNVNKLQMAWSFSTGVLRGHEGGPLVIGDTLYVHSAFPNKVFAINLADQTIKWKYEPKQDPSVIPVMCCDTVNRGLAYAEGKIFLQQADTTLVALNAKNGKVMWSTKNGNPKVGQTNTNAPHVFKDKVITGISGGEFGVQGFVAAYDINSGKKVWKAYSVGPDDQLMFDPKKTMAWNNGKMQPVGKNSSLKTWEGDQWKIGGGTTWGWYSYDPKNNMMYYGSGNPSTWNPKQRPGDNKWSMTIFARDVDTGMAKWAYQMTPHDEWDYDGINEVPLFDGKDKNGKKRGMLAHFDRNGFAYTLDRNSGELLVAEKFDPAVNWATHVDMKSGR…
3300046580 assembled Ga0456487_000555_4_1848	PQQ-dependent dehydrogenase (methanol/ethanol family)	Ga0456487_000555	1845	1.845	5254	14836956	14.837	191.933	31.4383	-64.163	SX-73	14_1200_SRF	Sargasso Sea, North Atlantic Ocean	5	October	14	2019	GIR48069.1	0.9884	Burkholderiaceae bacterium CM1_5m.P58	Burkholderiales	d__Bacteria;p__Pseudomonadota;c__Gammaproteobacteria;o__Burkholderiales;f__Burkholderiaceae_A;g__UBA7377;s__UBA7377	MYFFNFIMGELMKFKLNALCAAVAVSVAAPAVVHANSSLNKLMNNSSNWAAQSGDFFNQRHTKLKQINKSNVNKLQMAWSFSTGVLRGHEGGPLVIGDTLYVHSAFPNKVFAINLADQTIKWKYEPKQDPSVIPVMCCDTVNRGLAYAEGKIFLQQADTTLVALNAKNGKVVWSTKNGNPKVGETNTNAPHIFKDKVITGISGGEFGVQGFVAAYDINSGKKVWKAYSVGPDDQLMFDPKKTMAWNNGKMQPVGKNSSLKTWEGDQWKIGGGTTWGWYSYDPKNNMMYYGSGNPSTWNPKQRPGDNKWSMTIFARDVDTGMAKWAYQMTPHDEWDYDGINEVPLFDGKDKNGKKRGMLAHFDRNGFAYTLDRNSGELLVAEKFDPAVNWATHVDMKSGR…
3300046067 assembled Ga0456546_000705_7_1851	PQQ-dependent dehydrogenase (methanol/ethanol family)	Ga0456546_000705	1845	1.845	1930	11277251	11.2773	92.7593	31.4841	-64.2273	SX-172	17_0000_BML	Sargasso Sea, North Atlantic Ocean	42	October	17	2019	RZP21551.1	0.9867	Burkholderiaceae bacterium isolate MED-G174	Burkholderiales	d__Bacteria;p__Pseudomonadota;c__Gammaproteobacteria;o__Burkholderiales;f__Burkholderiaceae_A;g__UBA7377;s__UBA7377sp004214155	MYFINFIMGELMKFKLNALCAAVAVSVAAPAVVHANSSLNKLMNNSSNWAAPAGDFFNQRHTKLKQINKSNVNKLQMAWSFSTGVLRGHEGGPLVIGDTLYIHSAFPNKVFAINLADQTIKWKYEPKQDPSVIPVMCCDTVNRGLAYAEGKIFLQQADTTLVALNAKNGKVVWSTKNGNPKVGETNTNAPHVFKDKVITGISGGEFGVQGFVAAYDINSGKKVWKAYSVGPDDQLMFDPKKTMAWNNGKMQPVGKNSSLKTWEGDQWKIGGGTTWGWYSYDPKNNMMYYGSGNPSTWNPKQRPGDNKWSMTIFARDVDTGMAKWAYQMTPHDEWDYDGINEVPLFDGKDKNGKKRGMLAHFDRNGFAYTLDRNSGELLVAEKFDPAVNWATHVDMKSGR…
3300046605 assembled Ga0456493_000581_12_1856	PQQ-dependent dehydrogenase (methanol/ethanol family)	Ga0456493_000581	1845	1.845	4339	9296569	9.29657	252.971	31.4413	-64.1645	SX-87	14_2000_BML	Sargasso Sea, North Atlantic Ocean	50	October	14	2019	RZP21551.1	0.9917	Burkholderiaceae bacterium isolate MED-G174	Burkholderiales	d__Bacteria;p__Pseudomonadota;c__Gammaproteobacteria;o__Burkholderiales;f__Burkholderiaceae_A;g__UBA7377;s__UBA7377sp004214155	MYFFNFIMGELMKFKLNALCAAVAVSVAAPAVVHANSSLNKLMNNSSNWAAQSGDFFNQRHTKLKQINKSNVNKLQMAWSFSTGVLRGHEGGPLVIGDTLYVHSAFPNKVFAINLADQTIKWKYEPKQDPSVIPVMCCDTVNRGLAYAEGKIFLQQADTTLVALNAKNGKVVWSTKNGNPKVGETNTNAPHIFKDKVITGISGGEFGVQGFVAAYDINNGKKVWKAYSVGPDDQLMFDPKKTMAWNNGKMQPVGKDSSLKTWEGDQWKIGGGTTWGWYSYDPKNNMVYYGSGNPSTWNPKQRPGDNKWSMTIFARDVDTGMAKWAYQMTPHDEWDYDGINEVPLFDGKDKNGKSRGMLAHFDRNGFAYTLDRNSGELLVAEKFDPAVNWATHVDMKSGR…
3300046134 assembled Ga0456444_000435_8_1852	PQQ-dependent dehydrogenase (methanol/ethanol family)	Ga0456444_000435	1845	1.845	1265	8678195	8.6782	79.0069	31.4161	-64.8992	SX-5	12_2000_SRF	Sargasso Sea, North Atlantic Ocean	5	October	12	2019	OUV02704.1	1	Betaproteobacteria bacterium TMED82	Burkholderiales	d__Bacteria;p__Pseudomonadota;c__Gammaproteobacteria;o__Burkholderiales;f__Burkholderiaceae_A;g__UBA7377;s__UBA7377sp002170395	MFLLTIIVGELMNFKLNALCAAVAVTVAAPAVVHANSSLGKLMKNPANWAAPSGDFFNQRHTKLKQITKSNVNKLQMAWSFSTGVLRGHEGGPLVIGDTLYVHSAFPNKVFAINLADQTIKWKYEPKQDPSVIPVMCCDTVNRGLAYAEGKIFLQQADTTLVALNAKNGKLIWSTKNGDPKLGQTNTNAPHIFKDKVITGISGGEFGVQGFVAAYDINSGKKVWKAYSVGPDSDLKFDPKKTMAWNNGKMRPVGKDSSLKTWQGDQWKIGGGTTWGWYSYDPKLNLMYYGSGNPSTWNPKQRPGDNKWSMTIFARDVDTGVAAWAYQMTPHDEWDYDGINEVPLFDGKDKNGKKRGMLAHFDRNGFGYTLDRKTGELLVAEKFDPAVNWATHVDMKSGR…
3300046032 assembled Ga0456445_00288_8_1852	PQQ-dependent dehydrogenase (methanol/ethanol family)	Ga0456445_00288	1845	1.845	506	4918209	4.91821	55.7631	31.4161	-64.8992	SX-6	12_2000_SRF	Sargasso Sea, North Atlantic Ocean	5	October	12	2019	OUV02704.1	1	Betaproteobacteria bacterium TMED82	Burkholderiales	d__Bacteria;p__Pseudomonadota;c__Gammaproteobacteria;o__Burkholderiales;f__Burkholderiaceae_A;g__UBA7377;s__UBA7377sp002170395	MFLLTIIVGELMNFKLNALCAAVAVTVAAPAVVHANSSLGKLMKNPANWAAPSGDFFNQRHTKLKQITKSNVNKLQMAWSFSTGVLRGHEGGPLVIGDTLYVHSAFPNKVFAINLADQTIKWKYEPKQDPSVIPVMCCDTVNRGLAYAEGKIFLQQADTTLVALNAKNGKLIWSTKNGDPKLGQTNTNAPHIFKDKVITGISGGEFGVQGFVAAYDINSGKKVWKAYSVGPDSDLKFDPKKTMAWNNGKMRPVGKDSSLKTWQGDQWKIGGGTTWGWYSYDPKLNLMYYGSGNPSTWNPKQRPGDNKWSMTIFARDVDTGVAAWAYQMTPHDEWDYDGINEVPLFDGKDKNGKKRGMLAHFDRNGFGYTLDRKTGELLVAEKFDPAVNWATHVDMKSGR…
3300046577 assembled Ga0456476_001340_18_1859	PQQ-dependent dehydrogenase (methanol/ethanol family)	Ga0456476_001340	1842	1.842	1100	11860470	11.8605	50.3502	31.433	-64.1161	SX-57	14_0000_BML	Sargasso Sea, North Atlantic Ocean	50	October	14	2019	OUV02704.1	0.9983	Betaproteobacteria bacterium TMED82	Burkholderiales	d__Bacteria;p__Pseudomonadota;c__Gammaproteobacteria;o__Burkholderiales;f__Burkholderiaceae_A;g__UBA7377;s__UBA7377sp002170395	MFLLTIIVGELMNFKLNALCAAVAVTVAAPAVVHANSSLGKLMKNPANWAAPSGDFFNQRHTKLKQITKSNVNKLQMAWSFSTGVLRGHEGGPLVIGDTLYVHSAFPNKVFAINLADQTIKWKYEPKQDPSVIPVMCCDTVNRGLAYAEGKIFLQQADTTLVALNAKNGKLIWSTKNGDPKLGQTNTNAPHIFKDKVITGISGGEFGVQGFVAAYDINSGKKVWKAYSVGPDSDLKFDPKKTMAWNNGKMRPVGKDSSLKTWQGDQWKIGGGTTWGWYSYDPKLNLMYYGSGNPSTWNPKQRPGDNKWSMTIFARDVDTGVAAWAYQMTPHDEWDYDGINEVPLFDGKDKNGKKRGMLAHFDRNGFGYTLDRKTGELLVAEKFDPAVNWATHVDMKSGR…
3300046040 assembled Ga0456483_000662_15_1859	PQQ-dependent dehydrogenase (methanol/ethanol family)	Ga0456483_000662	1845	1.845	484	7927007	7.92701	33.0933	31.4205	-64.1498	SX-67	14_0800_O2M	Sargasso Sea, North Atlantic Ocean	60	October	14	2019	OUV02704.1	1	Betaproteobacteria bacterium TMED82	Burkholderiales	d__Bacteria;p__Pseudomonadota;c__Gammaproteobacteria;o__Burkholderiales;f__Burkholderiaceae_A;g__UBA7377;s__UBA7377sp002170395	MFLLTIIVGELMNFKLNALCAAVAVTVAAPAVVHANSSLGKLMKNPANWAAPSGDFFNQRHTKLKQITKSNVNKLQMAWSFSTGVLRGHEGGPLVIGDTLYVHSAFPNKVFAINLADQTIKWKYEPKQDPSVIPVMCCDTVNRGLAYAEGKIFLQQADTTLVALNAKNGKLIWSTKNGDPKLGQTNTNAPHIFKDKVITGISGGEFGVQGFVAAYDINSGKKVWKAYSVGPDSDLKFDPKKTMAWNNGKMRPVGKDSSLKTWQGDQWKIGGGTTWGWYSYDPKLNLMYYGSGNPSTWNPKQRPGDNKWSMTIFARDVDTGVAAWAYQMTPHDEWDYDGINEVPLFDGKDKNGKKRGMLAHFDRNGFGYTLDRKTGELLVAEKFDPAVNWATHVDMKSGR…
3300046611 assembled Ga0456505_001348_48_1889	PQQ-dependent dehydrogenase (methanol/ethanol family)	Ga0456505_001348	1842	1.842	1317	9587159	9.58716	74.5772	31.4426	-64.2061	SX-106	15_0800_BML	Sargasso Sea, North Atlantic Ocean	42	October	15	2019	OUV02704.1	0.9967	Betaproteobacteria bacterium TMED82	Burkholderiales	d__Bacteria;p__Pseudomonadota;c__Gammaproteobacteria;o__Burkholderiales;f__Burkholderiaceae_A;g__UBA7377;s__UBA7377sp002170395	MFLLTIIVGELMNFKLNALCAAVAVTVAAPAVVHANSSLGKLMKNPANWAAPSGDFFNQRHTKLKQITKSNVNKLQMAWSFSTGVLRGHEGGPLVIGDTLYVHSAFPNKVFAINLADQTIKWKYEPKQDPSVIPVMCCDTVNRGLAYAEGKIFLQQADTTLVALNAKNGKLIWSTKNGDPKLGQTNTNAPHIFKDKVITGISGGEFGVQGFVAAYDINSGKKVWKAYSVGPDSDLKFDPKKTMAWNNGKMRPVGKDSSLKTWQGDQWKIGGGTTWGWYSYDPKLNLMYYGSGNPSTWNPKQRPGDNKWSMTIFARDVDTGVAAWAYQMTPHDEWDYDGINEVPLFDGKDKNGKKRGMLAHFDRNGFGYTLDRKTGELLVAEKFDPAVNWATHVDMKSGR…
3300046099 assembled Ga0456506_000682_71_1915	PQQ-dependent dehydrogenase (methanol/ethanol family)	Ga0456506_000682	1845	1.845	614	8183908	8.18391	40.6641	31.4426	-64.2061	SX-107	15_0800_O2M	Sargasso Sea, North Atlantic Ocean	50	October	15	2019	OUV02704.1	0.9983	Betaproteobacteria bacterium TMED82	Burkholderiales	d__Bacteria;p__Pseudomonadota;c__Gammaproteobacteria;o__Burkholderiales;f__Burkholderiaceae_A;g__UBA7377;s__UBA7377sp002170395	MFLLTIIVGELMNFKLNALCAAVAVTVAAPAVVHANSSLGKLMKNPANWAAPSGDFFNQRHTKLKQITKSNVNKLQMAWSFSTGVLRGHEGGPLVIGDTLYVHSAFPNKVFAINLADQTIKWKYEPKQDPSVIPVMCCDTVNRGLAYAEGKIFLQQADTTLVALNAKNGKLIWSTKNGDPKLGQTNTNAPHIFKDKVITGISGGEFGVQGFVAAYDINSGKKVWKAYSVGPDSDLKFDPKKTMAWNNGKMRPVGKDSSLKTWQGDQWKIGGGTTWGWYSYDPKLNLMYYGSGNPSTWNPKQRPGDNKWSMTIFARDVDTGVAAWAYQMTPHDEWDYDGINEVPLFDGKDKNGKKRGMLAHFDRNGFGYTLDRKTGELLVAEKFDPAVNWATHVDMKSGR…
3300046069 assembled Ga0456553_000617_18_1862	PQQ-dependent dehydrogenase (methanol/ethanol family)	Ga0456553_000617	1845	1.845	1500	13935601	13.9356	58.3404	31.4963	-64.2287	SX-181	17_0800_O2M	Sargasso Sea, North Atlantic Ocean	55	October	17	2019	OUV02704.1	1	Betaproteobacteria bacterium TMED82	Burkholderiales	d__Bacteria;p__Pseudomonadota;c__Gammaproteobacteria;o__Burkholderiales;f__Burkholderiaceae_A;g__UBA7377;s__UBA7377sp002170395	MFLLTIIVGELMNFKLNALCAAVAVTVAAPAVVHANSSLGKLMKNPANWAAPSGDFFNQRHTKLKQITKSNVNKLQMAWSFSTGVLRGHEGGPLVIGDTLYVHSAFPNKVFAINLADQTIKWKYEPKQDPSVIPVMCCDTVNRGLAYAEGKIFLQQADTTLVALNAKNGKLIWSTKNGDPKLGQTNTNAPHIFKDKVITGISGGEFGVQGFVAAYDINSGKKVWKAYSVGPDSDLKFDPKKTMAWNNGKMRPVGKDSSLKTWQGDQWKIGGGTTWGWYSYDPKLNLMYYGSGNPSTWNPKQRPGDNKWSMTIFARDVDTGVAAWAYQMTPHDEWDYDGINEVPLFDGKDKNGKKRGMLAHFDRNGFGYTLDRKTGELLVAEKFDPAVNWATHVDMKSGR…
3300046612 assembled Ga0456511_001536_14_1858	PQQ-dependent dehydrogenase (methanol/ethanol family)	Ga0456511_001536	1845	1.845	2310	11049765	11.0498	113.309	31.4604	-64.2162	SX-115	15_1200_BML	Sargasso Sea, North Atlantic Ocean	40	October	15	2019	OUV02704.1	1	Betaproteobacteria bacterium TMED82	Burkholderiales	d__Bacteria;p__Pseudomonadota;c__Gammaproteobacteria;o__Burkholderiales;f__Burkholderiaceae_A;g__UBA7377;s__UBA7377sp002170395	MFLLTIIVGELMNFKLNALCAAVAVTVAAPAVVHANSSLGKLMKNPANWAAPSGDFFNQRHTKLKQITKSNVNKLQMAWSFSTGVLRGHEGGPLVIGDTLYVHSAFPNKVFAINLADQTIKWKYEPKQDPSVIPVMCCDTVNRGLAYAEGKIFLQQADTTLVALNAKNGKLIWSTKNGDPKLGQTNTNAPHIFKDKVITGISGGEFGVQGFVAAYDINSGKKVWKAYSVGPDSDLKFDPKKTMAWNNGKMRPVGKDSSLKTWQGDQWKIGGGTTWGWYSYDPKLNLMYYGSGNPSTWNPKQRPGDNKWSMTIFARDVDTGVAAWAYQMTPHDEWDYDGINEVPLFDGKDKNGKKRGMLAHFDRNGFGYTLDRKTGELLVAEKFDPAVNWATHVDMKSGR…
3300046581 assembled Ga0456488_000609_20_1864	PQQ-dependent dehydrogenase (methanol/ethanol family)	Ga0456488_000609	1845	1.845	2770	12487826	12.4878	120.225	31.4383	-64.163	SX-76	14_1200_BML	Sargasso Sea, North Atlantic Ocean	50	October	14	2019	OUV02704.1	0.9983	Betaproteobacteria bacterium TMED82	Burkholderiales	d__Bacteria;p__Pseudomonadota;c__Gammaproteobacteria;o__Burkholderiales;f__Burkholderiaceae_A;g__UBA7377;s__UBA7377sp002170395	MFLLTIIVGELMNFKLNALCAAVAVTVAAPAVVHANSSLGKLMKNPANWAAPSGDFFNQRHTKLKQITKSNVNKLQMAWSFSTGVLRGHEGGPLVIGDTLYVHSAFPNKVFAINLADQTIKWKYEPKQDPSVIPVMCCDTVNRGLAYAEGKIFLQQADTTLVALNAKNGKLIWSTKNGDPKLGQTNTNAPHIFKDKVITGISGGEFGVQGFVAAYDINSGKKVWKAYSVGPDSDLKFDPKKTMAWNNGKMRPVGKDSSLKTWQGDQWKIGGGTTWGWYSYDPKLNLMYYGSGNPSTWNPKQRPGDNKWSMTIFARDVDTGVAAWAYQMTPHDEWDYDGINEVPLFDGKDKNGKKRGMLAHFDRNGFGYTLDRKTGELLVAEKFDPAVNWATHVDMKSGR…
3300046137 assembled Ga0456534_000934_8_1852	PQQ-dependent dehydrogenase (methanol/ethanol family)	Ga0456534_000934	1845	1.845	1464	12922244	12.9222	61.4054	31.4647	-64.2235	SX-152	16_1200_BML	Sargasso Sea, North Atlantic Ocean	45	October	16	2019	OUV02704.1	1	Betaproteobacteria bacterium TMED82	Burkholderiales	d__Bacteria;p__Pseudomonadota;c__Gammaproteobacteria;o__Burkholderiales;f__Burkholderiaceae_A;g__UBA7377;s__UBA7377sp002170395	MFLLTIIVGELMNFKLNALCAAVAVTVAAPAVVHANSSLGKLMKNPANWAAPSGDFFNQRHTKLKQITKSNVNKLQMAWSFSTGVLRGHEGGPLVIGDTLYVHSAFPNKVFAINLADQTIKWKYEPKQDPSVIPVMCCDTVNRGLAYAEGKIFLQQADTTLVALNAKNGKLIWSTKNGDPKLGQTNTNAPHIFKDKVITGISGGEFGVQGFVAAYDINSGKKVWKAYSVGPDSDLKFDPKKTMAWNNGKMRPVGKDSSLKTWQGDQWKIGGGTTWGWYSYDPKLNLMYYGSGNPSTWNPKQRPGDNKWSMTIFARDVDTGVAAWAYQMTPHDEWDYDGINEVPLFDGKDKNGKKRGMLAHFDRNGFGYTLDRKTGELLVAEKFDPAVNWATHVDMKSGR…
3300046614 assembled Ga0456513_001037_1_1842	PQQ-dependent dehydrogenase (methanol/ethanol family)	Ga0456513_001037	1842	1.842	2517	12228999	12.229	111.738	31.4552	-64.1995	SX-119	15_1600_BML	Sargasso Sea, North Atlantic Ocean	45	October	15	2019	OUV02704.1	1	Betaproteobacteria bacterium TMED82	Burkholderiales	d__Bacteria;p__Pseudomonadota;c__Gammaproteobacteria;o__Burkholderiales;f__Burkholderiaceae_A;g__UBA7377;s__UBA7377sp002170395	MFLLTIIVGELMNFKLNALCAAVAVTVAAPAVVHANSSLGKLMKNPANWAAPSGDFFNQRHTKLKQITKSNVNKLQMAWSFSTGVLRGHEGGPLVIGDTLYVHSAFPNKVFAINLADQTIKWKYEPKQDPSVIPVMCCDTVNRGLAYAEGKIFLQQADTTLVALNAKNGKLIWSTKNGDPKLGQTNTNAPHIFKDKVITGISGGEFGVQGFVAAYDINSGKKVWKAYSVGPDSDLKFDPKKTMAWNNGKMRPVGKDSSLKTWQGDQWKIGGGTTWGWYSYDPKLNLMYYGSGNPSTWNPKQRPGDNKWSMTIFARDVDTGVAAWAYQMTPHDEWDYDGINEVPLFDGKDKNGKKRGMLAHFDRNGFGYTLDRKTGELLVAEKFDPAVNWATHVDMKSGR…
3300046133 assembled Ga0456443_000882_1_1845	PQQ-dependent dehydrogenase (methanol/ethanol family)	Ga0456443_000882	1845	1.845	1725	10151314	10.1513	92.1023	31.4048	-74.027	SX-3	12_1600_BML	Sargasso Sea, North Atlantic Ocean	50	October	12	2019	OUV02704.1	0.9983	Betaproteobacteria bacterium TMED82	Burkholderiales	d__Bacteria;p__Pseudomonadota;c__Gammaproteobacteria;o__Burkholderiales;f__Burkholderiaceae_A;g__UBA7377;s__UBA7377sp002170395	MFLLTIIVGELMNFKLNALCAAVAVTVAAPAVVHANSSLGKLMKNPANWAAPSGDFFNQRHTKLKQITKSNVNKLQMAWSFSTGVLRGHEGGPLVIGDTLYVHSAFPNKVFAINLADQTIKWKYEPKQDPSVIPVMCCDTVNRGLAYAEGKIFLQQADTTLVALNAKNGKLIWSTKNGDPKLGQTNTNAPHIFKDKVITGISGGEFGVQGFVAAYDINSGKKVWKAYSVGPDSDLKFDPKKTMAWNNGKMRPVGKDSSLKTWQGDQWKIGGGTTWGWYSYDPKLNLMYYGSGNPSTWNPKQRPGDNKWSMTIFARDVDTGVAAWAYQMTPHDEWDYDGINEVPLFDGKDKNGKKRGMLAHFDRNGFGYTLDRKTGELLVAEKFDPAVNWATHVDMKSGR…
3300046141 assembled Ga0456540_000552_14_1858	PQQ-dependent dehydrogenase (methanol/ethanol family)	Ga0456540_000552	1845	1.845	822	11967124	11.9671	37.2294	31.4757	-64.2279	SX-162	16_2000_BML	Sargasso Sea, North Atlantic Ocean	50	October	16	2019	OUV02704.1	0.9983	Betaproteobacteria bacterium TMED82	Burkholderiales	d__Bacteria;p__Pseudomonadota;c__Gammaproteobacteria;o__Burkholderiales;f__Burkholderiaceae_A;g__UBA7377;s__UBA7377sp002170395	MFLLTIIVGELMNFKLNALCAAVAVTVAAPAVVHANSSLGKLMKNPANWAAPSGDFFNQRHTKLKQITKSNVNKLQMAWSFSTGVLRGHEGGPLVIGDTLYVHSAFPNKVFAINLADQTIKWKYEPKQDPSVIPVMCCDTVNRGLAYAEGKIFLQQADTTLVALNAKNGKLIWSTKNGDPKLGQTNTNAPHIFKDKVITGISGGEFGVQGFVAAYDINSGKKVWKAYSVGPDSDLKFDPKKTMAWNNGKMRPVGKDSSLKTWQGDQWKIGGGTTWGWYSYDPKLNLMYYGSGNPSTWNPKQRPGDNKWSMTIFARDVDTGVAAWAYQMTPHDEWDYDGINEVPLFDGKDKNGKKRGMLAHFDRNGFGYTLDRKTGELLVAEKFDPAVNWATHVDMKSGR…
3300046064 assembled Ga0456541_000584_1_1842	PQQ-dependent dehydrogenase (methanol/ethanol family)	Ga0456541_000584	1842	1.842	750	7136821	7.13682	57.0515	31.4757	-64.2279	SX-163	16_2000_O2M	Sargasso Sea, North Atlantic Ocean	60	October	16	2019	OUV02704.1	1	Betaproteobacteria bacterium TMED82	Burkholderiales	d__Bacteria;p__Pseudomonadota;c__Gammaproteobacteria;o__Burkholderiales;f__Burkholderiaceae_A;g__UBA7377;s__UBA7377sp002170395	MFLLTIIVGELMNFKLNALCAAVAVTVAAPAVVHANSSLGKLMKNPANWAAPSGDFFNQRHTKLKQITKSNVNKLQMAWSFSTGVLRGHEGGPLVIGDTLYVHSAFPNKVFAINLADQTIKWKYEPKQDPSVIPVMCCDTVNRGLAYAEGKIFLQQADTTLVALNAKNGKLIWSTKNGDPKLGQTNTNAPHIFKDKVITGISGGEFGVQGFVAAYDINSGKKVWKAYSVGPDSDLKFDPKKTMAWNNGKMRPVGKDSSLKTWQGDQWKIGGGTTWGWYSYDPKLNLMYYGSGNPSTWNPKQRPGDNKWSMTIFARDVDTGVAAWAYQMTPHDEWDYDGINEVPLFDGKDKNGKKRGMLAHFDRNGFGYTLDRKTGELLVAEKFDPAVNWATHVDMKSGR…
3300046106 assembled Ga0456519_001235_1_1842	PQQ-dependent dehydrogenase (methanol/ethanol family)	Ga0456519_001235	1842	1.842	708	10577134	10.5771	36.3392	31.4479	-64.2031	SX-126	15_2000_O2M	Sargasso Sea, North Atlantic Ocean	57	October	15	2019	OUV02704.1	1	Betaproteobacteria bacterium TMED82	Burkholderiales	d__Bacteria;p__Pseudomonadota;c__Gammaproteobacteria;o__Burkholderiales;f__Burkholderiaceae_A;g__UBA7377;s__UBA7377sp002170395	MFLLTIIVGELMNFKLNALCAAVAVTVAAPAVVHANSSLGKLMKNPANWAAPSGDFFNQRHTKLKQITKSNVNKLQMAWSFSTGVLRGHEGGPLVIGDTLYVHSAFPNKVFAINLADQTIKWKYEPKQDPSVIPVMCCDTVNRGLAYAEGKIFLQQADTTLVALNAKNGKLIWSTKNGDPKLGQTNTNAPHIFKDKVITGISGGEFGVQGFVAAYDINSGKKVWKAYSVGPDSDLKFDPKKTMAWNNGKMRPVGKDSSLKTWQGDQWKIGGGTTWGWYSYDPKLNLMYYGSGNPSTWNPKQRPGDNKWSMTIFARDVDTGVAAWAYQMTPHDEWDYDGINEVPLFDGKDKNGKKRGMLAHFDRNGFGYTLDRKTGELLVAEKFDPAVNWATHVDMKSGR…
3300048744 assembled Ga0496913_002609_22_1959	PQQ-dependent dehydrogenase (methanol/ethanol family)	Ga0496913_002609	1938	1.938	928	42532657	42.5327	11.2583	9.83807	-104.291			North Pacific Ocean	2490	December	12	2018	MBK31765.1	0.9333	Legionellales bacterium isolate SP289	Gammaproteobacteria	d__Bacteria;p__Pseudomonadota;c__Gammaproteobacteria;o__UBA4486;f__UBA4486;g__UBA11869;s__UBA11869sp002721165	MSKISLKKWLIAILALGISASVVANDEVRKLNANPNYWAYPGGDYNNWRYTELNQINTKNASKIVTAWTFSTGRLQGHEGGPLVLPPSATGRDGDTLYIHASFPNDVFAISLDTLEIVWYFEPQQDEAETVPVMCCDIVNRGLGYSMGQIYLQQADTLLVALDAGTGKVKWTAENGREIGFGPAAGDTNTNAPQPIKDKVFTGCSGAEFGVRCWIAAFNAKDGSLAWRAFSMGPDEDIRFDANTTSLGKKVGKNSSLNSWCANADWKAPALGPSKCNGLSDAWKTGGGSVWGWWPADFDENLMYYGNGNPSTWNPVVRPGDNKWSMTMFARDIDTGVARWVYQMTPHDEWDYDGVNEMILADIKVKGKMTPTLVHFDRNGYGYTMNRKTGALLVAEKYD…
3300062034 assembled Ga0593131_001334_2_1939	PQQ-dependent dehydrogenase (methanol/ethanol family)	Ga0593131_001334	1938	1.938	6990	65600892	65.6009	54.9811	31.3148	-64.4798			Sargasso Sea, North Atlantic Ocean	55	April	23	2022	MBK31765.1	0.9969	Legionellales bacterium isolate SP289	Gammaproteobacteria	d__Bacteria;p__Pseudomonadota;c__Gammaproteobacteria;o__UBA4486;f__UBA4486;g__UBA11869;s__UBA11869sp002721165	MSKLSLKKMLIAILALGISASVVANDEVRKLNANPNYWAFPGGDYNNWRYTELNQINTKNASKLVNAWTFSTGRLQGHEGGPLVLPGSATGRSNDTLYIHSSFPNDVFAIDLDTLEIVWYFEPQQDEAETVPVMCCDIVNRGLGYSMGQIYLQQADTLLVALDAATGKVKWTAENGREIGYGPAAGDTNTNAPHPIKDKVFTGCSGAEFGVRCWIAAFNAKDGSLAWRAFSMGPDEDIIFDANTTSLGKKVGKNSSLNSWCSNADWKAPATGPNKCKGLSDAWKSGGGSVWGWWPADFDENLVYYGNGNPSTWNPVVRPGDNKWAMTIFARDIDTGVARWVYQMTPHDEWDYDGVNEMILADIKVKGKMTPALVHFDRNGFAYTMNRKNGALLVAEKYD…
3300062020 assembled Ga0593117_001484_463_2400	PQQ-dependent dehydrogenase (methanol/ethanol family)	Ga0593117_001484	1938	1.938	7181	70685526	70.6855	52.4204	31.4357	-64.3502			Sargasso Sea, North Atlantic Ocean	65	April	23	2022	MBK31765.1	0.9969	Legionellales bacterium isolate SP289	Gammaproteobacteria	d__Bacteria;p__Pseudomonadota;c__Gammaproteobacteria;o__UBA4486;f__UBA4486;g__UBA11869;s__UBA11869sp002721165	MSKLSLKKMLIAILALGISASVVANDEVRKLNANPNYWAFPGGDYNNWRYTELNQINTKNASKLVNAWTFSTGRLQGHEGGPLVLPGSATGRSNDTLYIHSSFPNDVFAIDLDTLEIVWYFEPQQDEAETVPVMCCDIVNRGLGYSMGQIYLQQADTLLVALDAATGKVKWTAENGREIGYGPAAGDTNTNAPHPIKDKVFTGCSGAEFGVRCWIAAFNAKDGSLAWRAFSMGPDEDIIFDANTTSLGKKVGKNSSLNSWCSNADWKAPATGPNKCKGLSDAWKSGGGSVWGWWPADFDENLVYYGNGNPSTWNPVVRPGDNKWAMTIFARDIDTGVARWVYQMTPHDEWDYDGVNEMILADIKVKGKMTPALVHFDRNGFAYTMNRKNGALLVAEKYD…
3300062019 assembled Ga0593116_003547_7_1944	PQQ-dependent dehydrogenase (methanol/ethanol family)	Ga0593116_003547	1938	1.938	4911	63851036	63.851	39.687	31.4357	-64.3502			Sargasso Sea, North Atlantic Ocean	65	April	23	2022	MBK31765.1	0.9969	Legionellales bacterium isolate SP289	Gammaproteobacteria	d__Bacteria;p__Pseudomonadota;c__Gammaproteobacteria;o__UBA4486;f__UBA4486;g__UBA11869;s__UBA11869sp002721165	MSKLSLKKMLIAILALGISASVVANDEVRKLNANPNYWAFPGGDYNNWRYTELNQINTKNASKLVNAWTFSTGRLQGHEGGPLVLPGSATGRSNDTLYIHSSFPNDVFAIDLDTLEIVWYFEPQQDEAETVPVMCCDIVNRGLGYSMGQIYLQQADTLLVALDAATGKVKWTAENGREIGYGPAAGDTNTNAPHPIKDKVFTGCSGAEFGVRCWIAAFNAKDGSLAWRAFSMGPDEDIIFDANTTSLGKKVGKNSSLNSWCSNADWKAPATGPNKCKGLSDAWKSGGGSVWGWWPADFDENLVYYGNGNPSTWNPVVRPGDNKWAMTIFARDIDTGVARWVYQMTPHDEWDYDGVNEMILADIKVKGKMTPALVHFDRNGFAYTMNRKNGALLVAEKYD…
3300062023 assembled Ga0593120_001684_464_2401	PQQ-dependent dehydrogenase (methanol/ethanol family)	Ga0593120_001684	1938	1.938	4660	63698508	63.6985	37.7488	31.407	-64.3947			Sargasso Sea, North Atlantic Ocean	65	April	23	2022	MBK31765.1	0.9969	Legionellales bacterium isolate SP289	Gammaproteobacteria	d__Bacteria;p__Pseudomonadota;c__Gammaproteobacteria;o__UBA4486;f__UBA4486;g__UBA11869;s__UBA11869sp002721165	MSKLSLKKMLIAILALGISASVVANDEVRKLNANPNYWAFPGGDYNNWRYTELNQINTKNASKLVNAWTFSTGRLQGHEGGPLVLPGSATGRSNDTLYIHSSFPNDVFAIDLDTLEIVWYFEPQQDEAETVPVMCCDIVNRGLGYSMGQIYLQQADTLLVALDAATGKVKWTAENGREIGYGPAAGDTNTNAPHPIKDKVFTGCSGAEFGVRCWIAAFNAKDGSLAWRAFSMGPDEDIIFDANTTSLGKKVGKNSSLNSWCSNADWKAPATGPNKCKGLSDAWKSGGGSVWGWWPADFDENLVYYGNGNPSTWNPVVRPGDNKWAMTIFARDIDTGVARWVYQMTPHDEWDYDGVNEMILADIKVKGKMTPALVHFDRNGFAYTMNRKNGALLVAEKYD…
3300062024 assembled Ga0593121_001537_426_2363	PQQ-dependent dehydrogenase (methanol/ethanol family)	Ga0593121_001537	1938	1.938	13639	86373888	86.3739	81.4791	31.407	-64.3947			Sargasso Sea, North Atlantic Ocean	65	April	23	2022	MBK31765.1	0.9969	Legionellales bacterium isolate SP289	Gammaproteobacteria	d__Bacteria;p__Pseudomonadota;c__Gammaproteobacteria;o__UBA4486;f__UBA4486;g__UBA11869;s__UBA11869sp002721165	MSKLSLKKMLIAILALGISASVVANDEVRKLNANPNYWAFPGGDYNNWRYTELNQINTKNASKLVNAWTFSTGRLQGHEGGPLVLPGSATGRSNDTLYIHSSFPNDVFAIDLDTLEIVWYFEPQQDEAETVPVMCCDIVNRGLGYSMGQIYLQQADTLLVALDAATGKVKWTAENGREIGYGPAAGDTNTNAPHPIKDKVFTGCSGAEFGVRCWIAAFNAKDGSLAWRAFSMGPDEDIIFDANTTSLGKKVGKNSSLNSWCSNADWKAPATGPNKCKGLSDAWKSGGGSVWGWWPADFDENLVYYGNGNPSTWNPVVRPGDNKWAMTIFARDIDTGVARWVYQMTPHDEWDYDGVNEMILADIKVKGKMTPALVHFDRNGFAYTMNRKNGALLVAEKYD…
3300063005 assembled Ga0593112_002202_410_2347	PQQ-dependent dehydrogenase (methanol/ethanol family)	Ga0593112_002202	1938	1.938	13452	84045291	84.0453	82.5885	31.6157	-64.1948			Sargasso Sea, North Atlantic Ocean	70	April	22	2022	MBK31765.1	1	Legionellales bacterium isolate SP289	Gammaproteobacteria	d__Bacteria;p__Pseudomonadota;c__Gammaproteobacteria;o__UBA4486;f__UBA4486;g__UBA11869;s__UBA11869sp002721165	MSKLSLKKMLIAILALGISASVVANDEVRKLNANPNYWAFPGGDYNNWRYTELNQINTKNASKLVNAWTFSTGRLQGHEGGPLVLPGSATGRSNDTLYIHSSFPNDVFAIDLDTLEIVWYFEPQQDEAETVPVMCCDIVNRGLGYSMGQIYLQQADTLLVALDAATGKVKWTAENGREIGYGPAAGDTNTNAPHPIKDKVFTGCSGAEFGVRCWIAAFNAKDGSLAWRAFSMGPDEDIIFDANTTSLGKKVGKNSSLNSWCSNADWKAPATGPNKCKGLSDAWKSGGGSVWGWWPADFDENLVYYGNGNPSTWNPVVRPGDNKWAMTIFARDIDTGVARWVYQMTPHDEWDYDGVNEMILADIKVKGKMTPALVHFDRNGFAYTMNRKNGALLVAEKYD…
3300062013 assembled Ga0593109_002688_9_1943	PQQ-dependent dehydrogenase (methanol/ethanol family)	Ga0593109_002688	1935	1.935	3763	89550343	89.5503	21.7163	31.6157	-64.1948			Sargasso Sea, North Atlantic Ocean	2000	April	22	2022	MBK31765.1	0.9318	Legionellales bacterium isolate SP289	Gammaproteobacteria	d__Bacteria;p__Pseudomonadota;c__Gammaproteobacteria;o__UBA4486;f__UBA4486;g__UBA11869;s__UBA11869sp002721165	MSKLIKKMLIAILALGICAPAFANDEVRKLIDNPNYWAFPGGDYNNWRYTELNQINTKNVSKLGVAWTFSTGRLQGHEGGPLVLPGSVTGLDGDTLYIHSSFPNDVFAISLDTLEIVWYFEPQQDEAETVPVMCCDIVNRGLGYSMGQIYLQQADTTLVAMDAGTGKVNWTAENGREIGYGPAAGDTNTNAPHPIKDKVFTGCSGAEFGVRCWIAAFNAKDGSLAWRAFSMGPDEDIRFDANTTSLGKKVGKNSSLNSWCSNADWKAPSLGPNKCGGLSDAWKSGGGSVWGWWPADFDENLMYYGNGNPSTWNPVVRPGDNKWSMTMFARDIDTGVARWVYQMTPHDEWDYDGVNEMILADIKVKGKMTKALVHFDRNGYGYTMDRVNGALLVAEKYDP…
3300062065 assembled Ga0593165_0007368_104_2089	PQQ-dependent dehydrogenase (methanol/ethanol family)	Ga0593165_0007368	1986	1.986	5640	148565416	148.565	19.1153	31.0265	-64.5908			Sargasso Sea, North Atlantic Ocean	70	April	22	2022	MBK31765.1	1	Legionellales bacterium isolate SP289	Gammaproteobacteria	d__Bacteria;p__Pseudomonadota;c__Gammaproteobacteria;o__UBA4486;f__UBA4486;g__UBA11869;s__UBA11869sp002721165	MSKLSLKKMLIAILALGISASVVANDEVRKLNANPNYWAFPGGDYNNWRYTELNQINTKNASKLVNAWTFSTGRLQGHEGGPLVLPGSATGRSNDTLYIHSSFPNDVFAIDLDTLEIVWYFEPQQDEAETVPVMCCDIVNRGLGYSMGQIYLQQADTLLVALDAATGKVKWTAENGREIGYGPAAGDTNTNAPHPIKDKVFTGCSGAEFGVRCWIAAFNAKDGSLAWRAFSMGPDEDIIFDANTTSLGKKVGKNSSLNSWCSNADWKAPATGPNKCKGLSDAWKSGGGSVWGWWPADFDENLVYYGNGNPSTWNPVVRPGDNKWAMTIFARDIDTGVARWVYQMTPHDEWDYDGVNEMILADIKVKGKMTPALVHFDRNGFAYTMNRKNGALLVAEKYD…
3300062033 assembled Ga0593130_001533_463_2400	PQQ-dependent dehydrogenase (methanol/ethanol family)	Ga0593130_001533	1938	1.938	15365	70899569	70.8996	111.824	31.3148	-64.4798			Sargasso Sea, North Atlantic Ocean	75	April	23	2022	MBK31765.1	1	Legionellales bacterium isolate SP289	Gammaproteobacteria	d__Bacteria;p__Pseudomonadota;c__Gammaproteobacteria;o__UBA4486;f__UBA4486;g__UBA11869;s__UBA11869sp002721165	MSKLSLKKMLIAILALGISASVVANDEVRKLNANPNYWAFPGGDYNNWRYTELNQINTKNASKLVNAWTFSTGRLQGHEGGPLVLPGSATGRSNDTLYIHSSFPNDVFAIDLDTLEIVWYFEPQQDEAETVPVMCCDIVNRGLGYSMGQIYLQQADTLLVALDAATGKVKWTAENGREIGYGPAAGDTNTNAPHPIKDKVFTGCSGAEFGVRCWIAAFNAKDGSLAWRAFSMGPDEDIIFDANTTSLGKKVGKNSSLNSWCSNADWKAPATGPNKCKGLSDAWKSGGGSVWGWWPADFDENLVYYGNGNPSTWNPVVRPGDNKWAMTIFARDIDTGVARWVYQMTPHDEWDYDGVNEMILADIKVKGKMTPALVHFDRNGFAYTMNRKNGALLVAEKYD…
3300062060 assembled Ga0593159_001788_87_2024	PQQ-dependent dehydrogenase (methanol/ethanol family)	Ga0593159_001788	1938	1.938	2366	53266892	53.2669	22.9194	31.0877	-64.5932			Sargasso Sea, North Atlantic Ocean	75	April	24	2022	MBK31765.1	1	Legionellales bacterium isolate SP289	Gammaproteobacteria	d__Bacteria;p__Pseudomonadota;c__Gammaproteobacteria;o__UBA4486;f__UBA4486;g__UBA11869;s__UBA11869sp002721165	MSKLSLKKMLIAILALGISASVVANDEVRKLNANPNYWAFPGGDYNNWRYTELNQINTKNASKLVNAWTFSTGRLQGHEGGPLVLPGSATGRSNDTLYIHSSFPNDVFAIDLDTLEIVWYFEPQQDEAETVPVMCCDIVNRGLGYSMGQIYLQQADTLLVALDAATGKVKWTAENGREIGYGPAAGDTNTNAPHPIKDKVFTGCSGAEFGVRCWIAAFNAKDGSLAWRAFSMGPDEDIIFDANTTSLGKKVGKNSSLNSWCSNADWKAPATGPNKCKGLSDAWKSGGGSVWGWWPADFDENLVYYGNGNPSTWNPVVRPGDNKWAMTIFARDIDTGVARWVYQMTPHDEWDYDGVNEMILADIKVKGKMTPALVHFDRNGFAYTMNRKNGALLVAEKYD…
3300062061 assembled Ga0593160_0001337_8_1945	PQQ-dependent dehydrogenase (methanol/ethanol family)	Ga0593160_0001337	1938	1.938	7408	151602640	151.603	25.2139	31.0877	-64.5932			Sargasso Sea, North Atlantic Ocean	75	April	24	2022	MBK31765.1	0.9969	Legionellales bacterium isolate SP289	Gammaproteobacteria	d__Bacteria;p__Pseudomonadota;c__Gammaproteobacteria;o__UBA4486;f__UBA4486;g__UBA11869;s__UBA11869sp002721165	MSKLSLKKMLIAILALGISASVVANDEVRKLNANPNYWAFPGGDYNNWRYTELNQINTKNASKLVNAWTFSTGRLQGHEGGPLVLPGSATGRSNDTLYIHSSFPNDVFAIDLDTLEIVWYFEPQQDEAETVPVMCCDIVNRGLGYSMGQIYLQQADTLLVALDAATGKVKWTAENGREIGYGPAAGDTNTNAPHPIKDKVFTGCSGAEFGVRCWIAAFNAKDGSLAWRAFSMGPDEDIIFDANTTSLGKKVGKNSSLNSWCSNADWKAPATGPNKCKGLSDAWKSGGGSVWGWWPADFDENLVYYGNGNPSTWNPVVRPGDNKWAMTIFARDIDTGVARWVYQMTPHDEWDYDGVNEMILADIKVKGKMTPALVHFDRNGFAYTMNRKNGALLVAEKYD…
3300062062 assembled Ga0593161_002508_193_2130	PQQ-dependent dehydrogenase (methanol/ethanol family)	Ga0593161_002508	1938	1.938	5536	86641821	86.6418	32.9697	31.0877	-64.5932			Sargasso Sea, North Atlantic Ocean	90	April	24	2022	MBK31765.1	1	Legionellales bacterium isolate SP289	Gammaproteobacteria	d__Bacteria;p__Pseudomonadota;c__Gammaproteobacteria;o__UBA4486;f__UBA4486;g__UBA11869;s__UBA11869sp002721165	MSKLSLKKMLIAILALGISASVVANDEVRKLNANPNYWAFPGGDYNNWRYTELNQINTKNASKLVNAWTFSTGRLQGHEGGPLVLPGSATGRSNDTLYIHSSFPNDVFAIDLDTLEIVWYFEPQQDEAETVPVMCCDIVNRGLGYSMGQIYLQQADTLLVALDAATGKVKWTAENGREIGYGPAAGDTNTNAPHPIKDKVFTGCSGAEFGVRCWIAAFNAKDGSLAWRAFSMGPDEDIIFDANTTSLGKKVGKNSSLNSWCSNADWKAPATGPNKCKGLSDAWKSGGGSVWGWWPADFDENLVYYGNGNPSTWNPVVRPGDNKWAMTIFARDIDTGVARWVYQMTPHDEWDYDGVNEMILADIKVKGKMTPALVHFDRNGFAYTMNRINGALLVAEKYD…
3300062063 assembled Ga0593162_002260_462_2399	PQQ-dependent dehydrogenase (methanol/ethanol family)	Ga0593162_002260	1938	1.938	5162	84213982	84.214	31.6286	31.0877	-64.5932			Sargasso Sea, North Atlantic Ocean	90	April	24	2022	MBK31765.1	1	Legionellales bacterium isolate SP289	Gammaproteobacteria	d__Bacteria;p__Pseudomonadota;c__Gammaproteobacteria;o__UBA4486;f__UBA4486;g__UBA11869;s__UBA11869sp002721165	MSKLSLKKMLIAILALGISASVVANDEVRKLNANPNYWAFPGGDYNNWRYTELNQINTKNASKLVNAWTFSTGRLQGHEGGPLVLPGSATGRSNDTLYIHSSFPNDVFAIDLDTLEIVWYFEPQQDEAETVPVMCCDIVNRGLGYSMGQIYLQQADTLLVALDAATGKVKWTAENGREIGYGPAAGDTNTNAPHPIKDKVFTGCSGAEFGVRCWIAAFNAKDGSLAWRAFSMGPDEDIIFDANTTSLGKKVGKNSSLNSWCSNADWKAPATGPNKCKGLSDAWKSGGGSVWGWWPADFDENLVYYGNGNPSTWNPVVRPGDNKWAMTIFARDIDTGVARWVYQMTPHDEWDYDGVNEMILADIKVKGKMTPALVHFDRNGFAYTMNRKNGALLVAEKYD…
3300062068 assembled Ga0593168_001726_463_2400	PQQ-dependent dehydrogenase (methanol/ethanol family)	Ga0593168_001726	1938	1.938	6420	75550511	75.5505	43.8474	31.0265	-64.5908			Sargasso Sea, North Atlantic Ocean	90	April	24	2022	MBK31765.1	0.9969	Legionellales bacterium isolate SP289	Gammaproteobacteria	d__Bacteria;p__Pseudomonadota;c__Gammaproteobacteria;o__UBA4486;f__UBA4486;g__UBA11869;s__UBA11869sp002721165	MSKLSLKKMLIAILALGISASVVANDEVRKLNANPNYWAFPGGDYNNWRYTELNQINTKNASKLVNAWTFSTGRLQGHEGGPLVLPGSATGRSNDTLYIHSSFPNDVFAIDLDTLEIVWYFEPQQDEAETVPVMCCDIVNRGLGYSMGQIYLQQADTLLVALDAATGKVKWTAENGREIGYGPAAGDTNTNAPHPIKDKVFTGCSGAEFGVRCWIAAFNAKDGSLAWRAFSMGPDEDIIFDANTTSLGKKVGKNSSLNSWCSNADWKAPATGPNKCKGLSDAWKSGGGSVWGWWPADFDENLVYYGNGNPSTWNPVVRPGDNKWAMTIFARDIDTGVARWVYQMTPHDEWDYDGVNEMILADIKVKGKMTPALVHFDRNGFAYTMNRKNGALLVAEKYD…
3300062056 assembled Ga0593155_001790_463_2400	PQQ-dependent dehydrogenase (methanol/ethanol family)	Ga0593155_001790	1938	1.938	7870	76625906	76.6259	52.9963	31.1445	-64.5903			Sargasso Sea, North Atlantic Ocean	100	April	24	2022	MBK31765.1	0.9969	Legionellales bacterium isolate SP289	Gammaproteobacteria	d__Bacteria;p__Pseudomonadota;c__Gammaproteobacteria;o__UBA4486;f__UBA4486;g__UBA11869;s__UBA11869sp002721165	MSKLSLKKMLIAILALGISASVVANDEVRKLNANPNYWAFPGGDYNNWRYTELNQINTKNASKLVNAWTFSTGRLQGHEGGPLVLPGSATGRSNDTLYIHSSFPNDVFAIDLDTLEIVWYFEPQQDEAETVPVMCCDIVNRGLGYSMGQIYLQQADTLLVALDAATGKVKWTAENGREIGYGPAAGDTNTNAPHPIKDKVFTGCSGAEFGVRCWIAAFNAKDGSLAWRAFSMGPDEDIIFDANTTSLGKKVGKNSSLNSWCSNADWKAPATGPNKCKGLSDAWKSGGGSVWGWWPADFDENLVYYGNGNPSTWNPVVRPGDNKWAMTIFARDIDTGVARWVYQMTPHDEWDYDGVNEMILADIKVKGKMTPALVHFDRNGFAYTMNRKNGALLVAEKYD…
3300062051 assembled Ga0593150_001267_267_2204	PQQ-dependent dehydrogenase (methanol/ethanol family)	Ga0593150_001267	1938	1.938	5874	49400475	49.4005	61.3549	31.1755	-64.5848			Sargasso Sea, North Atlantic Ocean	100	April	24	2022	MBK31765.1	0.9969	Legionellales bacterium isolate SP289	Gammaproteobacteria	d__Bacteria;p__Pseudomonadota;c__Gammaproteobacteria;o__UBA4486;f__UBA4486;g__UBA11869;s__UBA11869sp002721165	MSKLSLKKMLIAILALGISASVVANDEVRKLNANPNYWAFPGGDYNNWRYTELNQINTKNASKLVNAWTFSTGRLQGHEGGPLVLPGSATGRSNDTLYIHSSFPNDVFAIDLDTLEIVWYFEPQQDEAETVPVMCCDIVNRGLGYSMGQIYLQQADTLLVALDAATGKVKWTAENGREIGYGPAAGDTNTNAPHPIKDKVFTGCSGAEFGVRCWIAAFNAKDGSLAWRAFSMGPDEDIIFDANTTSLGKKVGKNSSLNSWCSNADWKAPATGPNKCKGLSDAWKSGGGSVWGWWPADFDENLVYYGNGNPSTWNPVVRPGDNKWAMTIFARDIDTGVARWVYQMTPHDEWDYDGVNEMILADIKVKGKMTPALVHFDRNGFAYTMNRKNGALLVAEKYD…
3300062057 assembled Ga0593156_001936_416_2353	PQQ-dependent dehydrogenase (methanol/ethanol family)	Ga0593156_001936	1938	1.938	8323	79746247	79.7462	53.8537	31.1445	-64.5903			Sargasso Sea, North Atlantic Ocean	100	April	24	2022	MBK31765.1	0.9969	Legionellales bacterium isolate SP289	Gammaproteobacteria	d__Bacteria;p__Pseudomonadota;c__Gammaproteobacteria;o__UBA4486;f__UBA4486;g__UBA11869;s__UBA11869sp002721165	MSKLSLKKMLIAILALGISASVVANDEVRKLNANPNYWAFPGGDYNNWRYTELNQINTKNASKLVNAWTFSTGRLQGHEGGPLVLPGSATGRSNDTLYIHSSFPNDVFAIDLDTLEIVWYFEPQQDEAETVPVMCCDIVNRGLGYSMGQIYLQQADTLLVALDAATGKVKWTAENGREIGYGPAAGDTNTNAPHPIKDKVFTGCSGAEFGVRCWIAAFNAKDGSLAWRAFSMGPDEDIIFDANTTSLGKKVGKNSSLNSWCSNADWKAPATGPNKCKGLSDAWKSGGGSVWGWWPADFDENLVYYGNGNPSTWNPVVRPGDNKWAMTIFARDIDTGVARWVYQMTPHDEWDYDGVNEMILADIKVKGKMTPALVHFDRNGFAYTMNRKNGALLVAEKYD…
3300062038 assembled Ga0593135_001933_102_2039	PQQ-dependent dehydrogenase (methanol/ethanol family)	Ga0593135_001933	1938	1.938	13430	93601754	93.6018	74.0352	31.233	-64.5193			Sargasso Sea, North Atlantic Ocean	110	April	24	2022	MBK31765.1	0.9969	Legionellales bacterium isolate SP289	Gammaproteobacteria	d__Bacteria;p__Pseudomonadota;c__Gammaproteobacteria;o__UBA4486;f__UBA4486;g__UBA11869;s__UBA11869sp002721165	MSKLSLKKMLIAILALGISASVVANDEVRKLNANPNYWAFPGGDYNNWRYTELNQINTKNASKLVNAWTFSTGRLQGHEGGPLVLPGSATGRSNDTLYIHSSFPNDVFAIDLDTLEIVWYFEPQQDEAETVPVMCCDIVNRGLGYSMGQIYLQQADTLLVALDAATGKVKWTAENGREIGYGPAAGDTNTNAPHPIKDKVFTGCSGAEFGVRCWIAAFNAKDGSLAWRAFSMGPDEDIIFDANTTSLGKKVGKNSSLNSWCSNADWKAPATGPNKCKGLSDAWKSGGGSVWGWWPADFDENLVYYGNGNPSTWNPVVRPGDNKWAMTIFARDIDTGVARWVYQMTPHDEWDYDGVNEMILADIKVKGKMTPALVHFDRNGFAYTMNRKNGALLVAEKYD…
3300048666 assembled Ga0456486_00104_87_2024	PQQ-dependent dehydrogenase (methanol/ethanol family)	Ga0456486_00104	1938	1.938	492	8550732	8.55073	29.6899	31.4205	-64.1498	SX-70	14_0800_DCM	Sargasso Sea, North Atlantic Ocean	110	October	14	2019	MBK31765.1	0.9984	Legionellales bacterium isolate SP289	Gammaproteobacteria	d__Bacteria;p__Pseudomonadota;c__Gammaproteobacteria;o__UBA4486;f__UBA4486;g__UBA11869;s__UBA11869sp002721165	MSKLSLKKMLIAILALGISASVVANDEVRKLNANPNYWAFPGGDYNNWRYTELNQINTKNASKLVNAWTFSTGRLQGHEGGPLVLPGSATGRSNDTLYIHSSFPNDVFAIDLDTLEIVWYFEPQQDEAETVPVMCCDIVNRGLGYSMGQIYLQQADTLLVALDAATGKVKWTAENGREIGYGPAAGDTNTNAPHPIKDKVFTGCSGAEFGVRCWIAAFNAKDGSLAWRAFSMGPDEDIIFDANTTSLGKKVGKNSSLNSWCSNADWKAPATGPNKCKGLSDAWKSGGGSVWGWWPADFDENLVYYGNGNPSTWNPVVRPGDNKWAMTIFARDIDTGVARWVYQMTPHDEWDYDGVNEMILADIKVKGKMTPALVHFDRNGFAYTMNRKNGALLVAEKYD…
3300048666 assembled Ga0456486_00105_14_2014	PQQ-dependent dehydrogenase (methanol/ethanol family)	Ga0456486_00105	2001	2.001	485	8550732	8.55073	28.346	31.4205	-64.1498	SX-70	14_0800_DCM	Sargasso Sea, North Atlantic Ocean	110	October	14	2019	MAS84057.1	0.9767	Legionellales bacterium isolate NAT232	Gammaproteobacteria	d__Bacteria;p__Pseudomonadota;c__Gammaproteobacteria;o__UBA4486;f__UBA4486;g__UBA11869;s__UBA11869sp002698845	MSKLIKKMLIAILALGICAPAFANDEVRKLIDNPNYWAFPGGDYNNWRYTELNQINTKNASKLVTAWTFSTGRLQGHEGGPLVLPGSATGLSGDTLYIHSSFPNDVFAISLDTLEIVWYFEPQQDEAETVPVMCCDIVNRGLGYSMGNIYLQQADTLLVALNAATGKVVWTAENGREIGYGPAAGDTNTNAPHPIKDKVITGCSGAEFGVRCWIAAFNAKDGSLAWRAFSMGPDEDILFDANTTSLGKKVGKNSSLNSWCANADWKAPSRGPNKCNGLSDAWKMGGGSVWGWWPADFDENLVYYGNGNPSTWNPVVRPGDNKWSMTMFARDIDTGVARWVYQMTPHDEWDYDGVNEMILADIKVKGKMTPALVHFDRNGFGYTMNRKTGALLVAEKYDP…
3300049630 assembled Ga0509209_000466_16_1953	PQQ-dependent dehydrogenase (methanol/ethanol family)	Ga0509209_000466	1938	1.938	1052	2446850	2.44685	221.848	31.4205	-64.1498	SX-70	14_0800_DCM	Sargasso Sea, North Atlantic Ocean	110	October	14	2019	MBK31765.1	0.9984	Legionellales bacterium isolate SP289	Gammaproteobacteria	d__Bacteria;p__Pseudomonadota;c__Gammaproteobacteria;o__UBA4486;f__UBA4486;g__UBA11869;s__UBA11869sp002721165	MSKLSLKKMLIAILALGISASVVANDEVRKLNANPNYWAFPGGDYNNWRYTELNQINTKNASKLVNAWTFSTGRLQGHEGGPLVLPGSATGRSNDTLYIHSSFPNDVFAIDLDTLEIVWYFEPQQDEAETVPVMCCDIVNRGLGYSMGQIYLQQADTLLVALDAATGKVKWTAENGREIGYGPAAGDTNTNAPHPIKDKVFTGCSGAEFGVRCWIAAFNAKDGSLAWRAFSMGPDEDIRFDANTTSLGKKVGKNSSLNSWCSNADWKAPATGPNKCKGLSDAWKSGGGSVWGWWPADFDENLVYYGNGNPSTWNPVVRPGDNKWAMTIFARDIDTGVARWVYQMTPHDEWDYDGVNEMILADIKVKGKMTPALVHFDRNGFAYTMNRKNGALLVAEKYD…
3300049630 assembled Ga0509209_000470_14_2014	PQQ-dependent dehydrogenase (methanol/ethanol family)	Ga0509209_000470	2001	2.001	1271	2446850	2.44685	259.592	31.4205	-64.1498	SX-70	14_0800_DCM	Sargasso Sea, North Atlantic Ocean	110	October	14	2019	MAS84057.1	0.9767	Legionellales bacterium isolate NAT232	Gammaproteobacteria	d__Bacteria;p__Pseudomonadota;c__Gammaproteobacteria;o__UBA4486;f__UBA4486;g__UBA11869;s__UBA11869sp002698845	MSKLIKKMLIAILALGICAPAFANDEVRKLIDNPNYWAFPGGDYNNWRYTELNQINTKNASKLVTAWTFSTGRLQGHEGGPLVLPGSATGLSGDTLYIHSSFPNDVFAISLDTLEIVWYFEPQQDEAETVPVMCCDIVNRGLGYSMGNIYLQQADTLLVALNAATGKVVWTAENGREIGYGPAAGDTNTNAPHPIKDKVITGCSGAEFGVRCWIAAFNAKDGSLAWRAFSMGPDEDILFDANTTSLGKKVGKNSSLNSWCANADWKAPSRGPNKCNGLSDAWKMGGGSVWGWWPADFDENLVYYGNGNPSTWNPVVRPGDNKWSMTMFARDIDTGVARWVYQMTPHDEWDYDGVNEMILADIKVKGKMTPALVHFDRNGFGYTMNRKTGALLVAEKYDP…
3300048667 assembled Ga0456509_00106_86_2023	PQQ-dependent dehydrogenase (methanol/ethanol family)	Ga0456509_00106	1938	1.938	395	2587492	2.58749	78.7706	31.4426	-64.2061	SX-110	15_0800_DCM	Sargasso Sea, North Atlantic Ocean	110	October	15	2019	MBK31765.1	0.9984	Legionellales bacterium isolate SP289	Gammaproteobacteria	d__Bacteria;p__Pseudomonadota;c__Gammaproteobacteria;o__UBA4486;f__UBA4486;g__UBA11869;s__UBA11869sp002721165	MSKLSLKKMLIAILALGISASVVANDEVRKLNANPNYWAFPGGDYNNWRYTELNQINTKNASKLVNAWTFSTGRLQGHEGGPLVLPGSATGRSNDTLYIHSSFPNDVFAIDLDTLEIVWYFEPQQDEAETVPVMCCDIVNRGLGYSMGQIYLQQADTLLVALDAATGKVKWTAENGREIGYGPAAGDTNTNAPHPIKDKVFTGCSGAEFGVRCWIAAFNAKDGSLAWRAFSMGPDEDIIFDANTTSLGKKVGKNSSLNSWCSNADWKAPATGPNKCKGLSDAWKSGGGSVWGWWPADFDENLVYYGNGNPSTWNPVVRPGDNKWAMTIFARDIDTGVARWVYQMTPHDEWDYDGVNEMILADIKVKGKMTPALVHFDRNGFAYTMNRKNGALLVAEKYD…
3300048709 assembled Ga0456508_00178_16_1953	PQQ-dependent dehydrogenase (methanol/ethanol family)	Ga0456508_00178	1938	1.938	501	4038355	4.03836	64.0147	31.4426	-64.2061	SX-109	15_0800_DCM	Sargasso Sea, North Atlantic Ocean	110	October	15	2019	MBK31765.1	0.9969	Legionellales bacterium isolate SP289	Gammaproteobacteria	d__Bacteria;p__Pseudomonadota;c__Gammaproteobacteria;o__UBA4486;f__UBA4486;g__UBA11869;s__UBA11869sp002721165	MSKLSLKKMLIAILALGISASVVANDEVRKLNANPNYWAFPGGDYNNWRYTELNQINTKNASKLVNAWTFSTGRLQGHEGGPLVLPGSATGRSNDTLYIHSSFPNDVFAIDLDTLEIVWYFEPQQDEAETVPVMCCDIVNRGLGYSMGQIYLQQADTLLVALDAATGKVKWTAENGREIGYGPAAGDTNTNAPHPIKDKVFTGCSGAEFGVRCWIAAFNAKDGSLAWRAFSMGPDEDIIFDANTTSLGKKVGKNSSLNSWCSNADWKAPATGPSKCKGLSDAWKSGGGSVWGWWPADFDENLVYYGNGNPSTWNPVVRPGDNKWAMTIFARDIDTGVARWVYQMTPHDEWDYDGVNEMILADIKVKGKMTPALVHFDRNGFAYTMNRKNGALLVAEKYD…
3300048709 assembled Ga0456508_00179_16_2016	PQQ-dependent dehydrogenase (methanol/ethanol family)	Ga0456508_00179	2001	2.001	593	4038355	4.03836	73.3843	31.4426	-64.2061	SX-109	15_0800_DCM	Sargasso Sea, North Atlantic Ocean	110	October	15	2019	MAS84057.1	0.972	Legionellales bacterium isolate NAT232	Gammaproteobacteria	d__Bacteria;p__Pseudomonadota;c__Gammaproteobacteria;o__UBA4486;f__UBA4486;g__UBA11869;s__UBA11869sp002698845	MSKLIKKMLIAILALGICAPAFANDEVRKLIDNPNYWAFPGGDYNNWRYTELNQINTKNASKLVTAWTFSTGRLQGHEGGPLVLPGSATGLSGDTLYIHSSFPNDVFAISLDTLEIVWYFEPQQDEAETVPVMCCDIVNRGLGYSMGNIYLQQADTLLVALNAATGKVVWTAENGREIGYGPAAGDTNTNAPHPIKDKVITGCSGAEFGVRCWIAAFNAKDGSLAWRAFSMGPDEDILFDANTTSLGKKVGKNSSLNSWCANADWKAPSRGPNKCNGLSDAWKMGGGSVWGWWPADFDENLVYYGNGNPSTWNPVVRPGDNKWSMTMFARDIDTGVARWVYQMTPHDEWDYDGVNEMILADIKVKGKMTPALVHFDRNGFGYTMNRKTGALLVAEKYDP…
3300048708 assembled Ga0456462_00327_6_2006	PQQ-dependent dehydrogenase (methanol/ethanol family)	Ga0456462_00327	2001	2.001	1061	5204791	5.20479	101.874	31.4056	-64.9059	SX-31	13_0800_DCM	Sargasso Sea, North Atlantic Ocean	120	October	13	2019	MAS84057.1	0.9767	Legionellales bacterium isolate NAT232	Gammaproteobacteria	d__Bacteria;p__Pseudomonadota;c__Gammaproteobacteria;o__UBA4486;f__UBA4486;g__UBA11869;s__UBA11869sp002698845	MSKLIKKMLIAILALGICAPAFANDEVRKLIDNPNYWAFPGGDYNNWRYTELNQINTKNASKLVTAWTFSTGRLQGHEGGPLVLPGSATGLSGDTLYIHSSFPNDVFAISLDTLEIVWYFEPQQDEAETVPVMCCDIVNRGLGYSMGNIYLQQADTLLVALNAATGKVVWTAENGREIGYGPAAGDTNTNAPHPIKDKVITGCSGAEFGVRCWIAAFNAKDGSLAWRAFSMGPDEDILFDANTTSLGKKVGKNSSLNSWCANADWKAPSRGPNKCNGLSDAWKMGGGSVWGWWPADFDENLVYYGNGNPSTWNPVVRPGDNKWSMTMFARDIDTGVARWVYQMTPHDEWDYDGVNEMILADIKVKGKMTPALVHFDRNGFGYTMNRKTGALLVAEKYDP…
3300048669 assembled Ga0456543_00078_86_2023	PQQ-dependent dehydrogenase (methanol/ethanol family)	Ga0456543_00078	1938	1.938	259	1898560	1.89856	70.3917	31.4757	-64.2279	SX-165	16_2000_DCM	Sargasso Sea, North Atlantic Ocean	108	October	16	2019	MBK31765.1	0.9953	Legionellales bacterium isolate SP289	Gammaproteobacteria	d__Bacteria;p__Pseudomonadota;c__Gammaproteobacteria;o__UBA4486;f__UBA4486;g__UBA11869;s__UBA11869sp002721165	MSKLSLKKMLIAILALGISASVVANDEVRKLNANPNYWAFPGGDYNNWRYTELNQINTKNASKLVNAWTFSTGRLQGHEGGPLVLPGSATGRSNDTLYIHSSFPNDVFAIDLDTLEIVWYFEPQQDEAETVPVMCCDIVNRGLGYSMGQIYLQQADTLLVALDAATGKVKWTAENGREIGYGPAAGDTNTNAPHPIKDKVFTGCSGAEFGVRCWIAAFNAKDGSLAWRAFSMGPDEDIIFDANTTSLGKKVGKNSSLNSWCSNADWKAPATGPNKCKGLSDAWKSGGGSVWGWWPADFDENLVYYGNGNPSTWNPVVRPGDNKWAMTIFARDIDTGIARWVYQMTPHDEWDYDGVNEMILADIKVKGKMTPALVHFDRNGFAYTMNRKNGALLVAEKYD…
3300011298 assembled Ga0138362_10041301	alcohol dehydrogenase (cytochrome c)	Ga0138362_1004130	1980	1.98	611	3652709	3.65271	84.4814	-28.2362	-38.4949			South Atlantic Ocean	75	April	2	2013	MBK31765.1	0.9984	Legionellales bacterium isolate SP289	Gammaproteobacteria	d__Bacteria;p__Pseudomonadota;c__Gammaproteobacteria;o__UBA4486;f__UBA4486;g__UBA11869;s__UBA11869sp002721165	MSKLSLKKMLIAILALGISASVVANDEVRKLNANPNYWAFPGGDYNNWRYTELNQINTKNASKLVNAWTFSTGRLQGHEGGPLVLPGSATGRSNDTLYIHSSFPNDVFAIDLDTLEIVWYFEPQQDEAETVPVMCCDIVNRGLGYSMGQIYLQQADTLLVALDAATGKVKWTAENGREIGYGPAAGDTNTNAPHPIKDKVFTGCSGAEFGVRCWIAAFNAKDGSLAWRAFSMGPDEDIIFDANTTSLGKKVGKNSSLNSWCSNADWKAPATGPNKCKGLSDAWKSGGGSVWGWWPADFDENLVYYGNGNPSTWNPVVRPGDNKWAMTIFARDIDTGVARWVYQMTPHDEWDYDGVNEMILADIKVKGKMTPALVHFDRNGFGYTMNRKNGALLVAEKYD…
3300030912 assembled Ga0073987_100066171	alcohol dehydrogenase (cytochrome c)	Ga0073987_100066171	1938	1.938	333	7556864	7.55686	22.7378	-2.7	-28.5			South Atlantic Ocean	25	April	2	2013	MBK31765.1	0.9969	Legionellales bacterium isolate SP289	Gammaproteobacteria	d__Bacteria;p__Pseudomonadota;c__Gammaproteobacteria;o__UBA4486;f__UBA4486;g__UBA11869;s__UBA11869sp002721165	MSKLSLKKMLIAILALGISASVVANDEVRKLNANPNYWAFPGGDYNNWRYTELNQINTKNASKLVNAWTFSTGRLQGHEGGPLVLPGSATGRSNDTLYIHSSFPNDVFAIDLDTLEIVWYFEPQQDEAETVPVMCCDIVNRGLGYSMGQIYLQQADTLLVALDAATGKVKWTAENGREIGYGPAAGDTNTNAPHPIKDKVFTGCSGAEFGVRCWIAAFNAKDGSLAWRAFSMGPDEDIIFDANTTSLGKKVGKNSSLNSWCSNADWKAPATGPNKCKGLSDAWKSGGGSVWGWWPADFDENLVYYGNGNPSTWNPVVRPGDNKWAMTIFARDIDTGVARWVYQMTPHDEWDYDGVNEMILADIKVKGKMTPALVHFDRNGFGYTMNRKNGALLVAEKYD…
3300037055 assembled Ga0394918_006680_278_2215	PQQ-dependent dehydrogenase (methanol/ethanol family)	Ga0394918_006680	1938	1.938	1238	56907853	56.9079	11.2252	-46.5954	142.031			Indian Ocean	30	March	17	2018	MAS81431.1	0.9891	Legionellales bacterium isolate NAT241	Gammaproteobacteria	d__Bacteria;p__Pseudomonadota;c__Gammaproteobacteria;o__UBA4486;f__UBA4486;g__UBA11869;s__UBA11869sp002721165	MSKLLIKKWLIAVLALGLSTSAIANEEVRKLNDNPNYWAYPGGDYNNWRYTELNQINAANASKIVTAWTFSTGRLQGHEGGPLVLPGSATGLAGDTLYIHSSFPNDVFAISLDTLEIVWYFEPQQDEAETVPVMCCDIVNRGLGYSMGQIYLQQADTTLVALSAKDGSVKWKAENGREIGYGPAAGDTNTNAPHPMKDKVITGCSGAEFGVRCWLAAFNAKDGSLAWRAFSMGPDEDILFDANTTSLGKKVPKNSSLDSWCANSDWKAPARGPSKCKTLSDQWKSGGGSTWGWWPADFEENLLYYGNGNPSTWNPVVRPGDNKWSMTMFARDIDTGVARWVYQMTPHDEWDYDGINEMILADIKVKGKMTPALVHFDRNGYGYTMNRKTGALLVAEKYD…
3300042576 assembled Ga0453802_00211_1_1932	PQQ-dependent dehydrogenase (methanol/ethanol family)	Ga0453802_00211	1932	1.932	993	5225907	5.22591	98.3514	37.6183	-122.292			San Francisco Bay, California, USA	11	December	5	2019	MAS81431.1	0.9596	Legionellales bacterium isolate NAT241	Gammaproteobacteria	d__Bacteria;p__Pseudomonadota;c__Gammaproteobacteria;o__UBA4486;f__UBA4486;g__UBA11869;s__UBA11869sp002721165	MSKLLIKKWLIAVLALGLSTSVLANDEVRKLNDNPNYWAYPGGDYNNWRYTELNQINTDNASKLVTAWTFSTGRLQGHEGGPLVLPGSATGLSGDTLYIHSSFPNDVFAISLDTLEIVWYFEPQQDEAETVPVMCCDIVNRGLGYSMGQIYLQQADTTLVALSAKDGSVKWKAENGREIGYGPAAGDTNTNAPHPMKDKVITGCSGAEFGVRCWLAAFNAKDGSLAWRAFSMGPDEDILFDANTTSLGKKVGANSSLNTWCANSDWKAPSRGPNKCKTLSDQWKSGGGSTWGWWPADFEENLLYYGTGNPSTWNPVVRPGDNKWSMTMFARDIDTGVARWVYQMTPHDEWDYDGINEMILADIKVKGTMTPALVHFDRNGYGYTMNRKTGALLVAEKYD…
3300042403 assembled Ga0453798_00557_3_1934	PQQ-dependent dehydrogenase (methanol/ethanol family)	Ga0453798_00557	1932	1.932	764	9888141	9.88814	39.9919	37.6183	-122.292			San Francisco Bay, California, USA	12	November	15	2018	MAS81431.1	0.9596	Legionellales bacterium isolate NAT241	Gammaproteobacteria	d__Bacteria;p__Pseudomonadota;c__Gammaproteobacteria;o__UBA4486;f__UBA4486;g__UBA11869;s__UBA11869sp002721165	MSKLLIKKWLIAVLALGLSTSVLANDEVRKLNDNPNYWAYPGGDYNNWRYTELNQINTDNASKLVTAWTFSTGRLQGHEGGPLVLPGSATGLSGDTLYIHSSFPNDVFAISLDTLEIVWYFEPQQDEAETVPVMCCDIVNRGLGYSMGQIYLQQADTTLVALSAKDGSVKWKAENGREIGYGPAAGDTNTNAPHPMKDKVITGCSGAEFGVRCWISAFNAKDGSLAWRAFSMGPDEDILFDANTTSLGKKVGANSSLNTWCANSDWKAPSRGPNKCKTLSDQWKSGGGSVWGWWPADFDENLLYYGTGNPSTWNPVVRPGDNKWSMTMFARDIDTGVARWVYQMTPHDEWDYDGINEMILADIKVKGTMTPALVHFDRNGYGYTMNRKTGALLVAEKYD…
3300036151 assembled Ga0394913_002884_14_1951	PQQ-dependent dehydrogenase (methanol/ethanol family)	Ga0394913_002884	1938	1.938	2672	60133022	60.133	22.9282	-46.5954	142.031			Indian Ocean	50	March	9	2018	MBK31765.1	0.9473	Legionellales bacterium isolate SP289	Gammaproteobacteria	d__Bacteria;p__Pseudomonadota;c__Gammaproteobacteria;o__UBA4486;f__UBA4486;g__UBA11869;s__UBA11869sp002721165	MSKLSLKKVLIAILALGISASVVANDEVRKLNANPNYWAFPGGDYNNWRYTELNQINTKNASKLVTAWTFSTGRLQGHEGGPLVLPGSATGLSGDTLYIHSSFPNDVFAISLDTLEIVWYFEPQQDEAETVPVMCCDIVNRGLGYSMGQIYLQQADTLLVALNAATGKVVWTAENGREIGYGPAAGDTNTNAPHPIKDKVITGCSGAEFGVRCWIAAFNAKDGSLAWRAFSMGPDEDILFDANTTSLGKKVGKNSSLDSWCANADWKAPSVGPNKCNGLSDAWKSGGGSVWGWWPADFDENLVYYGNGNPSTWNPVVRPGDNKWSMTMFARDIDTGVARWVYQMTPHDEWDYDGVNEMILADIKVKGKMTPALVHFDRNGYGYTMNRINGALLVAEKYD…
3300036577 assembled Ga0394911_003946_31_1968	PQQ-dependent dehydrogenase (methanol/ethanol family)	Ga0394911_003946	1938	1.938	6071	69063648	69.0636	45.3583	-46.5954	142.031			Indian Ocean	100	March	7	2018	MBK31765.1	0.9473	Legionellales bacterium isolate SP289	Gammaproteobacteria	d__Bacteria;p__Pseudomonadota;c__Gammaproteobacteria;o__UBA4486;f__UBA4486;g__UBA11869;s__UBA11869sp002721165	MSKLSLKKVLIAILALGISASVVANDEVRKLNANPNYWAFPGGDYNNWRYTELNQINTKNASKLVTAWTFSTGRLQGHEGGPLVLPGSATGLSGDTLYIHSSFPNDVFAISLDTLEIVWYFEPQQDEAETVPVMCCDIVNRGLGYSMGQIYLQQADTLLVALNAATGKVVWTAENGREIGYGPAAGDTNTNAPHPIKDKVITGCSGAEFGVRCWIAAFNAKDGSLAWRAFSMGPDEDILFDANTTSLGKKVGKNSSLDSWCANADWKAPSVGPNKCNGLSDAWKSGGGSVWGWWPADFDENLVYYGNGNPSTWNPVVRPGDNKWSMTMFARDIDTGVARWVYQMTPHDEWDYDGVNEMILADIKVKGKMTPALVHFDRNGYGYTMNRINGALLVAEKYD…
3300036502 assembled Ga0394912_000725_31_1968	PQQ-dependent dehydrogenase (methanol/ethanol family)	Ga0394912_000725	1938	1.938	4171	44065289	44.0653	48.8416	-46.5954	142.031			Indian Ocean	200	March	9	2018	MBK31765.1	0.9969	Legionellales bacterium isolate SP289	Gammaproteobacteria	d__Bacteria;p__Pseudomonadota;c__Gammaproteobacteria;o__UBA4486;f__UBA4486;g__UBA11869;s__UBA11869sp002721165	MSKLSLKKMLIAILALGISASVVANDEVRKLNANPNYWAFPGGDYNNWRYTELNQINTKNASKLVNAWTFSTGRLQGHEGGPLVLPGSATGRSNDTLYIHSSFPNDVFAIDLDTLEIVWYFEPQQDEAETVPVMCCDIVNRGLGYSMGQIYLQQADTLLVALDAATGKVKWTAENGREIGYGPAAGDTNTNAPHPIKDKVFTGCSGAEFGVRCWIAAFNAKDGSLAWRAFSMGPDEDIRFDANTTSLGKKVGKNSSLNSWCSNADWKAPATGPSKCKGLSDAWKSGGGSVWGWWPADFDENLVYYGNGNPSTWNPVVRPGDNKWAMTIFARDIDTGVARWVYQMTPHDEWDYDGVNEMILADIKVKGKMTPALVHFDRNGFAYTMNRKNGALLVAEKYD…
3300036502 assembled Ga0394912_000697_87_2024	PQQ-dependent dehydrogenase (methanol/ethanol family)	Ga0394912_000697	1938	1.938	4623	44065289	44.0653	54.1344	-46.5954	142.031			Indian Ocean	200	March	9	2018	MBK31765.1	0.9473	Legionellales bacterium isolate SP289	Gammaproteobacteria	d__Bacteria;p__Pseudomonadota;c__Gammaproteobacteria;o__UBA4486;f__UBA4486;g__UBA11869;s__UBA11869sp002721165	MSKLSLKKVLIAILALGISASVVANDEVRKLNANPNYWAFPGGDYNNWRYTELNQINTKNASKLVTAWTFSTGRLQGHEGGPLVLPGSATGLSGDTLYIHSSFPNDVFAISLDTLEIVWYFEPQQDEAETVPVMCCDIVNRGLGYSMGQIYLQQADTLLVALNAATGKVVWTAENGREIGYGPAAGDTNTNAPHPIKDKVITGCSGAEFGVRCWIAAFNAKDGSLAWRAFSMGPDEDILFDANTTSLGKKVGKNSSLDSWCANADWKAPSVGPNKCNGLSDAWKSGGGSVWGWWPADFDENLVYYGNGNPSTWNPVVRPGDNKWSMTMFARDIDTGVARWVYQMTPHDEWDYDGVNEMILADIKVKGKMTPALVHFDRNGYGYTMNRINGALLVAEKYD…
3300036497 assembled Ga0394905_003117_31_1968	PQQ-dependent dehydrogenase (methanol/ethanol family)	Ga0394905_003117	1938	1.938	777	31353294	31.3533	12.7875	-46.5954	142.031			Indian Ocean	200	March	5	2018	MBK31765.1	0.9953	Legionellales bacterium isolate SP289	Gammaproteobacteria	d__Bacteria;p__Pseudomonadota;c__Gammaproteobacteria;o__UBA4486;f__UBA4486;g__UBA11869;s__UBA11869sp002721165	MSKLSLKKMLIAILALGISASVVANDEVRKLNANPNYWAFPGGDYNNWRYTELNQINTKNASKLVNAWTFSTGRLQGHEGGPLVLPGSATGRSNDTLYIHSSFPNDVFAIDLDTLEIVWYFEPQQDEAETVPVMCCDIVNRGLGYSMGQIYLQQADTLLVALDAATGKVKWTAENGREIGYGPAAGDTNTNAPHPIKDKVLTGCSGAEFGVRCWIAAFNAKDGSLAWRAFSMGPDEDIRFDANTTSLGKKVGKNSSLNSWCSNADWKAPATGPSKCKGLSDAWKSGGGSVWGWWPADFDENLVYYGNGNPSTWNPVVRPGDNKWAMTIFARDIDTGVARWVYQMTPHDEWDYDGVNEMILADIKVKGKMTPALVHFDRNGFAYTMNRKNGALLVAEKYD…
3300021334 assembled Ga0206696_10885131	alcohol dehydrogenase (cytochrome c)	Ga0206696_1088513	1935	1.935	876	29403522	29.4035	15.3966	36.6907	-122.345			Monterey Bay, California, USA	500	April	30	2015	MBK31765.1	0.9426	Legionellales bacterium isolate SP289	Gammaproteobacteria	d__Bacteria;p__Pseudomonadota;c__Gammaproteobacteria;o__UBA4486;f__UBA4486;g__UBA11869;s__UBA11869sp002721165	MSKLIKKMLIAILALGICAPAFANDEVRKLIANPNYWAFPGGDYNNWRYTELNQINTKNASKLMTAWTFSTGRLQGHEGGPLVLPSSATGRAGDTLYIHSSFPNDVFAIDLDTLEIVWYFEPQQDEAETVPVMCCDIVNRGLGYSMGQIYLQQADTTLVALDAATGKVKWTAENGREIGYGPAAGDTNTNAPHPIKDKVFTGCSGAEFGVRCWIAAFNAKDGSLAWRAFSMGPDEDIRFDANTTSLGKKVGKNSSLNTWCSNADWKAPSRGPNKCKGLSDAWKSGGGSVWGWWPADFDENLMYYGNGNPSTWNPVVRPGDNKWSMSIFARDIDTGVARWVYQMTPHDEWDYDGVNEMILADLKVKGKMTPALVHFDRNGYGYTMNRKTGALLVAEKYDP…
3300007341 assembled Ga0079228_14086281	alcohol dehydrogenase (cytochrome c)	Ga0079228_1408628	2015	2.015	224	6118770	6.11877	18.1681	-28.2362	-38.4949			South Atlantic Ocean	5	April	2	2013	MAS84057.1	0.972	Legionellales bacterium isolate NAT232	Gammaproteobacteria	d__Bacteria;p__Pseudomonadota;c__Gammaproteobacteria;o__UBA4486;f__UBA4486;g__UBA11869;s__UBA11869sp002698845	MSKLIKKMLIAILALGICAPAFANDEVRKLIDNPNYWAFPGGDYNNWRYTELNQINTKNASKLVTAWTFSTGRLQGHEGGPLVLPGSATGLSGDTLYIHSSFPNDVFAISLDTLEIVWYFEPQQDEAETVPVMCCDIVNRGLGYSMGNIYLQQADTLLVALNAATGKVVWTAENGREIGYGPAAGDTNTNAPHPIKDKVITGCSGAEFGVRCWIAAFNAKDGSLAWRAFSMGPDEDILFDANTTSLGKKVGKNSSLNSWCANADWKAPSRGPNKCNGLSDAWKMGGGSVWGWWPADFDENLVYYGNGNPSTWNPVVRPGDNKWSMTMFARDIDTGVARWVYQMTPHDEWDYDGVNEMILADIKVKGKMTPALVHFDRNGFGYTMNRKTGALLVAEKYDP…
3300011310 assembled Ga0138363_10398901	alcohol dehydrogenase (cytochrome c)	Ga0138363_1039890	2016	2.016	483	3193732	3.19373	75.0167	-28.2362	-38.4949			South Atlantic Ocean	75	April	2	2013	MAS84057.1	0.9767	Legionellales bacterium isolate NAT232	Gammaproteobacteria	d__Bacteria;p__Pseudomonadota;c__Gammaproteobacteria;o__UBA4486;f__UBA4486;g__UBA11869;s__UBA11869sp002698845	MSKLIKKMLIAILALGICAPAFANDEVRKLIDNPNYWAFPGGDYNNWRYTELNQINTKNASKLVTAWTFSTGRLQGHEGGPLVLPGSATGLSGDTLYIHSSFPNDVFAISLDTLEIVWYFEPQQDEAETVPVMCCDIVNRGLGYSMGNIYLQQADTLLVALNAATGKVVWTAENGREIGYGPAAGDTNTNAPHPIKDKVITGCSGAEFGVRCWIAAFNAKDGSLAWRAFSMGPDEDILFDANTTSLGKKVGKNSSLNSWCANADWKAPSRGPNKCNGLSDAWKMGGGSVWGWWPADFDENLVYYGNGNPSTWNPVVRPGDNKWSMTMFARDIDTGVARWVYQMTPHDEWDYDGVNEMILADIKVKGKMTPALVHFDRNGFGYTMNRKTGALLVAEKYDP…
3300011321 assembled Ga0138361_11494691	alcohol dehydrogenase (cytochrome c)	Ga0138361_1149469	1902	1.902	600	6522229	6.52223	48.3665	-28.2362	-38.4949			South Atlantic Ocean	4000	April	2	2013	MCH9047714.1	0.9558	Pseudomonadota bacterium isolate B18D1T2	Gammaproteobacteria	d__Bacteria;p__Pseudomonadota;c__Gammaproteobacteria;o__UBA4486;f__UBA4486;g__SMWN01;s__SMWN01sp004356415	MSKISFKSVVIAAIALVVPVVASANDEVRSLSQNPNYWAYPGGNYDNHRYSELKQINNKNVGKLQVAWTFSTGVLRGHEGGPLVLPSSATGLSGDTLYIHAAFPNNTFAIDLDTLGIIWHYEPQQDFDVTVPVMCCDTVNRGLGYSMGQIYLQQADTVLVALSAKTGEKIWSVQQGGDISAALGGPYGPESGMTNTNAPHPIKDKVMTGCSGAEFGVRCWLAAYNAKDGSLAWRAFSMGPDADMIFDQNTTSLGKKVGKDSSLKTWKGDQWKQGGGSAWGFWAADFTENLVYYGVGNPGTWNPVVRPGDNKWSMTMFARDIDTGVARWVYQMTPHDEWDYDGVNEIILADIKVKGKLRKVAVHFDRNGFGYTMDRVTGALLVAEKFDPAVNWSDGVDLK…
3300011314 assembled Ga0138382_10060841	alcohol dehydrogenase (cytochrome c)	Ga0138382_1006084	1902	1.902	356	6869737	6.86974	27.2458	-28.2362	-38.4949			South Atlantic Ocean	5009	April	2	2013	MCH9047714.1	0.9558	Pseudomonadota bacterium isolate B18D1T2	Gammaproteobacteria	d__Bacteria;p__Pseudomonadota;c__Gammaproteobacteria;o__UBA4486;f__UBA4486;g__SMWN01;s__SMWN01sp004356415	MSKISFKSVVIAAIALVVPVVASANDEVRSLSQNPNYWAYPGGNYDNHRYSELKQINNKNVGKLQVAWTFSTGVLRGHEGGPLVLPSSATGLSGDTLYIHAAFPNNTFAIDLDTLGIIWHYEPQQDFDVTVPVMCCDTVNRGLGYSMGQIYLQQADTVLVALSAKTGEKIWSVQQGGDISAALGGPYGPESGMTNTNAPHPMKDKVMTGCSGAEFGVRCWLAAYNAKDGSLAWRAFSMGPDADMIFDQNTTSLGKKVGKDSSLKTWKGDQWKQGGGSAWGFWAADFTENLVYYGVGNPGTWNPVVRPGDNKWSMTMFARDIDTGVARWVYQMTPHDEWDYDGVNEIILADIKVKGKLRKVAVHFDRNGFGYTMDRVTGALLVAEKFDPAVNWSDGVDLK…
3300011313 assembled Ga0138392_11022571	alcohol dehydrogenase (cytochrome c)	Ga0138392_1102257	1902	1.902	142	6730677	6.73068	11.0922	-28.2362	-38.4949			South Atlantic Ocean	4134	April	2	2013	MCH9047714.1	0.9558	Pseudomonadota bacterium isolate B18D1T2	Gammaproteobacteria	d__Bacteria;p__Pseudomonadota;c__Gammaproteobacteria;o__UBA4486;f__UBA4486;g__SMWN01;s__SMWN01sp004356415	MSKISFKSVVIAAIALVVPVVASANDEVRALIQNPNYWAYPGGDYNNHRYTELKQINNKNVGKLQVAWTFSTGVLRGHEGGPLVLPSSATGLSGDTLYIHAAFPNNTFAIDLDTLGIIWHYEPQQDFDVTVPVMCCDTVNRGLGYSMGQIYLQQADTVLVALSAKTGEKIWSVQQGGDISAALGGPYGPESGMTNTNAPHPMKDKVMTGCSGAEFGVRCWLAAYNAKDGSLAWRAFSMGPDADMIFDQNTTSLGKKVGKDSSLKTWKGDQWKQGGGSAWGFWAADFTENLVYYGVGNPGTWNPVVRPGDNKWSMTMFARDIDTGVARWVYQMTPHDEWDYDGVNEIILADIKVKGKLRKVAVHFDRNGFGYTMDRVTGALLVAEKFDPAVNWSDGVDLK…
3300011321 assembled Ga0138361_11518561	alcohol dehydrogenase (cytochrome c)	Ga0138361_1151856	1905	1.905	232	6522229	6.52223	18.6723	-28.2362	-38.4949			South Atlantic Ocean	4000	April	2	2013	MCH8261740.1	0.9008	Pseudomonadota bacterium isolate B32T1B10	Gammaproteobacteria	d__Bacteria;p__Pseudomonadota;c__Gammaproteobacteria;o__UBA4486;f__UBA4486;g__SMWN01;s__SMWN01sp004356415	MSKISFKSVVIAAIALVVPVVASANDEVRALTENPNYWAFPGGNYSNHRYTALKQINNKNVGKLQTAWTFSTGVLRGHEGGPLVLPESATGLPGDTLYIHAAFPNNTFAINLDTLEIIWHYEPQQNFDVTVPVMCCDTVNRGLGYSYGQIYLQQADTNLVALDAATGKLVWSVQQGGDISAALGGPYGPESGMTNTNAPQPTKDKVLTGCSGAEFGVRCWLAAYNAKDGSLAWRAFSMGPDEDMLFDANTTSLGKKVGKDSSLKSWQGDQWKQGGGSAWGWWPSDFDENLTYYGVGNPGTWNPVVRPGDNKWSMTIFARDIDTGVARWVYQMTPHDEWDYDGVNEMILADMKVKGKMTKALVHFDRNGIAYTMDRVNGALLVAEKYDPSVNWLTHVDMK…
3300011314 assembled Ga0138382_10489741	alcohol dehydrogenase (cytochrome c)	Ga0138382_1048974	1905	1.905	231	6869737	6.86974	17.6513	-28.2362	-38.4949			South Atlantic Ocean	5009	April	2	2013	MCH8261740.1	0.9008	Pseudomonadota bacterium isolate B32T1B10	Gammaproteobacteria	d__Bacteria;p__Pseudomonadota;c__Gammaproteobacteria;o__UBA4486;f__UBA4486;g__SMWN01;s__SMWN01sp004356415	MSKISFKSVVIAAIALVVPVVASANDEVRALTENPNYWAFPGGNYSNHRYTALKQINNKNVGKLQTAWTFSTGVLRGHEGGPLVLPESATGLPGDTLYIHAAFPNNTFAINLDTLEIIWHYEPQQNFDVTVPVMCCDTVNRGLGYSYGQIYLQQADTNLVALDAATGKLVWSVQQGGDISAALGGPYGPESGMTNTNAPQPTKDKVLTGCSGAEFGVRCWLAAYNAKDGSLAWRAFSMGPDEDMLFDANTTSLGKKVGKDSSLKSWQGDQWKQGGGSAWGWWPSDFDENLTYYGVGNPGTWNPVVRPGDNKWSMTIFARDIDTGVARWVYQMTPHDEWDYDGVNEMILADMKVKGKMTKALVHFDRNGIAYTMDRVNGALLVAEKYDPSVNWLTHVDMK…
3300011304 assembled Ga0138390_10218541	alcohol dehydrogenase (cytochrome c)	Ga0138390_1021854	1863	1.863	205	6435630	6.43563	17.0982	-28.2362	-38.4949			South Atlantic Ocean	825	April	2	2013	MEE2983970.1	1	Pseudomonadota bacterium isolate XB_MAG1169	Gammaproteobacteria	d__Bacteria;p__Pseudomonadota;c__Gammaproteobacteria;o__Ga0077536;f__Ga0077536;g__JAYYZW01;s__JAYYZW01sp036339995	MRKSSFKRWLIAAASLVAFVGTAQVSANAGLEKLMQDPNYWVFPGGNYWNWRYSELKQINNLNARKLQAAWTFSTGVLRGHEGGPLVLPGSETGLSHDTLYIHAAFPNNVFAINLDNLEIVWEYVPVQDYDETVPVMCCDVVNRGVGYGEGKIILQQADTTLVALNAKDGKLVWSIKNGDPKLGQTNTNAPHVMKDKVITGMSGAEFGVRCWINAYNLSDGKRAWRAYSMGPDSDMLFDPEKTTSMGQPVGADSSLKSWKGDQWKIGGGSVWGWWPYDKERNALYYGNGNPSTWNPVVRPGDNKWSMSIYSRDVDTGMAHWVYQMTPHDEWDYDGINEMILVDMKVKGKDTKALVHFDRNGFGYTLDRTNGALLVAEKYDPAVNWATHVDMKTGRPQVV…
3300011327 assembled Ga0138398_10565661	alcohol dehydrogenase (cytochrome c)	Ga0138398_1056566	1863	1.863	648	7829872	7.82987	44.423	-28.2362	-38.4949			South Atlantic Ocean	2500	April	2	2013	MEE2983970.1	0.9887	Pseudomonadota bacterium isolate XB_MAG1169	Gammaproteobacteria	d__Bacteria;p__Pseudomonadota;c__Gammaproteobacteria;o__Ga0077536;f__Ga0077536;g__JAYYZW01;s__JAYYZW01sp036339995	MRKSSFKRWLIAAASLVAFVGTAQVSANAGLEKLMQDPNYWVFPGGNYWNWRYSELKQINNQNAHKIQAAWTFSTGVLRGHEGGPLVLPGSETGLSHDTLYIHAAFPNNVFAINLDNLEIVWEYVPVQNYDETVPVMCCDVVNRGVGYGEGKIILQQADTTLVALNAKDGKLVWSIKNGDPKLGQTNTNAPHVMKDKVITGMSGAEFGVRCWINAYNLSDGKRAWRAYSMGPDSDMLFDPEKTTSMGQPVGADSSLKSWKGDQWKIGGGSVWGWWPYDKERNALYYGNGNPSTWNPVVRPGDNKWSMSIYSRDVDTGMAHWVYQMTPHDEWDYDGINEMILVDMKVKGKDTKALVHFDRNGFGYTLDRTNGALLVAEKYDPAVNWATHVDMKTGRPQVV…
3300011290 assembled Ga0138381_1350771	alcohol dehydrogenase (cytochrome c)	Ga0138381_135077	1863	1.863	353	3953413	3.95341	47.928	-28.2362	-38.4949			South Atlantic Ocean	2502	April	2	2013	MEE2983970.1	0.9887	Pseudomonadota bacterium isolate XB_MAG1169	Gammaproteobacteria	d__Bacteria;p__Pseudomonadota;c__Gammaproteobacteria;o__Ga0077536;f__Ga0077536;g__JAYYZW01;s__JAYYZW01sp036339995	MRKSSFKRWLIAAASLVAFVGTAQVSANAGLEKLMQDPNYWVFPGGNYWNWRYSELKQINNQNAHKIQAAWTFSTGVLRGHEGGPLVLPGSETGLSHDTLYIHAAFPNNVFAINLDNLEIVWEYVPVQNYDETVPVMCCDVVNRGVGYGEGKIILQQADTTLVALNAKDGKLVWSIKNGDPKLGQTNTNAPHVMKDKVITGMSGAEFGVRCWINAYNLSDGKRAWRAYSMGPDSDMLFDPEKTTSMGQPVGADSSLKSWKGDQWKIGGGSVWGWWPYDKERNALYYGNGNPSTWNPVVRPGDNKWSMSIYSRDVDTGMAHWVYQMTPHDEWDYDGINEMILVDMKVKGKDTKALVHFDRNGFGYTLDRTNGALLVAEKYDPAVNWATHVDMKTGRPQVV…
3300011288 assembled Ga0138391_1433651	alcohol dehydrogenase (cytochrome c)	Ga0138391_143365	1863	1.863	237	2759118	2.75912	46.1068	-28.2362	-38.4949			South Atlantic Ocean	2502	April	2	2013	MEE2983970.1	0.9903	Pseudomonadota bacterium isolate XB_MAG1169	Gammaproteobacteria	d__Bacteria;p__Pseudomonadota;c__Gammaproteobacteria;o__Ga0077536;f__Ga0077536;g__JAYYZW01;s__JAYYZW01sp036339995	MRKSSFKRWLIAAASLVAFVGTAQVSANAGLEKLMQDPNYWVFPGGNYWNWRYSELKQINNQNAHKIQAAWTFSTGVLRGHEGGPLVLPGSETGLSHDTLYIHAAFPNNVFAINLDNLEIVWEYVPVQNYDETVPVMCCDVVNRGVGYGEGKIILQQADTTLVALNAKDGKLVWSIKNGDPKLGQTNTNAPHVMKDKVITGMSGAEFGVRCWINAYNLSDGKRAWRAYSMGPDSDMLFDPEKTTSMGQPVGADSSLKSWKGDQWKIGGGSVWGWWPYDKERNALYYGNGNPSTWNPVVRPGDNKWSMSIYSRDVDTGMAHWVYQMTPHDEWDYDGINEMILVDMKVKGKDTKALVHFDRNGFGYTLDRTNGALLVAEKYDPAVNWATHVDMKTGRPQVV…
3300011316 assembled Ga0138399_10085251	alcohol dehydrogenase (cytochrome c)	Ga0138399_1008525	1863	1.863	188	5382834	5.38283	18.7471	-28.2362	-38.4949			South Atlantic Ocean	4662	April	2	2013	MEE2983970.1	0.9871	Pseudomonadota bacterium isolate XB_MAG1169	Gammaproteobacteria	d__Bacteria;p__Pseudomonadota;c__Gammaproteobacteria;o__Ga0077536;f__Ga0077536;g__JAYYZW01;s__JAYYZW01sp036339995	MRKSSFKRWLIAAASLVAFVGTAQVSANAGLEKLMQDPNYWVFPGGNYWNWRYSELKQINNQNAHKIQAAWTFSTGVLRGHEGGPLVLPGSETGLSHDTLYIHAAFPNNVFAINLDNLEIVWEYVPVQNYDETVPVMCCDVVNRGVGYGEGKIILQQADTTLVALNAKDGKLVWSIKNGDPKLGQTNTNAPHVMKDKVITGMSGAEFGVRCWINAYNLSDGKRAWRAYSMGPDSDMLFDPEKTTSMGQPVGADSSLKSWKGDQWKIGGGSVWGWWPYDKERNALYYGNGNPSTWNPVVRPGDNKWSMSIYSRDVDTGMAHWVYQMTPHDEWDYDGINEMILVDMKVKGKDTKALVHFDRNGFGYTLDRTNGALLVAEKYDPAVNWATHIDMKTGRPQVV…
3300011313 assembled Ga0138392_10347111	alcohol dehydrogenase (cytochrome c)	Ga0138392_1034711	1863	1.863	247	6730677	6.73068	19.6981	-28.2362	-38.4949			South Atlantic Ocean	4134	April	2	2013	MEE2983970.1	0.9871	Pseudomonadota bacterium isolate XB_MAG1169	Gammaproteobacteria	d__Bacteria;p__Pseudomonadota;c__Gammaproteobacteria;o__Ga0077536;f__Ga0077536;g__JAYYZW01;s__JAYYZW01sp036339995	MRKSSFKRWLIAAASLVAFVGTAQVSANAGLEKLMQDPNYWVFPGGNYWNWRYSELKQINNQNAHKIQAAWTFSTGVLRGHEGGPLVLPGSETGLSHDTLYIHAAFPNNVFAINLDNLEIVWEYVPVQNYDETVPVMCCDVVNRGVGYGEGKIILQQADTTLVALNAKDGKLVWSIKNGDPKLGQTNTNAPHVMKDKVITGMSGAEFGVRCWINAYNLSDGKRVWRAYSMGPDSDMLFDPEKTTSMGQPVGADSSLKSWKGDQWKIGGGSVWGWWPYDKERNALYYGNGNPSTWNPVVRPGDNKWSMSIYSRDVDTGMAHWVYQMTPHDEWDYDGINEMILVDMKVKGKDTKALVHFDRNGFGYTLDRTNGALLVAEKYDPAVNWATHVDMKTGRPQVV…
3300009753 assembled Ga0123360_10517041	alcohol dehydrogenase (cytochrome c)	Ga0123360_1051704	1863	1.863	118	4204448	4.20445	15.0647	28.8679	-90.4764			Louisiana Shelf, Gulf of Mexico	18	July	10	2015	MEE2983970.1	0.9258	Pseudomonadota bacterium isolate XB_MAG1169	Gammaproteobacteria	d__Bacteria;p__Pseudomonadota;c__Gammaproteobacteria;o__Ga0077536;f__Ga0077536;g__JAYYZW01;s__JAYYZW01sp036339995	MRKSSFKRWLVVAVSLLAFSGTAQVSANAELEKLMQDPNYWVFPGGNYWNWRYSELNQINSENAHKIQAAWTFSTGVLRGHEGGPLVLPGSATGLSHDTLYIHAAFPNNVFAINLDTLEIVWEYVPVQDYDETVPVMCCDTVNRGLGYGDGKIVLQQADTTLVALSAKTGAVEWSIKNGDPKLGQTNTNAPHIIKDKVITGISGAEFGVRCWLNAYNLSDGKRVWRAYSMGPDDEMLFDPDKTTSMGQPVGADSSLKTWKGDQWKIGGGSTWGWWPYDKERNAVYYGTGNPSTWNPVVRPGDNKWSMSIFSRDVDTGMAHWVYQMTPHDEWDYDGINEMILVDMKVKGKDTKALVHFDRNGFGYTMDRTNGALLVAEKFDPAVNWATHVDMKTGRPQVV…
3300009754 assembled Ga0123364_11493751	alcohol dehydrogenase (cytochrome c)	Ga0123364_1149375	1863	1.863	145	5534784	5.53478	14.0622	28.8679	-90.4764			Louisiana Shelf, Gulf of Mexico	18	July	11	2015	MEE2983970.1	0.9258	Pseudomonadota bacterium isolate XB_MAG1169	Gammaproteobacteria	d__Bacteria;p__Pseudomonadota;c__Gammaproteobacteria;o__Ga0077536;f__Ga0077536;g__JAYYZW01;s__JAYYZW01sp036339995	MRKSSFKRWLVVAVSLLAFSGTAQVSANAELEKLMQDPNYWVFPGGNYWNWRYSELNQINSENAHKIQAAWTFSTGVLRGHEGGPLVLPGSATGLSHDTLYIHAAFPNNVFAINLDTLEIVWEYVPVQDYDETVPVMCCDTVNRGLGYGDGKIVLQQADTTLVALSAKTGAVEWSIKNGDPKLGQTNTNAPHIIKDKVITGISGAEFGVRCWLNAYNLSDGKRVWRAYSMGPDDEMLFDPNKTTSMGQPVGADSSLKTWKGDQWKIGGGSTWGWWPYDKERNAVYYGTGNPSTWNPVVRPGDNKWSMSIFSRDVDTGMAHWVYQMTPHDEWDYDGINEMILVDMKVKGKDTKALVHFDRNGFGYTMDRTNGALLVAEKFDPAVNWATHVDMKTGRPQVV…
3300010135 assembled Ga0123382_10175911	alcohol dehydrogenase (cytochrome c)	Ga0123382_1017591	1863	1.863	140	5753595	5.75359	13.061	28.8679	-90.4764			Louisiana Shelf, Gulf of Mexico	18	July	12	2015	MEE2983970.1	0.9258	Pseudomonadota bacterium isolate XB_MAG1169	Gammaproteobacteria	d__Bacteria;p__Pseudomonadota;c__Gammaproteobacteria;o__Ga0077536;f__Ga0077536;g__JAYYZW01;s__JAYYZW01sp036339995	MRKSSFKRWLVVAVSLLAFSGTAQVSANAELEKLMQDPNYWVFPGGNYWNWRYSELNQINSENAHKIQAAWTFSTGVLRGHEGGPLVLPGSATGLSHDTLYIHAAFPNNVFAINLDTLEIVWEYVPVQDYDETVPVMCCDTVNRGLGYGDGKIVLQQADTTLVALSAKTGAVEWSIKNGDPKLGQTNTNAPHIIKDKVITGISGAEFGVRCWLNAYNLSDGKRVWRAYSMGPDDEMLFDPDKTTSMGQPVGADSSLKTWKGDQWKIGGGSTWGWWPYDKERNAVYYGTGNPSTWNPVVRPGDNKWSMSIFSRDVDTGMAHWVYQMTPHDEWDYDGINEMILVDMKVKGKDTKALVHFDRNGFGYTMDRTNGALLVAEKFDPAVNWATHVDMKTGRPQVV…
3300010129 assembled Ga0123376_10957641	alcohol dehydrogenase (cytochrome c)	Ga0123376_1095764	1863	1.863	147	5562458	5.56246	14.1853	28.8679	-90.4764			Louisiana Shelf, Gulf of Mexico	18	July	22	2015	MEE2983970.1	0.9258	Pseudomonadota bacterium isolate XB_MAG1169	Gammaproteobacteria	d__Bacteria;p__Pseudomonadota;c__Gammaproteobacteria;o__Ga0077536;f__Ga0077536;g__JAYYZW01;s__JAYYZW01sp036339995	MRKSSFKRWLVVAVSLLAFSGTAQVSANAELEKLMQDPNYWVFPGGNYWNWRYSELNQINSENAHKIQAAWTFSTGVLRGHEGGPLVLPGSATGLSHDTLYIHAAFPNNVFAINLDTLEIVWEYVPVQDYDETVPVMCCDTVNRGLGYGDGKIVLQQADTTLVALSAKTGAVEWSIKNGDPKLGQTNTNAPHIIKDKVITGISGAEFGVRCWLNAYNLSDGKRVWRAYSMGPDDEMLFDPDKTTSMGQPVGADSSLKTWKGDQWKIGGGSTWGWWPYDKERNAVYYGTGNPSTWNPVVRPGDNKWSMSIFSRDVDTGMAHWVYQMTPHDEWDYDGINEMILVDMKVKGKDTKALVHFDRNGFGYTMDRTNGALLVAEKFDPAVNWATHVDMKTGRPQVV…
3300009750 assembled Ga0123368_10233431	alcohol dehydrogenase (cytochrome c)	Ga0123368_1023343	1863	1.863	122	5384845	5.38485	12.1611	28.8679	-90.4764			Louisiana Shelf, Gulf of Mexico	18	July	11	2015	MEE2983970.1	0.9258	Pseudomonadota bacterium isolate XB_MAG1169	Gammaproteobacteria	d__Bacteria;p__Pseudomonadota;c__Gammaproteobacteria;o__Ga0077536;f__Ga0077536;g__JAYYZW01;s__JAYYZW01sp036339995	MRKSSFKRWLVVAVSLLAFSGTAQVSANAELEKLMQDPNYWVFPGGNYWNWRYSELNQINSENAHKIQAAWTFSTGVLRGHEGGPLVLPGSATGLSHDTLYIHAAFPNNVFAINLDTLEIVWEYVPVQDYDETVPVMCCDTVNRGLGYGDGKIVLQQADTTLVALSAKTGAVEWSIKNGDPKLGQTNTNAPHIIKDKVITGISGAEFGVRCWLNAYNLSDGKRVWRAYSMGPDDEMLFDPDKTTSMGQPVGADSSLKTWKGDQWKIGGGSTWGWWPYDKERNAVYYGTGNPSTWNPVVRPGDNKWSMSIFSRDVDTGMAHWVYQMTPHDEWDYDGINEMILVDMKVKGKDTKALVHFDRNGFGYTMDRTNGALLVAEKFDPAVNWATHVDMKTGRPQVV…
3300009756 assembled Ga0123366_12017881	alcohol dehydrogenase (cytochrome c)	Ga0123366_1201788	1863	1.863	129	5714930	5.71493	12.1162	28.8679	-90.4764			Louisiana Shelf, Gulf of Mexico	18	July	11	2015	MEE2983970.1	0.9258	Pseudomonadota bacterium isolate XB_MAG1169	Gammaproteobacteria	d__Bacteria;p__Pseudomonadota;c__Gammaproteobacteria;o__Ga0077536;f__Ga0077536;g__JAYYZW01;s__JAYYZW01sp036339995	MRKSSFKRWLVVAVSLLAFSGTAQVSANAELEKLMQDPNYWVFPGGNYWNWRYSELNQINSENAHKIQAAWTFSTGVLRGHEGGPLVLPGSATGLSHDTLYIHAAFPNNVFAINLDTLEIVWEYVPVQDYDETVPVMCCDTVNRGLGYGDGKIVLQQADTTLVALSAKTGAVEWSIKNGDPKLGQTNTNAPHIIKDKVITGISGAEFGVRCWLNAYNLSDGKRVWRAYSMGPDDEMLFDPNKTTSMGQPVGADSSLKTWKGDQWKIGGGSTWGWWPYDKERNAVYYGTGNPSTWNPVVRPGDNKWSMSIFSRDVDTGMAHWVYQMTPHDEWDYDGINEMILVDMKVKGKDTKALVHFDRNGFGYTMDRTNGALLVAEKFDPAVNWATHVDMKTGRPQVV…
3300009748 assembled Ga0123370_11019921	alcohol dehydrogenase (cytochrome c)	Ga0123370_1101992	1863	1.863	252	5630103	5.6301	24.0254	28.8679	-90.4764			Louisiana Shelf, Gulf of Mexico	18	July	11	2015	MEE2983970.1	0.9258	Pseudomonadota bacterium isolate XB_MAG1169	Gammaproteobacteria	d__Bacteria;p__Pseudomonadota;c__Gammaproteobacteria;o__Ga0077536;f__Ga0077536;g__JAYYZW01;s__JAYYZW01sp036339995	MRKSSFKRWLVVAVSLLAFSGTAQVSANAELEKLMQDPNYWVFPGGNYWNWRYSELNQINSENAHKIQAAWTFSTGVLRGHEGGPLVLPGSATGLSHDTLYIHAAFPNNVFAINLDTLEIVWEYVPVQDYDETVPVMCCDTVNRGLGYGDGKIVLQQADTTLVALSAKTGAVEWSIKNGDPKLGQTNTNAPHIIKDKVITGISGAEFGVRCWLNAYNLSDGKRVWRAYSMGPDDEMLFDPDKTTSMGQPVGADSSLKTWKGDQWKIGGGSTWGWWPYDKERNAVYYGTGNPSTWNPVVRPGDNKWSMSIFSRDVDTGMAHWVYQMTPHDEWDYDGINEMILVDMKVKGKDTKALVHFDRNGFGYTMDRTNGALLVAEKFDPAVNWATHVDMKTGRPQVV…

## Sheet: Table S2
Table S2. BLAST results for UBA11136 xoxF5 transcription in Eastern Tropical North Pacific oxygen deficient zone RNA-Seq datasets.
XoxF to BLAST	Reference query	SRR accession	Station	Depth (meters)	O2 (µM)	Number of hits	Station and geochemistry	Total reads	Length of reference gene	KB length of reference gene	Reads per kilobase	Normalized sequence depth	RPKM
Alphaproteobacteria bacterium isolate ETNP15_MAG_21	MDP6304722.1	SRR14460580	onshore	28	33	0	P1 High DO	30533274	1878	1.878	0	30.5333	0
Alphaproteobacteria bacterium isolate ETNP15_MAG_21	MDP6304722.1	SRR14460581	onshore	32	21	0	P1 High DO	24972694	1878	1.878	0	24.9727	0
Alphaproteobacteria bacterium isolate ETNP15_MAG_21	MDP6304722.1	SRR14460585	onshore	40	8.6	176	P1 Low DO	25320982	1878	1.878	93.7167	25.321	3.70115
Alphaproteobacteria bacterium isolate ETNP15_MAG_21	MDP6304722.1	SRR14460572	onshore	46	6	1707	P1 Low DO	24685896	1878	1.878	908.946	24.6859	36.8204
Alphaproteobacteria bacterium isolate ETNP15_MAG_21	MDP6304722.1	SRR14460583	onshore	67	0.8	16079	P1 SCM	24341704	1878	1.878	8561.77	24.3417	351.732
Alphaproteobacteria bacterium isolate ETNP15_MAG_21	MDP6304722.1	SRR14460573	onshore	77	0.66	12841	P1 SCM	22226093	1878	1.878	6837.59	22.2261	307.638
Alphaproteobacteria bacterium isolate ETNP15_MAG_21	MDP6304722.1	SRR14460584	onshore	126	0	26815	P1 NO2- max A	25828575	1878	1.878	14278.5	25.8286	552.817
Alphaproteobacteria bacterium isolate ETNP15_MAG_21	MDP6304722.1	SRR14460582	onshore	126	0	20046	P1 NO2- max B	26541552	1878	1.878	10674.1	26.5416	402.166
Alphaproteobacteria bacterium isolate ETNP15_MAG_21	MDP6304722.1	SRR14460587	offshore	76	16	0	P2 High DO	27597785	1878	1.878	0	27.5978	0
Alphaproteobacteria bacterium isolate ETNP15_MAG_21	MDP6304722.1	SRR14460574	offshore	80	23.8	4	P2 High DO	24640212	1878	1.878	2.12993	24.6402	0.086441
Alphaproteobacteria bacterium isolate ETNP15_MAG_21	MDP6304722.1	SRR14460579	offshore	81	4.3	231	P2 Low DO	20038590	1878	1.878	123.003	20.0386	6.13832
Alphaproteobacteria bacterium isolate ETNP15_MAG_21	MDP6304722.1	SRR14460586	offshore	86	5.4	15	P2 Low DO	24305057	1878	1.878	7.98722	24.3051	0.328624
Alphaproteobacteria bacterium isolate ETNP15_MAG_21	MDP6304722.1	SRR14460577	offshore	106	1	15290	P2 SCM	25854483	1878	1.878	8141.64	25.8545	314.902
Alphaproteobacteria bacterium isolate ETNP15_MAG_21	MDP6304722.1	SRR14460576	offshore	112	0.7	14890.5	P2 SCM	23418703	1878	1.878	7928.91	23.4187	338.572
Alphaproteobacteria bacterium isolate ETNP15_MAG_21	MDP6304722.1	SRR14460578	offshore	150	0	8959	P2 NO2- max A	28017373	1878	1.878	4770.5	28.0174	170.269
Alphaproteobacteria bacterium isolate ETNP15_MAG_21	MDP6304722.1	SRR14460575	offshore	150	0	13370	P2 NO2- max B	20543663	1878	1.878	7119.28	20.5437	346.544

## Sheet: Table S3
Table S3.TMED127 SAG/MAGs in GTDB (RS207 and RS226).
MAG ID	Genome size (Mb)	Estimated completeness CheckM2 (%)	Estimated genome size completed (Mb)	Estimated contamination (%) CheckM2	Assembly	Origin	Latitude	Longitude	Depth (m)	GTDB taxonomy	Contig containing xoxF5 (Genbank)	Full methylotrophy island on contig or contig truncated
AG-896-A16	1.3	82.95	1.52165	0	GCA_902526175.1	Atlantic Ocean	31.07 N	64.17 W	photic zone	d__Bacteria;p__Pseudomonadota;c__Alphaproteobacteria;o__TMED127;f__TMED127;g__CACBWF01;s__CACBWF01 sp902526175	CABZJY010000005.1	full
AG-900-F16	0.8718	54.38	1.26952	0	GCA_902542925.1	Atlantic Ocean	31.07 N	64.17 W	photic zone	d__Bacteria;p__Pseudomonadota;c__Alphaproteobacteria;o__TMED127;f__TMED127;g__CACBWF01;s__CACBWF01 sp902542925	N/A	N/A
TMED195	1.3	88.81	1.44547	0.05	GCA_002170745.2	Mediterranean Sea	N/A	N/A	N/A	d__Bacteria;p__Pseudomonadota;c__Alphaproteobacteria;o__TMED127;f__TMED127;g__GCA-002690875;s__GCA-002690875 sp002689325	N/A	N/A
MED715	1.3	88.81	1.44547	0.05	GCA_002689325.1	Mediterranean Sea	N/A	N/A	N/A	d__Bacteria;p__Pseudomonadota;c__Alphaproteobacteria;o__TMED127;f__TMED127;g__GCA-002690875;s__GCA-002690875 sp002689325	N/A	N/A
AG-349-G10	1	62.61	1.3739	0.04	GCA_902536485.1	Pacific Ocean	23.75 N	158 W	photic zone	d__Bacteria;p__Pseudomonadota;c__Alphaproteobacteria;o__TMED127;f__TMED127;g__GCA-002690875;s__GCA-002690875 sp902536485	CACAXP010000036.1	contig truncated
AG-893-J11	1.1	79.07	1.33023	0.05	GCA_902622235.1	Atlantic Ocean	31.07 N	64.17 W	photic zone	d__Bacteria;p__Pseudomonadota;c__Alphaproteobacteria;o__TMED127;f__TMED127;g__GCA-002690875;s__GCA-002690875 sp902537615	CACNPA010000013.1	contig truncated
AG-899-D02	1.2	78.71	1.45548	0.02	GCA_902537615.1	Atlantic Ocean	31.07 N	64.17 W	photic zone	d__Bacteria;p__Pseudomonadota;c__Alphaproteobacteria;o__TMED127;f__TMED127;g__GCA-002690875;s__GCA-002690875 sp902537615	CACBBU010000015.1	contig truncated
AG-892-K07	1.2	80.26	1.43688	0.1	GCA_902618535.1	Atlantic Ocean	31.07 N	64.17 W	photic zone	d__Bacteria;p__Pseudomonadota;c__Alphaproteobacteria;o__TMED127;f__TMED127;g__GCA-002690875;s__GCA-002690875 sp902618535	CACNAV010000005.1	contig truncated
AG-915-P07	0.932	54.67	1.35448	0.07	GCA_902595915.1	Atlantic Ocean	31.07 N	64.17 W	photic zone	d__Bacteria;p__Pseudomonadota;c__Alphaproteobacteria;o__TMED127;f__TMED127;g__GCA-002690875;s__GCA-002690875 sp902618535	CACJRR010000015.1	contig truncated
MED689	1.356	88.99	1.5053	5.43	GCA_002690875.1	Atlantic Ocean	N/A	N/A	5-1000m	d__Bacteria;p__Pseudomonadota;c__Alphaproteobacteria;o__TMED127;f__TMED127;g__GCA-002690875;s__GCA-002690875 sp002690875	N/A	N/A
MED657	2	96.89	2.0622	3.57	GCA_002691145.1	N/A	N/A	N/A	N/A	d__Bacteria;p__Pseudomonadota;c__Alphaproteobacteria;o__TMED127;f__TMED127;g__GCA-2691145;s__GCA-2691145 sp002691145	NZHE01000014.1	full
TMED127	1.2	69.66	1.56408	0.6	GCA_002170155.1	Mediterranean Sea	N/A	N/A	photic zone	d__Bacteria;p__Pseudomonadota;c__Alphaproteobacteria;o__TMED127;f__TMED127;g__GCA-2691145;s__GCA-2691145 sp002691145	NHGC01000007.1	full
AG-919-E11	1.3	81.08	1.54596	0.07	GCA_902615335.1	Atlantic Ocean	31.07 N	64.17 W	photic zone	d__Bacteria;p__Pseudomonadota;c__Alphaproteobacteria;o__TMED127;f__TMED127;g__GCA-2691145;s__GCA-2691145 sp002691145	CACMON010000009.1	full
AG-899-E20	1.1	64.19	1.49391	0.03	GCA_902538015.1	Atlantic Ocean	31.07 N	64.17 W	photic zone	d__Bacteria;p__Pseudomonadota;c__Alphaproteobacteria;o__TMED127;f__TMED127;g__GCA-2691145;s__GCA-2691145 sp002691145	CACBDM010000026.1	contig truncated
MED652	1.7	98.36	1.72788	4.65	GCA_002691245.1	N/A	N/A	N/A	N/A	d__Bacteria;p__Pseudomonadota;c__Alphaproteobacteria;o__TMED127;f__TMED127;g__GCA-2691245;s__GCA-2691245 sp002691245	NZHH01000057.1	contig truncated
AG-325-I20	0.988	66.97	1.31434	0.01	GCA_902516245.1	Pacific Ocean	23.46 S	88.77 W	photic zone	d__Bacteria;p__Pseudomonadota;c__Alphaproteobacteria;o__TMED127;f__TMED127;g__GCA-2691245;s__GCA-2691245 sp002691245	N/A	N/A
AG-895-B20	1.3	86.79	1.47173	0.52	GCA_902522465.1	Atlantic Ocean	31.07 N	64.17 W	photic zone	d__Bacteria;p__Pseudomonadota;c__Alphaproteobacteria;o__TMED127;f__TMED127;g__GCA-2691245;s__GCA-2691245 sp902522465	CABYVV010000001.1	full
AG-898-B20	1.4	90.41	1.53426	0.06	GCA_902533395.1	Atlantic Ocean	31.07 N	64.17 W	photic zone	d__Bacteria;p__Pseudomonadota;c__Alphaproteobacteria;o__TMED127;f__TMED127;g__GCA-2691245;s__GCA-2691245 sp902522465	CACALT010000015.1	contig truncated
AG-337-K15	1.3	80.23	1.55701	0.05	GCA_902526865.1	Pacific Ocean	26.25 S	103.96 W	photic zone	d__Bacteria;p__Pseudomonadota;c__Alphaproteobacteria;o__TMED127;f__TMED127;g__GCA-2691245;s__GCA-2691245 sp902526865	CABZMK010000008.1	contig truncated
AG-349-G20	1.4	93.45	1.4917	0	GCA_902536655.1	Pacific Ocean	23.75 N	158 W	photic zone	d__Bacteria;p__Pseudomonadota;c__Alphaproteobacteria;o__TMED127;f__TMED127;g__GCA-2691245;s__GCA-2691245 sp902536655	CACAYF010000021.1	contig truncated
AG-903-D15	1.2	62.98	1.64424	0.1	GCA_902550225.1	Atlantic Ocean	31.07 N	64.17 W	photic zone	d__Bacteria;p__Pseudomonadota;c__Alphaproteobacteria;o__TMED127;f__TMED127;g__GCA-2691245;s__GCA-2691245 sp902550225	CACCYL010000001.1	full
AG-891-J16	1.4	89.49	1.54714	0.05	GCA_902613995.1	Atlantic Ocean	31.07 N	64.17 W	photic zone	d__Bacteria;p__Pseudomonadota;c__Alphaproteobacteria;o__TMED127;f__TMED127;g__GCA-2691245;s__GCA-2691245 sp902613995	CACMJG010000004.1	contig truncated
AG-892-F10	1.4	90.09	1.53874	0.01	GCA_902617375.1	Atlantic Ocean	31.07 N	64.17 W	photic zone	d__Bacteria;p__Pseudomonadota;c__Alphaproteobacteria;o__TMED127;f__TMED127;g__GCA-2691245;s__GCA-2691245 sp902617375	CACMWI010000001.1	full
CM1_5m.P40	1.1	58.47	1.55683	0.5	GCA_019650635.1	Pacific Ocean	34.27 N	142.02 E	5	d__Bacteria;p__Pseudomonadota;c__Alphaproteobacteria;o__TMED127;f__TMED127;g__GCA-2691245;s__GCA-2691245 sp019650635	BOXE01000001.1	full
AG-343-F10	1.1	77.88	1.34332	0	GCA_902530985.1	Pacific Ocean	26.25 S	103.96 W	photic zone	d__Bacteria;p__Pseudomonadota;c__Alphaproteobacteria;o__TMED127;f__TMED127;g__GCA-2691245;s__GCA-2691245 sp902530985	CACACI010000001.1	full
AG-359-F09	1.2	74.72	1.50336	0.03	GCA_902540805.1	Atlantic Ocean	31.07 N	64.17 W	photic zone	d__Bacteria;p__Pseudomonadota;c__Alphaproteobacteria;o__TMED127;f__TMED127;g__GCA-2691245;s__GCA-2691245 sp902540805	N/A	N/A
AG-907-I19	1.3	77.9	1.5873	0.09	GCA_902563305.1	Atlantic Ocean	31.07 N	64.17 W	photic zone	d__Bacteria;p__Pseudomonadota;c__Alphaproteobacteria;o__TMED127;f__TMED127;g__GCA-2691245;s__GCA-2691245 sp902563305	CACEWP010000001.1	full
AG-908-F15	0.9	60.04	1.25964	0	GCA_902567115.1	Atlantic Ocean	31.07 N	64.17 W	photic zone	d__Bacteria;p__Pseudomonadota;c__Alphaproteobacteria;o__TMED127;f__TMED127;g__GCA-2691245;s__GCA-2691245 sp902567115	N/A	N/A
AG-908-P05	0.9467	67.92	1.2504	0	GCA_902569095.1	Atlantic Ocean	31.07 N	64.17 W	photic zone	d__Bacteria;p__Pseudomonadota;c__Alphaproteobacteria;o__TMED127;f__TMED127;g__GCA-2691245;s__GCA-2691245 sp902569095	N/A	N/A
AG-911-L17	1.3	79.77	1.56299	0.1	GCA_902579395.1	Atlantic Ocean	31.07 N	64.17 W	photic zone	d__Bacteria;p__Pseudomonadota;c__Alphaproteobacteria;o__TMED127;f__TMED127;g__GCA-2691245;s__GCA-2691245 sp902579395	CACHGK010000005.1	full
AH-287-P08	0.9678	65.71	1.29966	0.03	GCA_902625895.1	Pacific Ocean	3.04 S	166.01 W	photic zone	d__Bacteria;p__Pseudomonadota;c__Alphaproteobacteria;o__TMED127;f__TMED127;g__GCA-2691245;s__GCA-2691245 sp902625895	N/A	N/A
TMED65	1.689	83.82	1.96228	9.93	GCA_002167215.1	Mediterranean Sea	N/A	N/A	5-72m	d__Bacteria;p__Pseudomonadota;c__Alphaproteobacteria;o__TMED127;f__TMED127;g__GCA-2691245;s__GCA-2691245 sp002167215	NHDS01000030.1	contig truncated
AG-414-A11	0.735677	45.59	1.13596	0.27	GCA_902567145.1	Atlantic Ocean	24.71 N	67.07 W	photic zone	d__Bacteria;p__Pseudomonadota;c__Alphaproteobacteria;o__TMED127;f__TMED127;g__GCA-2691245;s__GCA-2691245 sp902567145	CACFLM010000046.1	contig truncated
MED723	0.8149	54.67	1.18429	0.14	GCA_002690595.1	Mediterranean Sea	N/A	N/A	N/A	d__Bacteria;p__Pseudomonadota;c__Alphaproteobacteria;o__TMED127;f__TMED127;g__GCA-2710765;s__GCA-2710765 sp002690595	N/A	N/A
SAT45	1.6	68.04	2.11136	3.2	GCA_002710765.1	Atlantic Ocean	N/A	N/A	N/A	d__Bacteria;p__Pseudomonadota;c__Alphaproteobacteria;o__TMED127;f__TMED127;g__GCA-2710765;s__GCA-2710765 sp002710765	N/A	N/A
AG-404-M02	1.27	86.79	1.43777	0	GCA_902563505.1	Pacific Ocean	23.75 N	158 W	photic zone	d__Bacteria;p__Pseudomonadota;c__Alphaproteobacteria;o__TMED127;f__TMED127;g__GCA-2711515;s__GCA-2711515 sp902563505	CACEXK010000002.1	full
SP106	0.983	58.87	1.38731	2.28	GCA_002711515.1	Mediterranean Sea	N/A	N/A	5-1000m	d__Bacteria;p__Pseudomonadota;c__Alphaproteobacteria;o__TMED127;f__TMED127;g__GCA-2711515;s__GCA-2711515 sp002711515	PARN01000021.1, PARN01000025.1	contigs truncated (full together)
SP101	1.337	83.68	1.5552	4.03	GCA_002711625.1	Pacific Ocean	N/A	N/A	N/A	d__Bacteria;p__Pseudomonadota;c__Alphaproteobacteria;o__TMED127;f__TMED127;g__GCA-2711625;s__GCA-2711625 sp002711625	PARR01000022.1	full
SP91	0.942	56.38	1.3529	0.69	GCA_002715305.1	Pacific Ocean	N/A	N/A	N/A	d__Bacteria;p__Pseudomonadota;c__Alphaproteobacteria;o__TMED127;f__TMED127;g__GCA-2715305;s__GCA-2715305 sp002715305	PAYV01000027.1	contig truncated
SAT36	1.177	55.42	1.70171	3.88	GCA_002706585.1	Mediterranean Sea	N/A	N/A	5-1000m	d__Bacteria;p__Pseudomonadota;c__Alphaproteobacteria;o__TMED127;f__TMED127;g__GCA-2715305;s__GCA-2715305 sp002706585	N/A	N/A
MED-G10	0.994	77.9	1.21367	0	GCA_002457065.1	Mediterranean Sea	37.35 N	0.29 W	photic zone	d__Bacteria;p__Pseudomonadota;c__Alphaproteobacteria;o__TMED127;f__TMED127;g__MED-G10;s__MED-G10 sp002457065	NTKR01000003.1	full
NAT268	0.819	60.32	1.14398	0.88	GCA_002702255.1	North Atlantic Ocean	N/A	N/A	N/A	d__Bacteria;p__Pseudomonadota;c__Alphaproteobacteria;o__TMED127;f__TMED127;g__MED-G10;s__MED-G10 sp002457065	N/A	N/A
MED999	1.093	67.56	1.44757	1.15	GCA_002702805.1	Mediterranean Sea	N/A	N/A	N/A	d__Bacteria;p__Pseudomonadota;c__Alphaproteobacteria;o__TMED127;f__TMED127;g__MED-G10;s__MED-G10 sp002457065	PACH01000027.1	contig truncated
139573_S174_metabat_bins_2.tsv.090_sub	1.5	82.43	1.76355	4.24	GCA_038130805.1	Brisbane River	27.33 S	153.09 E	N/A	d__Bacteria;p__Pseudomonadota;c__Alphaproteobacteria;o__TMED127;f__TMED127;g__MED-G10;s__MED-G10 sp002457065	N/A	N/A
SAT166	1.2	84.67	1.38396	5.05	GCA_002712255.1	Atlantic Ocean	N/A	N/A	N/A	d__Bacteria;p__Pseudomonadota;c__Alphaproteobacteria;o__TMED127;f__TMED127;g__MED-G10;s__MED-G10 sp002712255	N/A	N/A
ERR599106_bin.64_MetaBAT_v2.12.1_MAG	0.981	71.73	1.25833	0.1	GCA_913047735.1	Atlantic Ocean	27.16 N	27.14 W	N/A	d__Bacteria;p__Pseudomonadota;c__Alphaproteobacteria;o__TMED127;f__TMED127;g__MED-G10;s__MED-G10 sp902547955	CAJWTI010000012.1	contig truncated
AG-900-O14	0.748	53.93	1.0926	0	GCA_902545205.1	Atlantic Ocean	31.07 N	64.17 W	photic zone	d__Bacteria;p__Pseudomonadota;c__Alphaproteobacteria;o__TMED127;f__TMED127;g__MED-G10;s__MED-G10 sp902547955	CACCEZ010000007.1	contig truncated
AG-901-J22	1.406	92.18	1.51595	0.12	GCA_902547955.1	Atlantic Ocean	31.07 N	64.17 W	photic zone	d__Bacteria;p__Pseudomonadota;c__Alphaproteobacteria;o__TMED127;f__TMED127;g__MED-G10;s__MED-G10 sp902547955	CACCPY010000004.1	contig truncated
AG-911-F13	1.212	79.61	1.45913	0.01	GCA_902578585.1	Atlantic Ocean	31.07 N	64.17 W	photic zone	d__Bacteria;p__Pseudomonadota;c__Alphaproteobacteria;o__TMED127;f__TMED127;g__MED-G10;s__MED-G10 sp902547955	CACHDK010000005.1	contig truncated
AG-916-G23	1.097	71.64	1.40811	0.01	GCA_902597565.1	Atlantic Ocean	31.07 N	64.17 W	photic zone	d__Bacteria;p__Pseudomonadota;c__Alphaproteobacteria;o__TMED127;f__TMED127;g__MED-G10;s__MED-G10 sp902547955	CACJYG010000001.1	full
AG-891-P19	0.902	58.98	1.272	0.02	GCA_902615675.1	Atlantic Ocean	31.07 N	64.17 W	photic zone	d__Bacteria;p__Pseudomonadota;c__Alphaproteobacteria;o__TMED127;f__TMED127;g__MED-G10;s__MED-G10 sp902547955	CACMPY010000011.1	contig truncated
AG-914-I17	1.072	70.75	1.38556	0	GCA_902590895.1	Atlantic Ocean	31.07 N	64.17 W	photic zone	d__Bacteria;p__Pseudomonadota;c__Alphaproteobacteria;o__TMED127;f__TMED127;g__MED-G10;s__MED-G10 sp902590895	N/A	N/A
AG-337-B03	1.369	86.73	1.55067	0.04	GCA_902523565.1	Pacific Ocean	26.25 S	103.96 W	photic zone	d__Bacteria;p__Pseudomonadota;c__Alphaproteobacteria;o__TMED127;f__TMED127;g__SP4073;s__SP4073 sp902524895	CABYZS010000002.1	full
AG-337-B08	1.102	74.26	1.38565	0	GCA_902523675.1	Pacific Ocean	26.25 S	103.96 W	photic zone	d__Bacteria;p__Pseudomonadota;c__Alphaproteobacteria;o__TMED127;f__TMED127;g__SP4073;s__SP4073 sp902523675	N/A	N/A
AG-337-E20	1.4	84.52	1.61672	0.01	GCA_902524895.1	Pacific Ocean	26.25 S	103.96 W	photic zone	d__Bacteria;p__Pseudomonadota;c__Alphaproteobacteria;o__TMED127;f__TMED127;g__SP4073;s__SP4073 sp902524895	CABZFH010000001.1	full
SP4073	0.622	46.19	0.956698	0.28	GCA_002717855.1	Pacific Ocean	N/A	N/A	5-1000m	d__Bacteria;p__Pseudomonadota;c__Alphaproteobacteria;o__TMED127;f__TMED127;g__SP4073;s__SP4073 sp002717855	N/A	N/A
MED617	1.38	93.01	1.47646	5.11	GCA_002689845.1	Red Sea	N/A	N/A	N/A	d__Bacteria;p__Pseudomonadota;c__Alphaproteobacteria;o__TMED127;f__TMED127;g__TMED13;s__TMED13 sp002167825	NZIF01000031.1	contig truncated
TMED13	1.347	93.17	1.439	3.67	GCA_002167825.1	Mediterranean Sea	N/A	N/A	N/A	d__Bacteria;p__Pseudomonadota;c__Alphaproteobacteria;o__TMED127;f__TMED127;g__TMED13;s__TMED13 sp002167825	NHBS01000029.1	contig truncated
139539_COM_metabat_bins_2.tsv.238	1.311	85.61	1.49965	5.03	GCA_038114045.1	Brisbane River	27.45 S	153.08 E	N/A	d__Bacteria;p__Pseudomonadota;c__Alphaproteobacteria;o__TMED127;f__TMED127;g__TMED13;s__TMED13 sp038147415	JAYNQB010000021.1	contig truncated
SD3109_NP_metabat_bins_2.tsv.358	1.564	75.05	1.95422	3.34	GCA_038147415.1	Brisbane River	27.45 S	153.08 E	N/A	d__Bacteria;p__Pseudomonadota;c__Alphaproteobacteria;o__TMED127;f__TMED127;g__TMED13;s__TMED13 sp038147415	JAYQTO010000024.1	full
139575_S176_rosella_bins.tsv.030	1	90.04	1.0996	0.26	GCA_038129005.1	Brisbane River	27.33 S	153.09 E	N/A	d__Bacteria;p__Pseudomonadota;c__Alphaproteobacteria;o__TMED127;f__TMED127;g__TMED13;s__TMED13 sp038147415	N/A	N/A
AG-915-O07	1.302	87.52	1.46449	0.05	GCA_902595755.1	Atlantic Ocean	31.07 N	64.17 W	photic zone	d__Bacteria;p__Pseudomonadota;c__Alphaproteobacteria;o__TMED127;f__TMED127;g__TMED13;s__TMED13 sp902595755	CACJRF010000004.1	full
AH-716-M15	1.127	66.7	1.50229	0.07	GCA_028407765.1	Atlantic Ocean	32.35 S	44.02 W	5	d__Bacteria;p__Pseudomonadota;c__Alphaproteobacteria;o__TMED127;f__TMED127;g__TMED211;s__TMED211 sp028407765	JAOOJU010000017.1	contig truncated
TMED211	0.9056	47.68	1.37941	1.93	GCA_002169685.1	Mediterranean Sea	N/A	N/A	5-72m	d__Bacteria;p__Pseudomonadota;c__Alphaproteobacteria;o__TMED127;f__TMED127;g__TMED211;s__TMED211 sp002169685	N/A	N/A

## Sheet: Table S4
Table S4. Surface seawater samples from Sargasso Sea (BATS) time-series from Muratore et al. (2025) Proc. Natl. Acad. Sci. U.S.A. 122 (11) e2410268122, https://doi.org/10.1073/pnas.2410268122 (2025).
cast	SX- number	day	time	depth_m	depth_ID	CTD_Btl	condition	GOLD Biosample ID	Total Reads Count	Raw data file name
2	SX-5	12	2000	5	SRF	2	12_2000_SRF	Gp0509696	8678195	52549.1.380408.GAACACAC-GAACACAC.fastq.gz
2	SX-6	12	2000	5	SRF	2	12_2000_SRF	Gp0509697	4918209	52524.1.366393.TTGGTCTC-TTGGTCTC.fastq.gz
3	SX-16	13	0000	5	SRF	18	13_0000_SRF	Gp0509704	10577206	52549.1.380408.CATGGAAC-CATGGAAC.fastq.gz
4	SX-20	13	0400	5	SRF	18	13_0400_SRF	Gp0509706	13244638	52549.1.380408.GGCAAGTT-GGCAAGTT.fastq.gz
5	SX-23	13	0800	5	SRF	2	13_0800_SRF	Gp0509708	4897371	52549.1.380408.CCGTATCT-CCGTATCT.fastq.gz
5	SX-24	13	0800	5	SRF	2	13_0800_SRF	Gp0509709	12139680	52549.1.380408.TCGTCTCA-TCGTCTCA.fastq.gz
6	SX-33	13	1200	5	SRF	15	13_1200_SRF	Gp0509716	8440925	52548.3.380184.ATCGATCG-ATCGATCG.fastq.gz
7	SX-41	13	1600	5	SRF	18	13_1600_SRF	Gp0509718	9241690	52548.3.380184.ATACTCCG-ATACTCCG.fastq.gz
8	SX-45	13	2000	5	SRF	2	13_2000_SRF	Gp0509720	7666243	52548.3.380184.CTTCTGAG-CTTCTGAG.fastq.gz
8	SX-46	13	2000	5	SRF	2	13_2000_SRF	Gp0509721	8315688	52548.3.380184.GAATCCGA-GAATCCGA.fastq.gz
9	SX-56	14	0000	5	SRF	18	14_0000_SRF	Gp0509727	11768946	52548.3.380184.AGCACTTC-AGCACTTC.fastq.gz
10	SX-59	14	0400	5	SRF	na	14_0400_SRF	Gp0509729	13538102	52548.3.380184.CAGTCTTC-CAGTCTTC.fastq.gz
11	SX-65	14	0800	5	SRF	2	14_0800_SRF	Gp0509733	5857808	52524.1.366393.GAACACAC-GAACACAC.fastq.gz
11	SX-66	14	0800	5	SRF	2	14_0800_SRF	Gp0509734	9928073	52548.3.380184.TAATGCCG-TAATGCCG.fastq.gz
12	SX-73	14	1200	5	SRF	18	14_1200_SRF	Gp0509739	14836956	52548.3.380184.CTTAGGAC-CTTAGGAC.fastq.gz
13	SX-82	14	1600	5	SRF	24	14_1600_SRF	Gp0509741	9947655	52548.3.380184.ACCTAAGG-ACCTAAGG.fastq.gz
14	SX-85	14	2000	5	SRF	2	14_2000_SRF	Gp0509743	15259705	52548.3.380184.TAGGTAGG-TAGGTAGG.fastq.gz
14	SX-86	14	2000	5	SRF	2	14_2000_SRF	Gp0509744	9695993	52534.1.369467.GGTATAGG-GGTATAGG.fastq.gz
15	SX-96	15	0000	5	SRF	18	15_0000_SRF	Gp0509750	7764990	52548.4.380316.CTCATTGC-CTCATTGC.fastq.gz
16	SX-100	15	0400	5	SRF	18	15_0400_SRF	Gp0509752	6893508	52548.3.380184.TGTGAAGC-TGTGAAGC.fastq.gz
17	SX-104	15	0800	5	SRF	5	15_0800_SRF	Gp0509755	8578076	52548.3.380184.TCAACTGG-TCAACTGG.fastq.gz
18	SX-114	15	1200	5	SRF	18	15_1200_SRF	Gp0509762	18216719	52546.1.379383.GCTGTTGT-GCTGTTGT.fastq.gz
19	SX-118	15	1600	5	SRF	18	15_1600_SRF	Gp0509764	7849109	52548.3.380184.CATGTTCC-CATGTTCC.fastq.gz
20	SX-121	15	2000	5	SRF	5	15_2000_SRF	Gp0509766	11719804	52548.3.380184.GGACTAGA-GGACTAGA.fastq.gz
20	SX-122	15	2000	5	SRF	5	15_2000_SRF	Gp0509767	10618582	52546.1.379383.TGAGGTGT-TGAGGTGT.fastq.gz
21	SX-132	16	0000	5	SRF	18	16_0000_SRF	Gp0509773	7763066	52548.3.380184.TCGTAGTC-TCGTAGTC.fastq.gz
23	SX-139	16	0800	5	SRF	5	16_0800_SRF	Gp0509777	11109140	52548.3.380184.ACCTTCTC-ACCTTCTC.fastq.gz
23	SX-140	16	0800	5	SRF	5	16_0800_SRF	Gp0509778	13697579	52548.3.380184.TGGACTCT-TGGACTCT.fastq.gz
25	SX-156	16	1600	5	SRF	12	16_1600_SRF	Gp0509787	14134387	52547.3.379752.TGGCACTA-TGGCACTA.fastq.gz
26	SX-159	16	2000	5	SRF	2	16_2000_SRF	Gp0509789	12994079	52548.3.380184.GATGCACT-GATGCACT.fastq.gz
26	SX-160	16	2000	5	SRF	2	16_2000_SRF	Gp0509790	7683688	52549.1.380408.CAACCTAG-CAACCTAG.fastq.gz
27	SX-169	17	0000	5	SRF	18	17_0000_SRF	Gp0509797	5246309	52546.1.379383.TTGATCCG-TTGATCCG.fastq.gz
28	SX-174	17	0400	5	SRF	18	17_0400_SRF	Gp0509799	15239688	52548.4.380316.CAACGGAT-CAACGGAT.fastq.gz
29	SX-177	17	0800	5	SRF	2	17_0800_SRF	Gp0509801	9596491	52549.1.380408.GTAGTCAG-GTAGTCAG.fastq.gz
29	SX-178	17	0800	5	SRF	2	17_0800_SRF	Gp0509802	9712504	52549.1.380408.GATTCAGC-GATTCAGC.fastq.gz

## Sheet: Table S5
Table S5. TMED127 SAG AG-892-F10 gene transcription mapped to Sargasso Sea time series RNA-Seq samples (see Table S4).
													TPM	TPM	TPM	TPM	TPM	TPM	TPM	TPM	TPM	TPM	TPM	TPM	TPM	TPM	TPM	TPM	TPM	TPM	TPM	TPM	TPM	TPM	TPM	TPM	TPM	TPM	TPM	TPM	TPM	TPM	TPM	TPM	TPM	TPM	TPM	TPM	TPM
													SX-5	SX-6	SX-16	SX-20	SX-23	SX-24	SX-33	SX-41	SX-45	SX-46	SX-56	SX-59	SX-65	SX-66	SX-73	SX-82	SX-85	SX-86	SX-96	SX-100	SX-104	SX-114	SX-118	SX-121	SX-122	SX-132	SX-139	SX-140	SX-156	SX-159	SX-160	SX-169	SX-174	SX-177	SX-178	ave	std error
Gene ID	Gene Name	AM1 homolog (locus tag)	AM1 homolog (old locus tag)	Reference	Strand	Start	End	Nucleic acids	Amino acids	Gene name	Annotation	Pathway	12_2000	12_2000	13_0000	13_0400	13_0800_b	13_0800_a	13_1200	13_1600	13_2000_b	13_2000_a	14_0000	14_0400	14_0800_b	14_0800_a	14_1200	14_1600	14_2000_b	14_2000_a	15_0000	15_0400	15_0800	15_1200	15_1600	15_2000_b	15_2000_a	16_0000	16_0800_b	16_0800_a	16_1600	16_2000_b	16_2000_a	17_0000	17_0400	17_0800_b	17_0800_a
1	AG-892-F10.CDS.1	MEXAM1_RS16260	MexAM1_META1p3441	CACMWI010000001.1	+	87	1055	968	322.667	cobS	Aerobic cobaltochelatase CobS subunit		120.921	205.716	291.305	164.356	119.614	117.999	150.663	119.679	114.077	78.685	175.451	49.5129	120.592	149.877	177.843	38.6659	49.2127	270.608	120.154	226.811	259.406	88.7776	66.7077	135.259	341.975	210.26	207.931	174.336	106.905	80.6414	176.721	101.363	168.719	42.8079	110.963	146.7	14.2569
2	AG-892-F10.CDS.2	MEXAM1_RS16255	MexAM1_META1p3440	CACMWI010000001.1	+	1059	2717	1658	552.667	cobT	Aerobic cobaltochelatase CobT subunit		0	27.6764	49.431	9.66527	86.1635	67.4538	20.3355	16.1027	30.6348	1.5991	71.5879	18.1804	12.4374	79.4662	52.3392	3.87161	51.5484	60.9163	50.8855	41.5314	69.1751	22.5375	5.82524	25.6112	41.0295	53.9395	17.247	18.0442	32.791	22.1696	24.5824	123.688	7.96503	0	40.4693	35.9115	5.57601
3	AG-892-F10.CDS.3	MEXAM1_RS15020	MexAM1_META1p3182	CACMWI010000001.1	-	2722	3006	284	94.6667	rpmB	LSU ribosomal protein L28		414.396	0	405.743	271.58	609.085	196.162	225.633	107.081	160.494	170.998	250.03	108.062	688.525	106	0	919.998	281.661	192.039	419.183	955.274	499.259	305.431	174.663	301.326	428.875	550.612	110.464	264.376	0	35.6211	300.981	154.207	248.842	93.9229	427.602	296.518	46.0215
4	AG-892-F10.CDS.4	MEXAM1_RS00880	MexAM1_META1p0188	CACMWI010000001.1	-	3043	4242	1199	399.667	mcmB	Methylmalonyl Co-A mutase-associated GTPase	Ethylmalonyl-CoA pathway	48.5314	73.259	50.0755	57.367	90.7302	58.216	21.906	15.3327	22.1537	150.494	97.0722	90.9928	30.5293	0	0	3.92514	22.9604	26.6459	72.2481	45.1894	5.38488	99.0324	18.1581	1.03801	7.24292	47.9851	21.3866	13.3813	9.6685	35.2903	19.3197	19.8109	0.234268	21.8321	59.0006	38.7541	6.9582
5	AG-892-F10.CDS.5	MEXAM1_RS24885	MexAM1_META1p5251	CACMWI010000001.1	-	4267	6387	2120	706.667	mcmA	Methylmalonyl-CoA mutase	Ethylmalonyl-CoA pathway	29.1019	238.743	151.989	206.051	101.22	104.506	42.9544	33.2813	73.0836	30.8059	126.333	24.6606	163.295	26.5266	21.6127	11.1373	87.3601	184.812	107.024	56.9991	50.2686	58.1643	15.4744	60.7176	91.2735	56.5595	49.9779	64.8139	9.43326	126.991	133.998	112.158	107.005	124.101	286.662	90.5456	13.101
6	AG-892-F10.CDS.6	MEXAM1_RS06655	MexAM1_META1p1391	CACMWI010000001.1	-	6398	7240	842	280.667		HAD-type hydrolase		52.3989	0	0	27.1728	50.25	87.2638	0	43.3193	98.8961	166.54	172.598	0	4.74551	157.702	88.1666	0	15.902	0	25.4858	104.815	31.2742	104.992	32.6612	78.5585	49.4888	64.4601	29.5859	35.053	49.1537	61.6587	19.5009	118.183	24.5964	7.43163	70.1095	53.4847	9.59169
7	AG-892-F10.CDS.7	MEXAM1_RS09895	MexAM1_META1p2095	CACMWI010000001.1	-	7233	8291	1058	352.667	pyrD	Dihydroorotate dehydrogenase		16.5747	0	45.9665	17.1905	0	0.569924	15.4435	79.5347	39.4085	25.1558	11.6243	0	0	22.0641	0	0	9.60646	0	0	0	0	0	0	25.0857	6.83259	73.9683	3.32658	0.57008	9.11124	13.5305	0	24.3685	25.8185	0	0	13.3072	3.92739
8	AG-892-F10.CDS.8	MEXAM1_RS09900	MexAM1_META1p2096	CACMWI010000001.1	-	8278	8601	323	107.667		DUF952 domain-containing protein		54.1749	0	0	142.143	363.856	67.3435	0	0	0	183.773	111.473	0	0	147.157	6.45772	0	49.0608	54.3868	0	0	0	39.6689	21.9484	144.19	225.309	198.537	97.627	0	27.9532	30.6172	200.027	145.782	13.45	44.2383	76.9218	69.8884	17.0163
9	AG-892-F10.CDS.9	MEXAM1_RS15030	MexAM1_META1p3184	CACMWI010000001.1	-	8602	10149	1547	515.667	lysS	Lysine--tRNA ligase		148.382	146.617	103.472	99.2215	0	155.047	85.8475	194.517	148.878	93.3674	111.561	70.3727	26.9304	91.7889	34.497	15.8591	127.672	109.385	99.6058	69.958	42.4107	162.628	108.073	68.4852	99.7634	85.3706	110.903	132.363	76.5559	118.983	214.641	54.5587	89.9932	141.095	150.222	102.544	9.4263
10	AG-892-F10.CDS.10			CACMWI010000001.1	+	10298	10573	275	91.6667		hypothetical protein		0	0	0	119.688	118.866	87.5378	121.614	49.9981	60.9084	213.597	167.406	0	0	63.9336	203.132	0	85.8137	12.2616	62.1168	95.9264	0	27.5173	0	37.8597	0	181.847	62.0864	0	73.3503	37.203	58.4173	85.5676	71.8153	0	0	59.9561	12.2495
11	AG-892-F10.CDS.11	MEXAM1_RS23365	MexAM1_META1p4940	CACMWI010000001.1	+	10579	12231	1652	550.667	sir	Sulfite reductase [ferredoxin]		30.8716	96.203	63.235	148.276	100.216	31.8949	127.348	92.8463	78.6979	274.377	191.479	112.558	140.365	62.2507	152.783	110.179	204.13	87.5408	119.142	129.967	67.619	66.9734	68.0372	74.5172	115.783	205.403	81.0998	47.9996	68.6133	43.4472	222.937	102.565	56.7231	0	121.581	105.647	11.6638
12	AG-892-F10.CDS.12			CACMWI010000001.1	+	12206	12658	452	150.667		Oxidoreductase probably involved in sulfite reduction		78.5217	36.2581	81.8197	0	0	0	107.093	250.534	100.973	120.162	81.8841	0	0	78.5559	0	21.5831	54.3586	172.341	105.873	0	26.2795	17.7359	47.9854	121.903	216.114	85.0181	101.342	16.5206	91.21	57.115	65.1357	15.1913	16.7573	189.215	0.30426	67.3653	12.8603
13	AG-892-F10.CDS.13	MEXAM1_RS24825	MexAM1_META1p5239	CACMWI010000001.1	-	12725	14395	1670	556.667	groL5	60 kDa chaperonin 5		1539.54	1700.94	1110.38	1892.11	917.367	1534.13	1931.84	1415.97	1320.59	1263.08	1558.95	524.892	1084.99	752.465	1072.76	1146.6	1234.56	1633.91	769.1	1002.58	1046.19	1452.7	2307.09	776.155	901.423	763.856	559.008	783.027	2131.38	1194.25	1227.99	210.782	315.683	586.233	440.687	1145.8	99.2794
14	AG-892-F10.CDS.14	MEXAM1_RS24830	MexAM1_META1p5240	CACMWI010000001.1	-	14417	14704	287	95.6667	groS5	10 kDa chaperonin 5		3014.24	2678.52	2441.01	2707.6	784.251	3515.27	3358.15	2049.59	2902.92	2025.48	2489.79	846.65	2045.52	1672.25	2358.47	2446.52	2581.21	2220.09	1490.85	1257.66	1155.5	2662.94	3738.94	1292.22	1948.59	1201.43	1065.45	1011.92	3974.9	1312.31	2827.34	927.006	551.316	971.962	546.066	2002.11	185.66
15	AG-892-F10.CDS.15	MEXAM1_RS10520	MexAM1_META1p2228	CACMWI010000001.1	-	14806	16665	1859	619.667	cysN	Sulfate adenylyltransferase subunit		0	0	16.3978	12.3802	15.7968	23.814	15.422	78.8038	41.3017	59.534	25.8906	37.9735	42.2226	46.1431	0	17.3811	10.3692	38.6483	10.7341	14.1485	0	19.4215	13.7246	24.4806	42.8917	31.7948	16.6259	10.1957	14.6396	20.1169	72.803	0	45.1955	16.2796	63.4962	25.6751	4.08646
16	AG-892-F10.CDS.16	MEXAM1_RS10525	MexAM1_META1p2229	CACMWI010000001.1	-	16667	17464	797	265.667	cysD	Sulfate adenylyltransferase subunit		87.692	0	2.15145	2.11513	133.726	30.511	8.6914	1.66275	150.157	247.607	22.1203	1.91378	40.1041	19.2181	3.27741	22.9838	128.281	43.2863	21.348	32.3782	31.9041	10.6154	84.2012	45.093	93.2089	71.8331	2.29716	71.0198	11.4236	71.6057	108.814	0	38.4026	35.9229	24.7302	48.5799	10.6527
17	AG-892-F10.CDS.17	MEXAM1_RS10530	MexAM1_META1p2230	CACMWI010000001.1	-	17465	18163	698	232.667	cysH	Phosphoadenylyl-sulfate reductase		295.18	0	186.237	63.4714	210.689	34.4303	299.631	225.511	676.327	527.118	35.145	148.928	0	207.901	152.454	625.449	376.888	186.482	110.526	133.709	0	54.2564	39.3898	231.856	203.789	99.4472	176.164	176.086	0	298.523	530.218	135.146	98.4424	120.995	69.2721	192.276	34.1461
18	AG-892-F10.CDS.18	MEXAM1_RS07195	MexAM1_META1p1500	CACMWI010000001.1	+	18274	19317	1043	347.667	ctaA	Heme A synthase		75.7138	162.154	0	0	45.0647	122.976	129.834	23.3008	27.9916	124.042	90.6176	32.547	60.5019	64.6877	14.1655	0	59.076	0	31.3883	23.6793	68.8269	56.239	134.66	37.1853	31.6356	36.7702	19.4673	0	32.3191	43.2308	80.0446	0	23.0251	0	29.4262	48.0163	8.59287
19	AG-892-F10.CDS.19			CACMWI010000001.1	-	19357	20127	770	256.667		hypothetical protein		2561.56	2411.4	2735.71	2777.44	1568.79	2000.31	1493.18	1185.98	1205.93	1762.6	1791.6	2016.39	1631.12	1384.95	1401.84	1302.83	1758.29	2030.93	2240.95	2173.73	2163.15	1613.03	1575.79	1397.29	1187.46	2070.99	1630.83	1685.47	1256.76	1019.23	985.052	1788.58	1867.76	1247.9	1016.86	1712.62	94.1773
20	AG-892-F10.CDS.20	MEXAM1_RS17320	MexAM1_META1p3663	CACMWI010000001.1	+	20369	21553	1184	394.667	hpnB	Hopene-associated glycosyltransferase	Hopanoid biosynthesis	15.0918	40.9131	51.9338	15.6857	45.9393	0	26.9874	34.0396	67.7972	37.9709	18.6871	0	26.8291	40.9945	0	0	98.2872	0	9.61412	11.1793	0	6.41326	16.719	0	0	0.048504	10.0068	5.19575	0.102763	17.9	0	0	0.434797	34.6045	25.9248	18.8372	4.47801
21	AG-892-F10.CDS.21	MEXAM1_RS08690	MexAM1_META1p1815	CACMWI010000001.1	+	21522	22415	893	297.667	hpnC	Squalene synthase	Hopanoid biosynthesis	19.2635	71.8713	45.4844	42.0514	34.2775	18.2262	81.9402	17.2167	33.0163	67.0477	78.2313	7.40236	106.686	112.142	0	0	139.567	7.57099	19.4204	203.547	7.22791	42.0897	31.0726	19.1966	61.8115	219.276	65.3676	80.2384	50.3849	97.6174	0	89.2225	84.02	0	0	55.7854	10.5769
22	AG-892-F10.CDS.22	MEXAM1_RS08680	MexAM1_META1p1813	CACMWI010000001.1	+	22450	24372	1922	640.667	dxs	1-deoxy-D-xylulose 5-phosphate synthase	Hopanoid biosynthesis	678.537	697.088	828.372	791.077	511.999	599.952	274.378	277.611	872.464	674.397	1103.01	535.721	332.955	640.262	550.402	294.52	564.519	642.049	437.304	814.38	631.664	424.565	222.735	574.116	837.009	623.427	700.404	610.326	175.369	542.527	437.632	616.254	755.36	487.789	465.83	577.886	39.6905
23	AG-892-F10.CDS.23	MEXAM1_RS08695	MexAM1_META1p1816	CACMWI010000001.1	+	24392	25228	836	278.667	hpnD	Presqualene diphosphate synthase	Hopanoid biosynthesis	9.30501	59.5397	30.2858	100.972	72.7926	0	0	59.2892	98.5541	56.699	59.9643	100.35	57.3532	109.936	48.0638	0	34.3109	133.986	0	2.28664	74.4226	28.6756	30.0633	128.645	104.606	245.124	26.2815	0.347236	0	4.78229	0	211.899	53.0724	30.3932	0	56.3429	11.654
24	AG-892-F10.CDS.24	MEXAM1_RS08700	MexAM1_META1p1817	CACMWI010000001.1	+	25233	26465	1232	410.667	hpnE	Hydroxysqualene dehydroxylase	Hopanoid biosynthesis	0	111.564	24.5725	1.07553	132.014	57.3415	107.571	79.2034	42.5666	109.491	59.1123	82.3646	257.676	116.288	17.7791	116.165	0	52.2442	136.845	51.7412	0	8.84456	1.62675	76.6649	261.853	125.272	18.0346	81.0265	8.7376	81.536	58.0317	253.566	259.886	93.7673	67.6518	84.3462	14.9267
25	AG-892-F10.CDS.25	MEXAM1_RS08705	MexAM1_META1p1818	CACMWI010000001.1	+	26479	28389	1910	636.667	shc	Squalene--hopene cyclase	Hopanoid biosynthesis	70.6711	47.956	39.7947	57.7886	0	43.158	36.7712	39.4495	30.7847	39.3842	41.4798	0	16.857	14.9043	21.5989	43.4529	40.7859	18.8084	80.2879	18.477	18.8005	15.3875	9.63707	20.0748	67.379	63.0463	79.6254	16.1969	24.8737	11.9605	29.4469	72.2673	79.6451	8.04673	32.1518	35.7414	4.59434
26	AG-892-F10.CDS.26	MEXAM1_RS17460	MexAM1_META1p3691	CACMWI010000001.1	+	28379	29050	671	223.667	hpnG	Adenosyl-hopane nucleosidase	Hopanoid biosynthesis	40.8558	0	26.15	0	65.1828	108.734	69.7423	73.0247	28.6638	0	58.169	0	48.877	69.5236	0	108.371	0	0	19.0534	49.5121	0	0	0	64.3221	70.0608	13.5094	40.6601	46.2772	13.3012	0	0	0	33.4259	0	0	29.9262	6.52009
27	AG-892-F10.CDS.27	MEXAM1_RS17455	MexAM1_META1p3690	CACMWI010000001.1	-	29063	30262	1199	399.667	hpnH	Adenosyl-hopene transferase	Hopanoid biosynthesis	1017.13	1034.96	1643.07	1349.08	959.277	1337.33	1187.85	659.751	1039.43	826.487	1540.75	633.026	1109.23	1371.23	1002.01	708.845	901.286	1071.77	658.733	1205.36	659.211	693.105	433.591	609.425	993.039	1809.06	875.986	861.248	454.618	728.093	772.964	980.509	897.862	884.119	1146.1	973.015	62.7984
28	AG-892-F10.CDS.28	MEXAM1_RS12775	MexAM1_META1p2713	CACMWI010000001.1	-	30300	31259	959	319.667	ispH	4-hydroxy-3-methylbut-2-enyl diphosphate reductase	Hopanoid biosynthesis	1528.72	1858.89	2141.99	2576.62	1053.01	1412.58	955.267	745.721	1082.33	1129.21	2236.24	516.342	1449.04	1316.5	1139.77	594.272	1617.28	1133.55	1588.4	1114.29	1266.92	864.606	584.725	1233.79	1312.87	1738.92	1373.77	863.503	507.597	836.332	861.154	1080.96	1608.92	981.751	990.125	1237.03	94.5064
29	AG-892-F10.CDS.29	MEXAM1_RS08685	MexAM1_META1p1814	CACMWI010000001.1	-	31262	32257	995	331.667	hpnA	Hopanoid-associated sugar epimerase	Hopanoid biosynthesis	20.3075	34.2936	108.395	107.609	161.437	104.834	176.325	141.036	138.068	115.913	72.5248	111.802	78.638	116.131	46.4066	65.634	76.393	91.8584	78.5484	111.933	99.5221	121.369	24.8064	119.92	86.8045	68.4906	38.8105	71.3456	87.3067	63.2535	140.507	16.9593	106.983	126.658	49.637	90.8703	7.7695
30	AG-892-F10.CDS.30			CACMWI010000001.1	+	32297	32902	605	201.667		hypothetical protein		50.4486	284.899	0	0	157.355	48.0582	53.1278	28.6102	24.031	163.758	156.113	0	74.3514	109.765	0	0	84.8994	47.7574	135.926	0	22.527	23.8595	0	80.9623	19.641	121.557	0	0	15.9221	60.1175	204.329	90.7316	50.9177	22.7124	84.0995	63.3279	13.3772
31	AG-892-F10.CDS.31	MEXAM1_RS08400	MexAM1_META1p1755	CACMWI010000001.1	-	32899	33705	806	268.667	fhcC	Formylmethanofuran dehydrogenase subunit C	Tetrahydromethanopterin C1 transfer	0	0	148.173	96.3594	46.4608	31.7619	0	0	0	21.185	0	0	0	0	27.5823	0	0	87.3424	63.725	0	67.4796	14.4792	0	0	58.8278	36.4802	46.7147	0	0	0	122.876	116.952	0	0	0	28.1828	8.23994
32	AG-892-F10.CDS.32	MEXAM1_RS08405	MexAM1_META1p1756	CACMWI010000001.1	-	33705	34589	884	294.667	fhcD	Formylmethanofuran--tetrahydromethanopterin N-formyltransferase	Tetrahydromethanopterin C1 transfer	0	0	196.736	22.2051	231.383	8.17849	0	59.6666	26.1736	42.0775	31.619	0	483.191	111.489	122.61	0	29.6959	0	24.268	44.5136	69.3618	20.7941	0	67.1674	9.61734	0	46.38	15.6138	0	19.796	91.9248	0	28.8297	34.5366	17.2416	53.002	18.0901
33	AG-892-F10.CDS.33			CACMWI010000001.1	-	34582	35685	1103	367.667		Molybdopterin oxidoreductase domain-containing protein	Tetrahydromethanopterin C1 transfer	30.0155	29.0791	103.19	60.616	24.6549	104.328	24.3583	73.3988	68.1494	12.1116	43.4667	33.5448	246.016	150.466	10.4714	81.1792	39.7926	50.5389	61.0703	31.0967	55.376	6.79115	0.743586	27.21	33.6436	35.4767	38.1318	24.4095	0	28.8754	14.4134	0	9.42384	73.1385	0	46.4337	9.47466
34	AG-892-F10.CDS.34	MEXAM1_RS08305	MexAM1_META1p1736	CACMWI010000001.1	-	35685	36059	374	124.667		4a-hydroxytetrahydrobiopterin dehydratase	Tetrahydromethanopterin C1 transfer	559.495	394.199	320.209	584.136	439.831	7.50434	259.149	283.774	180.932	163.997	351.864	204.978	341.928	799.924	137.825	756.9	879.687	368.417	521.893	497.084	684.422	179.419	211.514	501.547	629.931	283.588	311.752	250.515	229.361	115.324	200.082	0	261.84	87.9243	170.084	347.744	43.4566
35	AG-892-F10.CDS.35	MEXAM1_RS08420	MexAM1_META1p1760	CACMWI010000001.1	+	36140	37114	974	324.667		Ribofuranosylaminobenzene 5'-phosphate synthase	Tetrahydromethanopterin C1 transfer	56.8896	37.5209	101.835	61.3049	40.1247	22.861	44.8265	22.3187	31.0804	19.9625	15.9377	19.8399	0	18.0981	17.7105	146.026	10.2184	165.503	0	1.63719	103.515	18.0271	5.70535	2.47295	1.68907	63.199	48.8836	77.6261	0	79.3764	12.775	48.4475	63.8682	21.94	37.364	40.531	7.93431
36	AG-892-F10.CDS.36	MEXAM1_RS08425	MexAM1_META1p1761	CACMWI010000001.1	+	37111	38007	896	298.667	mtdB	Methylenetetrahydromethanopterin dehydrogenase	Tetrahydromethanopterin C1 transfer	268.62	348.741	224.826	323.945	479.277	328.747	131.883	110.943	281.328	130.12	287.019	21.4233	123.464	279.732	93.9316	24.5048	254.766	342.968	193.548	165.892	217.417	226.921	101.435	133.244	142.588	344.374	107.868	162.518	121.426	229.26	78.5714	509.305	148.727	158.906	206.612	208.71	22.5171
37	AG-892-F10.CDS.37			CACMWI010000001.1	+	38256	39101	845	281.667		hypothetical protein	Tetrahydromethanopterin C1 transfer	0	0	72.1036	24.2263	23.8641	0	0	31.4727	0	0	0	0	40.0685	0	0	0	9.01885	16.0011	0	0	0	17.3216	21.7688	36.6485	0	0	0	0	0	5.77905	0	0	1.41242	25.2452	5.29164	9.43492	3.18914
38	AG-892-F10.CDS.38	MEXAM1_RS08435	MexAM1_META1p1763	CACMWI010000001.1	+	39094	40047	953	317.667	mch	Methenyltetrahydromethanopterin cyclohydrolase	Tetrahydromethanopterin C1 transfer	96.3816	155.344	95.8055	91.7478	156.451	141.253	115.425	109.785	277.126	236.574	258.105	117.124	68.6374	194.455	46.4558	0	229.827	108.991	174.591	164.842	33.3251	72.0061	86.5832	139.486	79.5016	44.3174	144.365	68.3175	17.4979	133.215	54.1261	33.1165	149.489	115.916	159.091	119.122	13.2211
39	AG-892-F10.CDS.39	MEXAM1_RS08440	MexAM1_META1p1764	CACMWI010000001.1	+	40049	40900	851	283.667		Tetrahydromethanopterin biosynthesis gene	Tetrahydromethanopterin C1 transfer	107.375	0	197.718	22.2161	17.9835	176.958	17.286	19.5189	105.652	31.3678	62.4412	9.70899	37.3152	30.0362	0	0	40.3611	0	143.404	31.2619	39.8932	23.4851	0	44.5904	28.5636	71.8468	13.3771	33.4298	26.9574	20.4266	53.0611	70.3074	8.74465	98.71	95.636	47.9895	9.73098
40	AG-892-F10.CDS.40	MEXAM1_RS08445	MexAM1_META1p1765	CACMWI010000001.1	+	40903	41742	839	279.667		hypothetical protein	Tetrahydromethanopterin C1 transfer	0	0.444407	91.9755	21.6723	22.7469	56.5214	39.3473	36.647	52.5917	16.9607	100.617	45.754	50.3809	0	21.1722	0	0	59.7381	153.59	57.1513	0	17.9089	0	79.9101	65.7851	64.6904	12.4296	19.8081	10.3591	19.2681	114.538	24.0188	3.93271	14.5773	0	36.4153	7.36647
41	AG-892-F10.CDS.41	MEXAM1_RS08450	MexAM1_META1p1766	CACMWI010000001.1	+	41785	42294	509	169.667	fae	Tetrahydromethanopterin hydro-lyase/formaldehyde activating enzyme	Tetrahydromethanopterin C1 transfer	5671.51	5573.07	6772.85	7451.16	5378.07	4199.34	3073.98	2508.22	3625.65	4562.3	5318.23	3849.82	5362.75	3890.89	4990.86	2589.61	5874.65	6349.26	4624.56	6588.9	6392.37	4086.44	2983.24	5164.8	4867.22	5917.4	4291.69	5705.13	3005.6	4208.56	3200.25	4306.87	6268.94	3981.88	3636.37	4750.64	251.556
42	AG-892-F10.CDS.42	MEXAM1_RS08455	MexAM1_META1p1767	CACMWI010000001.1	-	42390	43076	686	228.667		Tetrahydromethanopterin-linked formaldehyde oxidation protein	Tetrahydromethanopterin C1 transfer	443.652	263.534	624.773	751.797	252.152	383.986	225.595	219.536	434.196	307.207	383.046	237.298	125.347	747.02	206.822	335.224	606.52	291.829	344.635	331.289	417.995	223.793	231.443	368.767	348.911	281.466	432.268	436.481	211.103	192.358	421.521	201.478	513.087	292.918	353.891	355.512	29.5428
43	AG-892-F10.CDS.43			CACMWI010000001.1	+	43089	44045	956	318.667		hypothetical protein	Tetrahydromethanopterin C1 transfer	0	58.9001	142.15	83.0197	53.3054	87.4767	28.0053	53.0564	74.86	138.121	90.9504	25.2663	109.473	59.4394	0	0	183.782	105.342	110.776	159.656	20.3915	58.808	14.3853	59.7279	16.3476	168.447	18.9103	69.5458	0	57.9509	0	37.596	56.7734	75.3821	34.3336	64.3479	9.96724
44	AG-892-F10.CDS.44	MEXAM1_RS08460	MexAM1_META1p1768	CACMWI010000001.1	+	44045	45067	1022	340.667		Tetrahydromethanopterin synthesis protein	Tetrahydromethanopterin C1 transfer	0	0	45.116	35.9445	0	3.66499	13.2248	0	0	49.1474	4.37337	0	72.3251	112.821	0	0	31.5746	17.4675	0	3.27693	3.28453	49.3507	0	13.8672	6.8863	19.5232	56.8692	19.5319	0	27.3329	24.0015	141.871	17.9325	13.8254	0	22.3775	6.4118
45	AG-892-F10.CDS.45	MEXAM1_RS08485	MexAM1_META1p1773	CACMWI010000001.1	-	45761	46312	551	183.667		DUF447 domain-containing protein		0	39.6233	0	0	49.6364	5.93766	46.8462	63.479	64.6442	56.4276	121.674	0	0	213.564	0	46.7005	8.92691	0	26.1597	60.6764	0	16.0479	13.5434	0	0	111.315	42.1001	12.6779	63.3773	41.8292	0	118.226	0	105.068	22.5528	38.601	9.42959
46	AG-892-F10.CDS.46	MEXAM1_RS08490	MexAM1_META1p1774	CACMWI010000001.1	-	46309	47688	1379	459.667		Dihydropteroate synthase		39.59	69.9001	111.805	15.8127	63.4507	10.9253	0	30.8346	58.8088	56.889	52.2937	34.5822	105.517	67.0776	7.79636	17.2097	103.706	148.651	66.042	61.7166	39.3327	21.4509	19.8196	47.3371	60.0647	98.1324	62.9193	14.6731	16.9006	25.6107	18.4034	38.6172	52.0709	36.4556	21.6439	48.4583	6.64926
47	AG-892-F10.CDS.47			CACMWI010000001.1	-	47664	48218	554	184.667		hypothetical protein		98.2305	167.892	92.1493	0	209.569	63.2737	102.751	58.3088	55.9396	20.3717	86.6221	0	213.496	198.421	77.8175	310.925	0	129.762	58.8484	330.767	246.363	120.711	0	83.3408	71.7849	225.262	32.4957	59.5401	16.9585	20.5647	39.4939	0	98.6119	233.707	57.7359	102.335	17.885
48	AG-892-F10.CDS.48			CACMWI010000001.1	-	48218	48829	611	203.667		hypothetical protein		47.8648	126.496	49.6472	181.63	0	29.9909	0	0	235.062	115.9	74.1922	0	43.9081	112.614	8.74214	44.3123	0	4.57641	33.6871	0	0	35.71	0	60.3347	35.9576	0	56.744	10.5908	25.1482	0	0	0	35.3733	72.5152	0	41.1713	10.8464
49	AG-892-F10.CDS.49			CACMWI010000001.1	-	48849	49343	494	164.667		hypothetical protein		1425.91	1330.29	1480.82	1138.88	1025.47	1066.8	690.026	815.781	1400.3	1412.69	682.644	1103.2	960.859	2989.19	1594.98	2800.15	2138.16	279.131	1205.2	1776.65	706.49	1074.6	571.519	865.915	712.322	1720.55	517.496	885.409	572.338	934.864	1318.42	1883.14	1140.36	758.225	877.713	1195.9	116.951
50	AG-892-F10.CDS.50			CACMWI010000001.1	+	49396	50229	833	277.667		hypothetical protein		382.828	862.385	880.824	571.862	812.194	483.788	378.642	744.253	839.933	819.056	1072.89	323.933	648.511	1175.42	748.572	652.478	1031.56	686.987	609.014	654.025	594.885	643.872	478.034	672.064	805.031	972.562	647.984	775.876	873.801	697.419	878.713	402.253	830.913	377.862	459.533	699.713	41.141
51	AG-892-F10.CDS.51	MEXAM1_RS08355	MexAM1_META1p1746	CACMWI010000001.1	+	50226	50567	341	113.667		putative exported protein	Methanol oxidation	668.347	328.316	262.563	441.373	583.066	236.412	106.663	295.908	224.265	417.654	569.675	376.633	228.506	358.469	250.992	127.291	306	217.809	118.683	468.235	177.615	137.941	418.021	380.263	246.505	552.395	206.82	232.05	166.854	143.939	527.422	193.909	150.384	357.775	255.945	306.706	29.3012
52	AG-892-F10.CDS.52	MEXAM1_RS08150	MexAM1_META1p1704	CACMWI010000001.1	-	50588	51391	803	267.667		SoxYZ-like protein	Methanol oxidation	571.094	211.255	675.044	406.219	193.262	424.897	615.359	343.05	307.068	324.461	627.594	119.823	529.248	381.148	486.407	277.21	362.662	452.711	519.731	544.932	446.861	351.449	224.978	321.731	270.485	378.906	567.526	296.961	270.574	361.85	440.657	394.895	392.437	310.858	303.657	391.629	25.8182
53	AG-892-F10.CDS.53	MEXAM1_RS08325	MexAM1_META1p1740	CACMWI010000001.1	+	51834	53666	1832	610.667	xoxF5	Lanthanide-dependent methanol dehydrogenase	Methanol oxidation	267475	230435	161299	121588	264330	278465	475788	565860	445888	436762	239811	690348	262493	394688	452004	478462	374370	288999	202320	218455	351183	473978	390470	373728	359336	234992	427833	431864	461202	376978	333542	199892	238150	398052	384707	351021	23877.1
54	AG-892-F10.CDS.54	MEXAM1_RS08330	MexAM1_META1p1741	CACMWI010000001.1	+	53810	54424	614	204.667	xoxG	Methanol metabolism c-type cytochrome	Methanol oxidation	1065.09	916.848	751.452	954.884	1368.5	902.952	1149.76	1211.09	688.766	703.76	617.299	746.814	1204.4	538.541	1474.36	1058.08	519.173	1443.82	722.503	445.022	1136.02	1604.77	2001	1056.8	1278.02	664.896	779.39	835.279	2989.69	1335.96	1570.08	728.603	859.105	1367.8	1352.53	1086.94	95.8335
55	AG-892-F10.CDS.55	MEXAM1_RS08335	MexAM1_META1p1742	CACMWI010000001.1	+	54448	55329	881	293.667	xoxJ	Rare earth element methanol dehydrogenase accessory protein	Methanol oxidation	207.84	131.626	218.818	239.755	155.938	461.536	485.701	934.528	386.404	579.392	517.862	305.171	573.871	696.245	594.352	315.727	228.163	406.192	202.745	492.4	409.834	551.978	699.696	427.442	455.579	699.911	488.059	601.041	1104.3	712.121	546.018	237.263	287.763	523.793	1006.64	482.449	46.0333
56	AG-892-F10.CDS.56			CACMWI010000001.1	+	55398	56306	908	302.667		ABC transporter, substrate-binding protein	Methanol oxidation	45.781	100.202	58.107	0	39.6609	10.714	0	55.3715	39.0302	100.309	15.3026	160.303	52.3472	65.6558	0	47.3419	0	48.9129	0	0	0	8.67645	60.5796	68.9721	120.778	130.688	0	76.8951	33.8629	3.51004	8.81063	67.7912	67.5036	0	313.345	51.4415	12.1968
57	AG-892-F10.CDS.57	MEXAM1_RS04140	MexAM1_META1p0857	CACMWI010000001.1	-	56372	56803	431	143.667	pazS	Pseudoazurin	Methanol oxidation	9750.41	9190.22	7926.3	12180.9	8552.69	8576.11	11592.4	9902.2	12482.5	12216.4	11178.8	3463.78	7731.75	10814.5	11901.2	10288.8	14431.5	10445	7140.67	9256.45	8207.09	7827.61	8500.37	8113.44	6260.65	8979.8	5728.73	5870.72	9388.3	6574.1	10037.2	6876.61	6470.5	4873.32	6203.58	8826.7	476.362
58	AG-892-F10.CDS.58	MEXAM1_RS08365	MexAM1_META1p1748	CACMWI010000001.1	-	56900	58057	1157	385.667	pqqE	Coenzyme PQQ synthesis protein E	PQQ biosynthesis	524.225	363.946	708.024	1160.13	133.56	129.469	318.335	234.657	388.392	338.132	894.487	23.3297	394.003	161.185	68.988	522.101	230.44	272.216	491.047	856.475	327.258	244.961	142.08	421.017	540.375	867.272	929.998	480.615	115.458	384.19	323.055	363.136	816.111	387.774	365.632	426.345	53.8313
59	AG-892-F10.CDS.59	MEXAM1_RS08370	MexAM1_META1p1749	CACMWI010000001.1	-	58054	58341	287	95.6667	pqqD	Coenzyme PQQ synthesis protein D	PQQ biosynthesis	973.162	180.172	560.534	962.91	235.433	515.657	517.401	511.181	973.914	505.879	1143.71	323.334	327.183	497.262	248.215	1389.82	545.302	1004.31	893.301	1408.35	662.841	136.562	412.73	979.627	291.548	942.83	1305.6	768.08	407.983	559.573	182.038	1420.91	1440.19	270.182	1046.82	701.273	79.1783
60	AG-892-F10.CDS.60	MEXAM1_RS08370	MexAM1_META1p1749	CACMWI010000001.1	-	58316	59101	785	261.667	pqqC	Coenzyme PQQ synthesis protein C	PQQ biosynthesis	632.347	1021.8	1255.3	1675.81	453.786	381.016	348.293	292.606	354.321	628.444	1308.11	210.161	292.715	405.555	275.858	426.222	331.045	733.341	1088.45	630.545	646.545	340.388	162.922	816.229	687.101	1406.53	1395.02	972.931	360.135	731.009	385.665	1240.18	1626.91	199.065	486.079	691.498	85.7949
61	AG-892-F10.CDS.61	MEXAM1_RS08375	MexAM1_META1p1750	CACMWI010000001.1	-	59098	60030	932	310.667	pqqB	Coenzyme PQQ synthesis protein B	PQQ biosynthesis	371.765	374.702	1706.65	1263.65	870.606	409.721	248.847	708.033	518.749	483.036	1541.61	169.001	537.247	414.212	324.559	780.163	671.095	478.412	891.218	633.012	626.415	454.287	302.729	626.49	529.085	1147.46	1102.29	934.582	387.304	566.341	682.876	1218.41	1693.97	662.953	576.364	711.653	77.7089
62	AG-892-F10.CDS.62	MEXAM1_RS08540	MexAM1_META1p1784	CACMWI010000001.1	-	60311	60964	653	217.667	lutG	Lanthanide transport: uncharacterized (periplasmic)	Lanthanide transport	287.052	659.544	335.098	118.718	389.182	442.022	158.029	170.289	371.968	363.723	406.976	202.959	255.296	429.438	332.94	614.578	188.528	377.215	216.684	462.869	293.251	221.686	234.478	318.809	686.448	313.119	302.232	243.862	163.103	141.037	223.973	562.951	374.006	388.832	205.939	327.338	28.2979
63	AG-892-F10.CDS.63	MEXAM1_RS08520	MexAM1_META1p1780	CACMWI010000001.1	-	60983	61402	419	139.667	lutC	Lanthanide transport: cupredoxin domain	Lanthanide transport	21.5879	56.883	164.474	63.7252	176.825	292.083	39.5512	164.069	110.536	304.59	234.74	106.355	179.466	159.035	159.98	167.201	310.849	190.884	116.258	67.2146	105.235	82.6477	65.1217	65.9052	258.348	142.35	49.7186	163.655	121.35	120.995	178.394	148.582	186.596	267.364	198.606	149.748	15.0542
64	AG-892-F10.CDS.64	MEXAM1_RS08535	MexAM1_META1p1783	CACMWI010000001.1	-	61406	62209	803	267.667	lutF	Lanthanide transport: permease protein	Lanthanide transport	255.943	36.6794	177.683	171.036	338.397	127.511	193.298	181.537	106.976	133.213	255.834	223.222	247.272	362.301	139.582	216.059	262.358	77.4152	105.269	202.763	274.192	118.117	152.443	85.2923	85.1168	157.595	164.522	154.607	171.555	164.286	165.816	169.435	271.47	106.846	223.41	179.401	14.3762
65	AG-892-F10.CDS.65	MEXAM1_RS08530	MexAM1_META1p1782	CACMWI010000001.1	-	62206	62937	731	243.667	lutE	Lanthanide transport: ATP-binding protein	Lanthanide transport	307.561	154.01	253.789	299.327	60.4965	44.4225	43.9828	360.358	117.097	140.932	210.964	53.3326	216.805	402.486	144.931	94.9521	236.626	136.887	128.223	308.063	133.862	123.996	134.72	103.804	105.613	159.1	83.7693	165.388	127.197	348.395	276.969	64.5264	66.4195	0	121.909	163.74	19.8451
66	AG-892-F10.CDS.66	MEXAM1_RS08515	MexAM1_META1p1779	CACMWI010000001.1	-	62965	63930	965	321.667	lutB	Lanthanide transport: PQQ-dependent catabolism-associated beta-propeller protein (periplasmic)	Lanthanide transport	1842.2	1089.55	1243.9	1309.08	1558.7	1012.65	1775.9	1667.34	1478.8	1419.2	1500.34	691.25	1530.5	1268.15	1756.83	1273.21	1980.54	1641.74	907.04	1284.52	1058.37	1728.25	2031.04	1638.96	1312.58	1392.08	1265.08	1460.09	1992.04	1185.51	1015.73	1280.36	1317.41	1197.53	1003.98	1403.16	63.2209
67	AG-892-F10.CDS.67	MEXAM1_RS08510	MexAM1_META1p1778	CACMWI010000001.1	-	63952	65220	1268	422.667	lutA	Lanthanide transport: substrate binding protein	Lanthanide transport	107.724	526.701	118.979	240.647	3.83537	182.789	131.172	102.051	246.691	131.936	294.549	51.7474	135.221	156.743	70.8977	253.578	295.033	225.67	126.293	154.339	162.334	57.6234	128.745	81.6337	83.6308	203.783	113.868	210.075	96.1394	127.452	34.7945	151.102	278.269	45.1795	241.447	159.219	19.5629
68	AG-892-F10.CDS.68	MEXAM1_RS15865	MexAM1_META1p3362	CACMWI010000001.1	+	65271	66458	1187	395.667	metZ	O-succinylhomoserine sulfhydrylase		85.9101	65.8294	151.829	14.9179	5.3106	76.6187	49.1558	50.9305	62.5252	53.0146	152.968	23.3529	70.714	130.491	40.4676	11.1134	95.3117	182.512	48.8651	122.573	77.3458	40.3655	136.909	61.628	112.128	65.3906	53.2685	59.081	65.0248	134.139	108.662	141.13	185.244	41.7082	224.686	85.7463	10.4556
69	AG-892-F10.CDS.69	MEXAM1_RS01345	MexAM1_META1p0284	CACMWI010000001.1	+	66467	66853	386	128.667	apaG	Metal efflux protein		0	80.5429	92.12	159.814	67.5388	15.9705	7.52269	67.4294	67.9358	51.2855	234.577	0	74.5346	210.792	58.734	3.6882	228.646	283.753	218.137	459.107	196.359	50.6973	82.2183	71.8827	157.683	40.2139	19.565	0	66.843	109.727	45.4742	29.9062	157.829	52.4892	0	98.9433	19.6469
70	AG-892-F10.CDS.70			CACMWI010000001.1	+	66857	68305	1448	482.667	trkH	Trk potassium uptake system		71.1576	47.2736	63.7739	62.4022	39.1866	59.9742	73.2757	46.2742	20.2353	41.7702	104.082	26.5241	85.5845	124.201	0	45.0164	0.804481	14.255	91.9583	0	22.565	14.2122	18.4984	27.2217	89.0267	98.6321	33.7177	31.34	39.3816	80.6316	0	66.2738	34.8283	19.7836	61.9197	47.308	6.39475
71	AG-892-F10.CDS.71	MEXAM1_RS21065	MexAM1_META1p4465	CACMWI010000001.1	-	68307	69212	905	301.667	argF	Ornithine carbamoyltransferase		21.6833	162.544	0	59.083	0	0	0	0	58.5774	18.4363	107.024	0	92.4919	42.012	76.1049	349.033	0	96.8616	42.2774	0	53.2065	0	68.8306	30.7812	48.7741	94.762	27.095	0	46.9117	74.2752	26.8685	0	0	52.3852	47.2696	48.4939	12.8703
72	AG-892-F10.CDS.72	MEXAM1_RS21060	MexAM1_META1p4464	CACMWI010000001.1	-	69214	70377	1163	387.667	argD	N-acetylornithine aminotransferase		104.346	115.292	120.845	136.205	0	0	11.1079	32.8574	91.813	159.261	83.0268	19.1332	27.1323	13.7049	14.7345	120.282	56.5059	49.6266	0	63.9586	77.3862	63.6014	30.1551	34.9914	28.0664	120.727	15.8621	42.197	16.9346	27.0448	26.2567	0	0	12.3138	31.374	49.9069	8.90995
73	AG-892-F10.CDS.73	MEXAM1_RS01390	MexAM1_META1p0293	CACMWI010000001.1	-	70374	71162	788	262.667		Inner membrane transport permease		61.7505	127.034	128.154	226.142	62.5994	128.302	170.384	154.789	154.787	276.742	353.419	0	54.4379	105.655	63.7242	115.251	277.531	164.323	37.2695	88.5839	69.9414	87.086	22.9948	40.9081	182.621	135.844	184.086	26.706	33.2362	33.0383	31.6508	0	70.1091	30.0767	75.6815	107.853	16.469
74	AG-892-F10.CDS.74			CACMWI010000001.1	+	71206	71718	512	170.667		hypothetical protein		0	23.6493	39.9641	72.6187	0	0	0	0	90.497	0	27.7494	0	0	0	0	0	95.2296	164.014	84.395	37.6189	72.3016	0	0	6.47488	0	36.1512	42.4143	0	0	20.9203	5.13549	60.0608	30.9648	28.3101	181.241	31.9917	9.03302
75	AG-892-F10.CDS.75			CACMWI010000001.1	+	71720	72811	1091	363.667		hypothetical protein		51.4152	48.2002	146.957	82.6926	0	83.5259	30.1103	47.7933	207.198	77.6501	205.077	0	32.7775	58.4602	125.457	0	7.86053	73.5238	0	106.036	71.4823	42.2646	0	16.7932	26.81	134.084	133.128	90.5572	26.074	92.1703	43.1364	0	73.3125	42.767	115.139	65.4987	10.8815
76	AG-892-F10.CDS.76			CACMWI010000001.1	-	72817	73851	1034	344.667	nrdB	Ribonucleotide reductase of class Ia (aerobic), beta subunit		582.562	882.923	851.169	1361.12	323.073	444.882	144.448	128.457	537.694	561.429	863.833	219.605	546.201	557.081	348.35	581.548	969.1	1066.06	525.66	725.805	502.21	191.351	313.943	498.778	742.344	775.38	184.507	244.793	157.567	442.008	449.113	613.216	395.918	170.401	332.597	521.004	56.8563
77	AG-892-F10.CDS.77	MEXAM1_RS04215	MexAM1_META1p0872	CACMWI010000001.1	-	73885	75747	1862	620.667	nrdZ	Ribonucleotide reductase of class Ia (aerobic), alpha subunit		908.729	917.707	1178.79	1175	627.277	636.565	401.565	315.42	447.291	481.201	1064.35	244.689	800.259	415.562	345.272	80.7514	914.237	670.056	560.303	925.363	611.981	375.286	245.862	596.989	704.707	642.043	556.927	533.337	180.858	528.207	426.329	459.215	578.71	334.647	403.188	579.676	53.2261
78	AG-892-F10.CDS.78			CACMWI010000001.1	+	76084	77253	1169	389.667		Hypothetical transcriptional regulator		3743.82	2817.37	4478.99	4100.05	2774.73	3013.83	2377.19	2002.71	4108.2	3870.14	4574.04	1489.63	3643.17	5175.26	2557.19	3058.06	3923.24	2405.63	2522.02	3201.33	3012.57	1959.82	1397.32	2731.38	2054.81	3330.24	2933.33	2048.42	1109.07	2093.13	2406.88	3955.49	2660.62	2716.07	2845.63	2945.47	185.427
79	AG-892-F10.CDS.79	MEXAM1_RS10555	MexAM1_META1p2235	CACMWI010000001.1	-	77243	78127	884	294.667	panC	Pantoate--beta-alanine ligase		0	39.497	0	96.4816	38.1148	43.412	3.6898	0	20.8726	64.6362	24.5496	0	24.2156	82.0417	49.0327	60.0484	37.1274	80.7523	0	71.4975	65.9399	0	6.08198	71.8519	80.7681	47.1048	56.4928	0	12.5747	73.4817	109.222	0	110.958	13.0575	137.013	43.4433	7.51631
80	AG-892-F10.CDS.80	MEXAM1_RS08135	MexAM1_META1p1701	CACMWI010000001.1	-	78118	78903	785	261.667	panB	3-methyl-2-oxobutanoate hydroxymethyltransferase		0	61.5034	116.412	147.616	46.7847	114.018	103.804	49.181	100.721	59.9877	86.1061	0	270.084	242.494	106.13	168.653	49.7499	91.3092	65.8502	116.068	0	37.2257	27.834	65.0257	80.7805	146.455	30.8411	51.2124	17.0205	72.0249	106.989	31.4396	160.281	155.336	111.786	88.3064	12.3108
81	AG-892-F10.CDS.81	MEXAM1_RS08055	MexAM1_META1p1682	CACMWI010000001.1	+	78961	80631	1670	556.667	ggt	Gamma-glutamyltransferase		85.4256	19.212	18.9777	55.4826	0	17.0926	39.6617	40.7617	34.8601	95.4325	51.9909	34.2718	74.4662	25.2665	0	149.694	36.6238	82.687	0	16.4168	22.8155	18.4424	0	36.94	50.0973	83.5104	21.6067	36.0902	5.70338	31.4533	164.534	76.8438	12.703	68.3939	17.6543	43.5746	7.67283
82	AG-892-F10.CDS.82	MEXAM1_RS11135	MexAM1_META1p2356	CACMWI010000001.1	+	80685	80819	134	44.6667	rpmH	LSU ribosomal protein L34		0	419.157	146.026	253.561	618.969	317.409	0	57.3576	108.214	148.638	684.162	0	77.4972	181.165	254.24	9.80464	88.4143	394.658	500.526	433.231	59.5931	37.8616	41.6203	352.1	779.923	288.466	196.158	443.209	245.418	318.866	0	0	131.398	0.061889	419.417	228.775	41.6847
83	AG-892-F10.CDS.83			CACMWI010000001.1	+	80776	81144	368	122.667	rnpA	Ribonuclease P protein component		49.7733	191.113	184.415	82.3581	439.87	154.151	102.334	77.7818	206.738	68.6385	416.993	104.155	58.3766	104.221	120.907	396.953	95.7379	184.2	219.154	290.586	36.6866	6.46637	45.5533	163.925	344.921	224.838	323.071	183.619	85.2312	209.558	0	130.547	117.265	112.392	191.428	163.542	22.3319
84	AG-892-F10.CDS.84	MEXAM1_RS11125	MexAM1_META1p2354	CACMWI010000001.1	+	81192	82883	1691	563.667	yidC	Inner membrane protein translocase and chaperone		154.716	168.335	199.956	235.636	202.631	102.611	101.314	225.485	244.573	352.08	401.342	69.3476	234.19	156.597	367.435	37.9607	234.239	190.91	283.647	357.349	72.3325	106.404	52.4283	257.62	222.775	455.14	240.989	107.528	117.83	174.892	228.635	416.609	256.682	161.906	244.573	212.477	20.7225
85	AG-892-F10.CDS.85	MEXAM1_RS11120	MexAM1_META1p2353	CACMWI010000001.1	+	82887	83462	575	191.667	yihA	Ribosome biogenesis GTP-binding protein		9.28327	0	5.26001	60.6992	0	0	0	66.0365	34.106	32.9222	40.3903	0	78.955	97.037	248.247	0	8.09504	36.2654	56.1377	58.702	0	7.43792	4.74843	0	23.5076	80.3805	0	38.0954	4.52185	3.12212	29.2723	16.8349	62.7216	28.8391	26.6675	33.0939	9.15861
86	AG-892-F10.CDS.86	MEXAM1_RS11080	MexAM1_META1p2345	CACMWI010000001.1	+	83471	84367	896	298.667	argB	N-acetylglutamate kinase		188.425	323.68	172.149	88.2612	62.6987	86.7547	0	18.6383	168.996	66.1605	191.982	0	65.7226	248.525	0	12.7297	113.414	162.752	205.04	143.233	114.679	0	40.4524	158.922	139.688	199.667	82.0118	93.7192	120.634	43.7835	96.3341	41.8467	297.658	156.087	124.86	115.129	16.2881
87	AG-892-F10.CDS.87	MEXAM1_RS11075	MexAM1_META1p2344	CACMWI010000001.1	+	84367	85026	659	219.667		Pyrimidine nucleotidase		0	106.457	0	45.7254	0	53.9169	31.3963	0	0	0	74.4434	0	0	0	0	0	0	0	0	49.1628	5.68574	0	0	31.6645	100.559	0	0	0	19.4626	14.5908	0	0	44.7616	0	0	16.5093	5.77465
88	AG-892-F10.CDS.88	MEXAM1_RS07020	MexAM1_META1p1465	CACMWI010000001.1	+	85040	85891	851	283.667	dapD	2,3,4,5-tetrahydropyridine-2,6-dicarboxylate N-succinyltransferase		96.5313	486.348	575.234	867.068	237.73	238.243	281.448	160.48	165.666	514.792	412.461	181.334	231.197	227.651	237.313	157.952	287.583	327.767	158.432	267.621	380.579	120.904	122.952	259.571	212.683	554.551	105.52	238.951	84.5544	263.161	288.016	494.396	272.113	154.252	247.201	283.207	32.5067
89	AG-892-F10.CDS.89	MEXAM1_RS07325	MexAM1_META1p1527	CACMWI010000001.1	+	85891	87039	1148	382.667	dapE	Succinyl-diaminopimelate desuccinylase		191.156	124.097	170.447	76.6464	35.8261	48.3642	34.022	38.671	102.912	13.4315	118.226	66.8988	88.5865	127.809	4.3888	49.8319	39.2305	57.0792	28.5199	114.571	101.904	11.4879	37.6479	58.9711	98.6522	125.497	41.7583	6.76939	10.5098	118.145	159.252	98.656	110.327	19.4523	221.561	78.6087	10.8984
90	AG-892-F10.CDS.90	MEXAM1_RS07330	MexAM1_META1p1528	CACMWI010000001.1	-	87029	87775	746	248.667	truA	tRNA pseudouridine synthase		0	0	20.4149	54.2517	132.287	36.1051	0	0	0	0	0	0	0	0	24.3173	0	0	0	0	124.69	0	30.1101	67.3137	28.7177	41.8603	0	0	14.4076	14.0261	0	0	0	0	0	0	16.8143	6.45434
91	AG-892-F10.CDS.91	MEXAM1_RS07335	MexAM1_META1p1529	CACMWI010000001.1	-	87775	88728	953	317.667	fmt	Methionyl-tRNA formyltransferase		0	0	45.0995	77.265	250.49	15.2149	0	30.4491	134.732	45.4805	93.535	0	194.393	40.0992	48.9264	0	52.3024	19.0826	61.3201	16.796	20.7529	18.7614	0	22.0498	35.256	105.9	0	22.2208	11.8514	37.9802	0	26.9476	17.9874	24.7618	24.1747	42.6808	10.8519
92	AG-892-F10.CDS.92	MEXAM1_RS07340	MexAM1_META1p1530	CACMWI010000001.1	-	88712	89236	524	174.667	def2	Peptide deformylase		33.8765	54.7498	400.505	204.026	166.904	85.6184	89.8668	83.6754	118.567	313.182	113.735	0	455.661	225.936	47.9543	0	78.8529	38.8992	87.4004	62.7442	6.10627	18.209	26.396	143.281	173.917	93.3764	45.9992	105.06	100.237	99.4941	30.5101	175.357	191.966	130.022	122.707	117.851	20.4542
93	AG-892-F10.CDS.93			CACMWI010000001.1	+	89248	90234	986	328.667		hypothetical protein		55.5893	243.946	294.895	125.931	45.1103	132.723	67.8417	115.03	114.777	45.8921	283.508	29.0113	77.4399	196.285	189.15	50.3251	11.0588	130.649	192.94	330.619	81.4436	30.0584	31.0368	54.1673	40.1093	150.022	73.6729	148.041	0	76.8785	16.4423	0	153.58	0	76.5772	104.707	17.1751
94	AG-892-F10.CDS.94	MEXAM1_RS07350	MexAM1_META1p1532	CACMWI010000001.1	-	90227	90826	599	199.667	recR	Recombination protein		31.773	16.4871	53.6945	153.321	0	96.4746	25.4025	51.6767	36.1499	0	199.983	0	189.484	0	40.7366	141.662	52.2792	375.377	121.529	80.5435	0	31.1267	0	82.2813	137.584	99.0522	44.0559	43.353	20.9156	59.1717	33.0191	0	93.8768	44.4551	0	67.299	15.106
95	AG-892-F10.CDS.95	MEXAM1_RS08580	MexAM1_META1p1793	CACMWI010000001.1	-	90831	91145	314	104.667	yaaK	Nucleoid-associated protein		0	255.973	152.291	158.835	0	0	125.041	93.2321	33.1995	49.2833	142.548	0	106.276	45.1664	9.66147	38.7416	193.44	206.351	111.264	176.201	63.5923	91.3414	51.2291	133.129	2.32355	0	155.355	110.257	178.713	220.812	85.6423	175.766	228.266	18.683	184.397	102.772	15.2364
96	AG-892-F10.CDS.96	MEXAM1_RS08585	MexAM1_META1p1794	CACMWI010000001.1	-	91147	92877	1730	576.667	ruvB	DNA polymerase III subunits gamma and tau		285.94	227.082	371.882	221.83	131.523	29.7543	59.3596	101.029	237.708	148.092	277.918	76.0929	47.4368	154.563	103.676	20.037	183.751	73.2815	78.8579	216.065	24.2645	86.8502	15.5374	157.63	149.839	120.474	78.4584	49.7403	36.5566	109.019	103.371	243.954	153.04	99.9121	174.126	132.819	16.8864
97	AG-892-F10.CDS.97	MEXAM1_RS01100	MexAM1_META1p0232	CACMWI010000001.1	-	93023	93856	833	277.667	pheA	Prephenate dehydratase		21.7432	46.9976	18.4063	97.7211	0	16.9549	0	0	18.7505	39.1135	60.5701	0	42.6648	54.944	17.6754	0	72.1087	46.875	25.2404	0	0	0	0	89.3632	168.827	0	38.2261	0	0	45.1432	20.0904	57.76	0	0	0	28.5479	7.27576
98	AG-892-F10.CDS.98	MEXAM1_RS01105	MexAM1_META1p0233	CACMWI010000001.1	-	93869	94615	746	248.667	kdsB	3-deoxy-manno-octulosonate cytidylyltransferase		0	101.444	0	0	48.986	18.5535	0	0	7.19616	35.5138	38.767	0	0	50.4597	74.9253	0	34.4726	47.4914	27.8896	0	0	61.0674	0	6.66996	0	30.3824	0	55.5397	0	40.4605	31.1767	0	63.5126	0	0	22.1288	5.37272
99	AG-892-F10.CDS.99	MEXAM1_RS32395	MexAM1_META1p0234	CACMWI010000001.1	+	94660	95160	500	166.667	cycM	cytochrome c family protein		370.01	261.53	315.88	690.881	397.937	123.925	71.4406	208.252	440.888	375.369	345.734	51.8196	303.423	290.2	0	251.562	1147.14	273.459	615.243	156.309	0	223.058	52.3209	137.206	90.5761	101.511	160.517	73.9301	26.5846	60.491	244.835	405.833	272.61	441.454	275.531	264.499	44.3902
100	AG-892-F10.CDS.100	MEXAM1_RS19395	MexAM1_META1p4121	CACMWI010000001.1	+	95160	95939	779	259.667	suhB_1	Inositol-1-monophosphatase		173.363	45.2261	75.2267	103.559	130.341	38.6586	75.3071	92.9404	211.638	165.522	90.6947	64.2839	160.339	55.3451	389.991	0	65.6447	92.1612	193.689	230.65	1.49113	61.1404	34.304	201.981	189.664	215.46	30.8588	69.2338	46.4453	29.8674	22.9675	169.636	111.006	122.303	68.8601	109.423	16.1079
101	AG-892-F10.CDS.101	MEXAM1_RS01115	MexAM1_META1p0235	CACMWI010000001.1	+	95951	97870	1919	639.667	appA	ABC transporter, substrate-binding protein		41.4115	46.4673	70.2215	137.196	193.778	108.314	140.696	136.742	166.203	75.2775	172.765	20.0174	166.464	160.951	181.814	95.1549	117.479	35.921	70.5093	251.268	41.3959	73.1789	87.6091	60.8027	195.272	118.342	70.071	100.322	91.9373	181.557	85.1823	25.0895	75.7707	81.7713	116.363	108.38	11.0309
102	AG-892-F10.CDS.102	MEXAM1_RS01125	MexAM1_META1p0237	CACMWI010000001.1	+	97870	98976	1106	368.667	yejB	ABC transporter, permease protein 1		0	25.6282	111.464	263.567	83.6653	43.2785	44.6446	54.865	18.9823	12.4476	95.7645	0	27.7686	9.35119	59.0756	73.8837	82.9749	36.1802	79.5118	116.559	0	1.3636	18.7776	0	23.3163	67.0121	30.674	7.02537	10.1614	7.02357	90.7582	58.2285	32.3317	70.9985	182.503	52.5653	10.8915
103	AG-892-F10.CDS.103	MEXAM1_RS11755	MexAM1_META1p2481	CACMWI010000001.1	+	98976	99998	1022	340.667	yejE	ABC transporter, permease protein 2		65.5641	98.5234	29.4409	0	98.3577	45.7362	96.2563	137.521	73.3742	15.7281	45.1654	0	67.7125	27.0926	18.442	28.3197	96.2572	92.034	10.5207	13.5913	54.5747	57.9642	43.8473	81.7148	52.3069	103.954	140.39	51.0645	86.9683	17.0122	81.0286	132.684	0	71.0755	21.6452	58.7391	7.8562
104	AG-892-F10.CDS.104	MEXAM1_RS08650	MexAM1_META1p1807	CACMWI010000001.1	+	99999	101579	1580	526.667	yejF	ABP transporter, ATP-binding protein		22.2045	43.0907	28.1979	102.108	0	21.6196	98.3109	130.998	148.12	52.3567	156.19	44.9162	72.3582	175.772	121.346	93.6493	35.2406	121.274	172.807	106.956	33.8418	22.6024	77.4055	64.8235	153.697	0	48.8493	38.6961	66.2337	50.5214	10.798	44.5254	89.3596	68.2606	78.1759	74.1515	9.72121
105	AG-892-F10.CDS.105	MEXAM1_RS15010	MexAM1_META1p3180	CACMWI010000001.1	-	101576	102922	1346	448.667	pepA	Leucyl aminopeptidase family protein		73.5256	23.9718	189.133	142.668	22.0806	169.006	40.5431	35.6391	244.233	106.756	253.176	180.643	48.5588	278.804	55.6209	57.8216	332.684	0	80.4858	114.827	86.9249	35.0586	13.9225	87.4382	115.669	61.812	83.1925	48.9246	65.9192	21.9698	0	144.432	118.137	43.4842	54.2987	98.0389	16.1277
106	AG-892-F10.CDS.106			CACMWI010000001.1	+	102976	104391	1415	471.667	nhaD	Na+/H+ antiporter		1025.74	987.279	1307.06	814.81	892.128	782.095	510.855	417.428	1108.86	850.432	865.616	255.424	977.496	1193.58	576.439	1012.28	1130.58	1031.82	743.003	940.621	441.648	302.731	277.632	843.747	857.259	1057.3	579.412	288.787	382.385	820.478	845.795	885.724	690.017	661.571	975.225	780.95	55.3876
107	AG-892-F10.CDS.107			CACMWI010000001.1	-	104554	104691	137	45.6667		hypothetical protein		74.9683	186.647	126.607	83.8686	154.134	160.825	86.2467	397.421	161.478	46.9915	155.617	0	205.97	10.042	0	678.496	105.971	116.698	88.8507	454.206	62.745	0	0	0	63.6446	234.005	125.328	0	141.553	55.9096	0	227.803	70.2873	0	18.4284	122.707	28.2352
108	AG-892-F10.CDS.108			CACMWI010000001.1	-	104884	105108	224	74.6667		hypothetical protein		8.78285	159.272	110.419	74.4801	129.786	310.485	243.178	29.8792	72.108	312.669	262.113	0	155.337	38.1861	295.036	48.2118	792.901	267.626	0	9.21514	0	193.44	362.25	93.19	41.0685	424.805	128.231	217.976	84.1885	142.579	292.254	268.316	71.2244	0	237.811	167.915	31.6679
109	AG-892-F10.CDS.109	MEXAM1_RS08545	MexAM1_META1p1785	CACMWI010000001.1	-	105153	107663	2510	836.667	lutH	TonB-dependent receptor		533.162	409.866	527.125	444.891	421.896	435.034	150.894	220.494	315.942	337.103	511.851	156.506	466.959	365.201	184.528	234.619	292.17	330.062	340.951	300.374	202.732	177.967	163.569	323.101	227.174	472.274	298.079	308.691	106.273	261.525	359.577	245.409	490.863	205.494	373.235	319.874	23.3297
110	AG-892-F10.CDS.110			CACMWI010000001.1	+	107754	108203	449	149.667		hypothetical protein		336.588	487.357	789.308	621.56	547.987	588.299	608.706	366.406	845.315	1112.68	188.721	128.111	351.379	916.466	1558.76	1336.29	782.177	352.686	197.177	49.9742	516.37	216.592	289.703	402.747	110.397	44.0944	150.887	115.608	619.51	199.044	192.729	0	416.101	246.93	675.229	467.482	72.0101
111	AG-892-F10.CDS.111			CACMWI010000001.1	-	108193	108486	293	97.6667		hypothetical protein		0	0	41.5744	180.432	9.1968	18.1557	19.5147	29.7978	21.6084	45.789	17.9845	0	0	39.2796	102.724	70.6428	64.8938	23.8159	98.6445	39.0593	0	38.7489	47.471	66.6113	12.7587	28.6728	34.9926	67.9631	61.1058	0	0	100.544	54.7476	123.776	0	41.7287	8.11474
112	AG-892-F10.CDS.112			CACMWI010000001.1	-	108490	109032	542	180.667		hypothetical protein		128.445	150.211	178.551	461.152	66.7257	333.708	162.737	132.606	410.206	241.928	256.77	40.5459	271.423	111.441	382.171	288.619	237.996	165.053	243.593	143.337	94.4874	172.772	43.9902	248	246.835	96.0132	257.892	141.704	93.5347	64.7421	32.0216	335.27	328.137	305.219	215.253	202.374	21.6963
113	AG-892-F10.CDS.113			CACMWI010000001.1	+	109144	109614	470	156.667		hypothetical protein		251.243	155.341	247.229	492.484	786.479	257.872	81.2631	358.904	501.549	184.41	270.633	380.707	216.805	317.956	268.252	297.435	208.455	98.1151	221.162	294.265	510.359	99.3329	35.81	351.732	205.899	261.857	151.281	206.098	216.546	119.964	246.111	121.203	347.706	207.377	337.788	265.989	28.5822
114	AG-892-F10.CDS.114			CACMWI010000001.1	+	109675	110352	677	225.667		hypothetical protein		57.4356	57.3091	59.4338	4.26763	30.6404	83.9767	24.8307	31.965	22.989	35.4988	26.6025	3.75412	60.1562	10.565	44.7498	0	16.9585	19.4496	84.6924	120.184	47.0835	0	0	18.1271	129.582	29.075	0	16.718	0	27.4376	9.02803	124.798	58.1821	0	0	35.8711	7.17503
115	AG-892-F10.CDS.115	MEXAM1_RS25230	MexAM1_META1p5320	CACMWI010000001.1	+	110349	111824	1475	491.667	ydiU	UPF0061 protein YdiU		28.3519	106.453	15.8742	14.4576	132.111	51.7713	41.7914	23.1933	61.7494	51.8596	138.016	28.453	44.6892	96.5459	29.4129	0	123.741	71.4417	63.2821	59.0483	62.2503	26.1234	0	122.479	65.3753	123.96	46.2226	14.8665	8.76252	44.622	38.976	82.5454	29.0849	21.1581	74.502	55.5191	7.69789
116	AG-892-F10.CDS.116			CACMWI010000001.1	-	111821	112228	407	135.667		hypothetical protein		8.26231	0	41.8328	0	0	19.9684	0	38.8089	0	0	52.0371	0	21.6739	7.2459	0	0	0	221.497	57.9773	167.563	26.6176	89.9708	40.6691	45.9641	43.0537	41.071	0	45.0555	57.5281	0.995303	0	0	0	0	0	29.3655	9.43673
117	AG-892-F10.CDS.117			CACMWI010000001.1	-	112280	112648	368	122.667		hypothetical protein		139.239	0	145.878	102.591	0	425.844	48.4983	80.0678	0	0	66.5754	0	262.47	56.5831	125.26	0	134.546	189.436	0	376.903	246.564	92.6193	45.2146	90.0169	170.086	216.501	41.2547	189.228	0	31.1281	110.806	0	156.004	0	0	101.238	21.3052
118	AG-892-F10.CDS.118			CACMWI010000001.1	+	112775	113209	434	144.667		hypothetical protein		251.459	69.0809	44.3439	233.916	0	93.4298	0	0	179.296	0	121.551	0	349.459	42.4762	18.4744	28.2183	262.736	0	123.225	0	159.54	174.817	0	0	0	198.559	83.1827	195.093	20.5481	20.9375	117.493	0	120.539	0	105.934	86.1231	18.7521
119	AG-892-F10.CDS.119	MEXAM1_RS30700	MexAM1_META2p1189	CACMWI010000001.1	+	113376	114611	1235	411.667		putative integrase		0	0	0	0	0	0	0	0	0	0	26.457	0	45.6524	0	0	0	0	0	0	0	0	0	13.7198	0	0	0	0	0	0	0	0	0	8.01823	0	0	2.68136	1.77495
120	AG-892-F10.CDS.120			CACMWI010000001.1	+	114615	115139	524	174.667		hypothetical protein		0	0	0	0	0	0	0	0	0	0	0	0	0	0	0	0	0	0	0	0	0	0	0	0	0	0	0	0	0	0	0	0	0	0	0	0	0
121	AG-892-F10.CDS.121			CACMWI010000001.1	-	115170	115418	248	82.6667		hypothetical protein		0	0	0	0	0	0	0	0	0	0	0	0	0	0	0	0	0	0	0	0	0	0	0	0	0	0	0	0	0	0	0	0	0	0	0	0	0
122	AG-892-F10.CDS.122			CACMWI010000001.1	+	116123	116593	470	156.667		hypothetical protein		0	76.8781	0	0	0	0	0	0	42.9543	0	0	0	0	0	0	0	17.8869	0	0	91.09	82.8647	0	0	0	0	0	0	0	27.1468	0	0	0	0	0	0	9.68059	4.83859
123	AG-892-F10.CDS.123			CACMWI010000001.1	+	116681	116965	284	94.6667		hypothetical protein		0	0	0	0	0	0	0	0	0	0	0	0	0	0	0	0	0	0	0	0	0	0	0	0	0	0	0	0	0	0	0	0	0	0	0	0	0
124	AG-892-F10.CDS.124			CACMWI010000001.1	+	116998	117768	770	256.667		hypothetical protein		0	0	0	45.8164	0	0	0	0	0	0	0	0	0	22.5272	0	0	0	0	0	0	0	0	0	0	0	0	0	0	0	0	0	0	16.7741	0	0	2.43194	1.74149
125	AG-892-F10.CDS.125			CACMWI010000001.1	+	117829	118086	257	85.6667		hypothetical protein		0	0	61.8483	0	0	0	0	0	0	0	0	0	0	0	0	0	0	0	0	0	0	0	0	0	0	0	0	0	0	0	0	0	0	0	0	1.76709	2.05025
126	AG-892-F10.CDS.126			CACMWI010000001.1	+	118172	118612	440	146.667		hypothetical protein		0	0	0	0	0	0	0	0	0	0	0	0	0	0	0	0	0	0	0	0	0	0	0	0	0	0	0	0	0	0	0	0	0	0	75.1982	2.14852	2.49279
127	AG-892-F10.CDS.127			CACMWI010000001.1	+	118609	118950	341	113.667		hypothetical protein		0	0	0	0	0	0	0	0	0	0	0	0	0	0	0	0	0	0	0	0	0	0	0	0	0	0	0	0	0	0	0	0	0	0	0	0	0
128	AG-892-F10.CDS.128			CACMWI010000001.1	+	119018	119569	551	183.667		hypothetical protein		0	0	0	0	0	0	102.845	0	0	0	0	69.6255	57.5953	0	0	0	0	0	0	0	0	0	0	0	38.9492	0	0	0	0	0	28.8269	0	0	0	0	8.50975	4.58151
129	AG-892-F10.CDS.129			CACMWI010000001.1	+	119572	119772	200	66.6667		hypothetical protein		0	0	0	0	0	0	0	0	0	0	0	0	0	0	73.8128	0	0	0	0	0	0	0	0	0	66.4548	0	0	0	0	0	0	0	0	0	0	4.00764	3.24393
130	AG-892-F10.CDS.130			CACMWI010000001.1	-	119836	120486	650	216.667		hypothetical protein		0	0	0	0	0	0	0	0	0	0	0	0	0	0	0	0	0	0	0	0	0	0	0	0	0	0	0	0	57.8311	0	0	0	0	0	0	1.65232	1.91708
131	AG-892-F10.CDS.131	MEXAM1_RS04850	MexAM1_META1p1025	CACMWI010000001.1	-	120720	122519	1799	599.667	lepA	Translation elongation factor		44.3661	173.865	72.8831	36.7041	109.057	51.2834	16.6495	10.9647	115.133	28.0702	110.585	46.1325	76.2013	47.593	0	21.4099	69.9999	35.7873	64.0464	84.8961	25.1292	57.3125	53.8918	66.7016	37.4271	118.017	11.7427	73.6274	15.5551	94.6876	24.1954	66.8183	76.6522	31.9238	83.2727	58.6452	7.374
132	AG-892-F10.CDS.132	MEXAM1_RS07310	MexAM1_META1p1524	CACMWI010000001.1	-	122519	124906	2387	795.667	pheT	Phenylalanyl-tRNA synthetase beta chain		72.0434	35.2717	22.1608	12.6721	49.8958	10.8333	6.38249	40.0019	101.241	45.5791	38.2882	20.9708	40.341	71.2902	22.7407	79.1065	44.3766	71.8365	41.4654	138.846	38.8574	8.35874	0	28.3698	25.5787	19.4969	39.5438	34.5037	4.46194	52.6428	32.996	77.6769	80.5302	20.1781	65.5381	42.6879	5.89061
133	AG-892-F10.CDS.133	MEXAM1_RS07305	MexAM1_META1p1523	CACMWI010000001.1	-	124908	125972	1064	354.667	pheS	Phenylalanyl-tRNA synthetase alpha chain		0	114.792	30.9142	134.825	0	16.0032	20.5021	42.6094	93.1482	59.5065	116.404	31.6663	11.6641	26.4579	0	0	72.2893	87.5506	71.3197	30.7003	185.542	33.782	13.697	36.4521	25.7716	32.3919	76.259	55.6709	3.33493	14.3258	115.77	79.8897	100.976	97.5067	156.456	56.8051	9.52998
134	AG-892-F10.CDS.134	MEXAM1_RS07300	MexAM1_META1p1522	CACMWI010000001.1	-	125985	126335	350	116.667	rplT	LSU ribosomal protein L20p		198.043	107.415	706.374	310.505	57.0048	109.92	168.813	69.8089	138.948	239.619	450.065	0	114.571	237.939	398.844	14.0292	494.382	439.528	282.553	188.573	246.69	128.854	105.456	426.638	266.909	355.445	140.783	213.422	89.5514	253.697	156.419	391.227	306.981	2.16346	83.4668	225.561	31.1919
135	AG-892-F10.CDS.135	MEXAM1_RS07295	MexAM1_META1p1521	CACMWI010000001.1	-	126341	126577	236	78.6667	rpmI	LSU ribosomal protein L35p		334.014	556.791	614.479	838.841	649.54	338.229	366.711	94.8033	376.101	498.322	866.998	70.3435	493.941	433.472	302.57	218.013	665.339	939.489	893.702	1021.56	373.53	190.219	192.727	642.367	637.336	859.672	586.496	272.853	174.088	492.975	422.855	331.941	678.851	286.368	382.006	488.501	49.381
136	AG-892-F10.CDS.136	MEXAM1_RS07280	MexAM1_META1p1518	CACMWI010000001.1	-	126599	127132	533	177.667	infC	Translation initiation factor 3		79.6721	47.1861	262.316	199.806	0	262.873	0	134.509	429.749	202.03	257.898	46.4724	47.7082	217.989	32.414	102.639	127.205	273.824	175.563	296.882	198.936	92.2635	113.024	250.625	192.23	321.552	108.06	151.032	85.9104	74.0896	46.9672	342.678	514.65	127.096	34.8609	167.163	23.9107
137	AG-892-F10.CDS.137	MEXAM1_RS10970	MexAM1_META1p2323	CACMWI010000001.1	-	127208	129121	1913	637.667	thrS	Threonyl-tRNA synthetase		114.117	15.1151	163.889	48.6906	51.7043	113.46	19.9526	47.0945	55.0982	44.3019	129.923	46.1443	63.4721	80.5117	125.713	39.3372	93.3201	38.0456	75.6267	77.4961	12.6265	15.3633	7.85952	21.2591	64.9601	58.611	52.0933	26.5732	31.7006	60.1634	22.5186	34.5653	73.3353	33.1284	55.0613	57.5095	7.24928
138	AG-892-F10.CDS.138			CACMWI010000001.1	-	129157	130095	938	312.667		ADP-heptose--lipooligosaccharide heptosyltransferase II		2.97105	43.9287	1.39824	119.919	41.4653	22.4389	0	1.50724	33.4116	0	58.8217	29.9522	66.1462	0	16.0027	0	30.5838	43.3732	65.6806	0	41.5648	23.3893	5.14593	0.442537	53.8802	62.8421	29.5655	28.3206	0	9.63304	61.2754	106.301	38.0255	0	47.2334	31.0063	5.99652
139	AG-892-F10.CDS.139	MEXAM1_RS07275	MexAM1_META1p1517	CACMWI010000001.1	-	130055	131221	1166	388.667		Glycosyltransferase		60.9603	0	162.635	31.1992	23.324	21.9067	38.8143	68.2197	73.9516	51.6832	138.231	105.561	127.622	92.246	32.5403	18.3762	117.458	76.4984	80.9501	143.495	16.7221	17.0508	21.1715	90.4881	57.6154	115.623	47.0338	58.9367	49.212	45.538	64.8355	99.2816	132.082	34.0808	0	66.1527	8.59325
140	AG-892-F10.CDS.140	MEXAM1_RS11280	MexAM1_META1p2386	CACMWI010000001.1	-	131187	132080	893	297.667		Nucleoside-diphosphate-sugar epimerases		19.6339	79.3355	196.191	222.377	161.91	72.0669	27.5843	17.7115	46.9006	64.7497	146.304	92.5287	50.3114	37.1779	0.288168	1.23785	0.000212	16.0557	55.4677	69.9434	12.4321	23.0985	0	1.47072	102.55	74.5027	19.1676	41.563	14.091	6.48899	9.31213	36.7386	72.5673	4.24709	2.38952	51.3827	11.1051
141	AG-892-F10.CDS.141	MEXAM1_RS23495	MexAM1_META1p4967	CACMWI010000001.1	-	132082	132975	893	297.667		Transcriptional regulator, LysR family		618.662	227.776	856.744	718.378	302.851	246.368	161.866	231.733	433.584	787.467	1154.3	196.161	167.684	459.552	445.844	243.635	288.517	145.154	311.93	591.049	414.163	139.083	49.5624	345.925	259.117	495.837	469.205	348.177	132.891	262.414	268.401	405.175	751.304	194.197	161.235	379.598	47.7947
142	AG-892-F10.CDS.142	MEXAM1_RS11295	MexAM1_META1p2389	CACMWI010000001.1	+	133067	133876	809	269.667	uppP	Undecaprenyl-diphosphatase		106.054	0	77.6772	93.3233	0	34.5678	86.4719	53.4026	44.5246	172.734	55.6363	0	129.447	62.617	49.7833	0	0	21.7548	80.2422	10.2391	154.764	18.5121	49.5247	112.942	0	87.5805	76.2576	69.0706	16.2969	11.101	23.5479	170.111	44.5153	36.2109	36.9225	56.7381	9.64452
143	AG-892-F10.CDS.143	MEXAM1_RS05580	MexAM1_META1p1175	CACMWI010000001.1	-	133881	134834	953	317.667		hypothetical protein		153.285	224.211	135.504	128.017	60.0862	41.7182	0	101.161	75.6077	42.7418	114.685	0	42.5949	76.8912	7.82571	294.741	208.555	73.15	0	282.538	186.403	54.0429	24.0827	97.7076	347.927	124.388	23.476	65.271	36.6091	18.3642	18.9994	185.911	118.84	33.2327	160.052	101.675	17.5697
144	AG-892-F10.CDS.144	MEXAM1_RS11665	MexAM1_META1p2462	CACMWI010000001.1	+	134898	135545	647	215.667	rnd_1	Ribonuclease D related protein		368.282	164.756	709.755	55.4433	0	148.56	147.203	72.077	397.282	155.267	406.099	184.609	194.301	514.252	349.158	399.122	174.983	200.799	117.718	148.662	135.818	154.092	96.0947	160.507	305.952	265.583	274.651	168.976	117.842	165.44	242.472	188.744	326.163	330.323	174.879	229.025	27.7559
145	AG-892-F10.CDS.145	MEXAM1_RS18245	MexAM1_META1p3866	CACMWI010000001.1	+	135555	136496	941	313.667	kdsD	D-arabinose-5-phosphate isomerase		89.0948	29.5227	26.4811	73.719	0	35.4897	55.7207	83.1056	71.5906	61.5397	136.612	65.928	44.255	117.1	0	0	45.3922	16.4764	0	88.889	58.4443	0	65.6194	31.6618	94.8885	173.057	51.4422	44.6597	9.92866	45.9412	80.2097	56.7828	101.476	123.036	90.1704	59.0924	8.20932
146	AG-892-F10.CDS.146			CACMWI010000001.1	+	136501	137082	581	193.667		hypothetical protein		30.1592	338.018	26.2026	77.2668	94.7752	48.5924	93.1296	35.4137	0	103.093	38.5539	56.8034	161.641	0	0	91.231	145.574	40.1023	0	64.9478	22.2055	0	46.995	23.9353	48.7313	126.57	65.8701	26.4667	0	37.6085	38.3859	93.5186	0	219.971	0	62.736	13.8217
147	AG-892-F10.CDS.147			CACMWI010000001.1	+	137069	137902	833	277.667	lptD	LPS-assembly protein		70.0867	177.507	83.6266	69.0094	43.9912	124.962	0	35.6226	38.5911	61.651	67.4754	6.44331	227.825	25.9212	0.003899	0	24.8937	88.0351	22.9103	100.312	27.693	19.2269	0.001459	139.246	70.3005	16.9599	27.3833	35.2132	24.063	57.7841	71.0116	106.195	167.7	67.2001	101.155	62.8572	10.6881
148	AG-892-F10.CDS.148	MEXAM1_RS11680	MexAM1_META1p2465	CACMWI010000001.1	+	137889	138641	752	250.667	lptB	Lipopolysaccharide ABC transporter, ATP-binding protein		241.154	164.3	552.827	426.646	476.687	205.496	121.219	143.973	216.138	45.2837	521.744	164.096	291.283	165.732	288.171	339.108	241.625	166.421	554.551	465.275	179.401	118.164	135.269	367.811	366.642	613.96	183.549	146.879	107.7	228.405	122.034	628.458	376.549	170.64	186.049	277.807	31.7361
149	AG-892-F10.CDS.149	MEXAM1_RS11690	MexAM1_META1p2467	CACMWI010000001.1	+	138638	139216	578	192.667	raiA	Ribosome hibernation promoting factor		80.3059	0	211.319	192.581	235.422	39.4144	22.3308	98.7821	49.711	71.2229	192.436	62.2155	0	38.9985	116.762	0	106.277	13.4415	218.805	135.743	0	12.1633	34.9192	27.9663	184.165	99.5766	124.412	86.5419	64.8139	103.923	175.27	59.9676	345.379	80.0341	113.933	97.1095	15.9071
150	AG-892-F10.CDS.150	MEXAM1_RS11695	MexAM1_META1p2468	CACMWI010000001.1	+	139213	139668	455	151.667	ptsN	Nitrogen regulatory protein		0	122.385	243.409	102.847	0	0	106.094	43.0652	64.9435	154.556	152.514	0	0	219.37	142.24	0	163.372	82.4842	107.318	60.1593	34.0095	17.973	41.1866	109.901	153.485	309.326	31.3791	39.0381	120.986	10.0503	0	0	33.9105	0	65.809	78.0518	15.4226
151	AG-892-F10.CDS.151	MEXAM1_RS07260	MexAM1_META1p1514	CACMWI010000001.1	-	139866	140333	467	155.667	ibpB	Small heat shock protein		896.163	1454.89	1336.21	1291.91	481.075	1190.57	804.85	754.919	833.686	1103.06	1127.02	512.857	1183.2	1569.57	613.711	640.008	1051.45	1250.51	1210.05	580.033	904.652	463.647	139.483	710.931	764.365	639.303	660.603	300.726	381.1	440.044	735.635	560.106	897.515	587.989	757.504	823.696	67.7353
152	AG-892-F10.CDS.152			CACMWI010000001.1	-	140573	140872	299	99.6667		hypothetical protein		277.046	289.925	228.917	104.084	0	100.2	105.32	180.75	139.112	298.367	75.1089	186.652	0	43.4213	19.8135	149.631	30.3784	576.486	444.882	110.581	0	77.5706	61.388	104.723	0	519.623	36.9284	165.662	125.099	133.813	111.352	168.393	94.185	139.852	0	145.693	27.6157
153	AG-892-F10.CDS.153	MEXAM1_RS10005	MexAM1_META1p2118	CACMWI010000001.1	+	140921	142240	1319	439.667	aroA	3-phosphoshikimate 1-carboxyvinyltransferase		164.677	26.002	172.238	42.5617	0	0	24.4984	71.5754	247.667	112.602	155.357	126.798	66.8326	36.6307	18.7688	97.5338	104.712	31.915	55.6881	36.4899	23.3016	47.0078	37.7805	70.249	124.041	97.4636	204.558	11.0749	31.3464	86.1822	88.9163	0	155.484	0	24.4295	74.1253	12.4063
154	AG-892-F10.CDS.154	MEXAM1_RS10010	MexAM1_META1p2119	CACMWI010000001.1	+	142218	142865	647	215.667	cmk	Cytidylate kinase		0	7.80839	76.8054	0	46.4556	0	17.619	2.99369	84.3262	9.59026	0	16.4616	21.7695	5.79148	0	73.0182	1.58363	0	27.5545	0	0	1.31171	0	15.805	43.9577	41.6288	44.2966	41.8014	0	0	16.2995	0	58.3558	24.0234	0	19.4074	4.89762
155	AG-892-F10.CDS.155	MEXAM1_RS00280	MexAM1_META1p0055	CACMWI010000001.1	+	142925	144607	1682	560.667	rspA	SSU ribosomal protein S1p		134.408	331.152	253.832	232.218	68.0111	175.864	119.256	109.64	174.755	250.304	250.859	137.168	195.438	123.298	52.836	19.8496	193.147	190.655	167.498	177.395	84.237	154.237	52.471	214.327	189.556	205.515	175.504	280.822	92.2123	163.211	86.0937	138.559	239.453	270.948	375.712	173.727	15.6788
156	AG-892-F10.CDS.156	MEXAM1_RS00270	MexAM1_META1p0053	CACMWI010000001.1	+	144594	145487	893	297.667	sppA	Signal peptide peptidase		52.8051	1.25408	2.71145	204.326	7.05893	7.05503	0	24.2419	88.6709	57.7499	120.229	85.9806	48.4609	32.5386	0	11.2472	42.4952	69.316	28.5471	39.8276	4.19487	44.0699	17.7981	56.345	9.62146	36.6687	27.7581	34.1268	43.9179	34.3235	15.4496	4.91571	86.6965	33.1271	0	39.2437	8.08111
157	AG-892-F10.CDS.157	MEXAM1_RS00265	MexAM1_META1p0052	CACMWI010000001.1	+	145484	145771	287	95.6667	ihfB	integration host factor		176.74	476.335	529.861	783.716	195.28	0	23.7851	0	115.277	231.004	223.56	0	0	48.4384	0	0	0	79.975	152.149	130.055	82.5628	122.696	116.452	160.868	261.44	134.746	45.5634	41.2239	70.0878	104.954	101.703	90.6379	249.345	49.7682	0	137.092	32.7848
158	AG-892-F10.CDS.158			CACMWI010000001.1	-	145786	145917	131	43.6667		hypothetical protein		0	0	0	0	0	0	0	0	0	0	0	0	0	0	0	0	0	0	0	0	0	0	0	0	0	0	0	0	59.195	0	0	0	0	0	0	1.69129	1.9623
159	AG-892-F10.CDS.159	MEXAM1_RS06750	MexAM1_META1p1411	CACMWI010000001.1	+	145980	146681	701	233.667	pyrF	Orotidine 5'-phosphate decarboxylase		13.1679	239.025	109.509	430.759	44.9363	43.4875	15.3688	20.3464	91.0539	100.634	82.463	93.4142	0	21.0566	0	361.202	41.6639	36.0732	15.5145	0	0	0	0	9.84072	19.6793	136.292	29.516	22.7831	0	24.9565	0	18.2632	108.701	0	0	60.8488	19.3555
160	AG-892-F10.CDS.160	MEXAM1_RS00255	MexAM1_META1p0050	CACMWI010000001.1	+	146671	147306	635	211.667	trpF	Phosphoribosylanthranilate isomerase		49.8014	0	63.0097	48.8671	0	0	0	2.02127	0	0	66.81	9.74743	0	0	0	0	0	49.0226	129.941	0	0	10.5927	0	126.977	65.1644	3.52016	63.539	65.7902	0	0	45.731	54.1078	31.2044	0	0	25.3099	7.14434
161	AG-892-F10.CDS.161	MEXAM1_RS00250	MexAM1_META1p0049	CACMWI010000001.1	+	147293	148510	1217	405.667	trpB	Tryptophan synthase subunit beta		44.0921	75.3945	19.5684	85.3233	23.9753	60.0466	0	89.7654	71.0959	21.458	70.86	24.7629	94.9016	55.6741	6.91032	0	50.8975	41.8528	17.4611	110.649	0	21.3293	21.8569	22.792	77.2175	70.2751	80.4213	37.7014	17.5933	32.1016	26.4749	39.8068	87.2525	16.5217	0	43.3152	6.18434
162	AG-892-F10.CDS.162	MEXAM1_RS23120	MexAM1_META1p4890	CACMWI010000001.1	+	148518	149321	803	267.667	trpA	Tryptophan synthase subunit alpha		22.8437	110.038	0	19.0438	0	17.937	26.3056	23.3248	27.3517	103.388	144.378	23.9013	99.7741	0	71.2104	0	0	27.1423	45.2116	43.8406	0	21.3752	19.9577	107.932	14.4516	117.753	47.4839	22.3218	0	54.043	0	68.669	53.3274	0	57.3153	39.7234	7.88789
163	AG-892-F10.CDS.163	MEXAM1_RS23115	MexAM1_META1p4889	CACMWI010000001.1	+	149338	150180	842	280.667	accD	Acetyl-coenzyme A carboxyl transferase beta chain		219.662	145.908	180.182	336.227	132.147	80.4258	56.9825	124.345	212.517	177.278	293.345	0	293.966	282.637	99.4484	339.815	173.413	236.994	467.24	289.47	70.9802	117.697	98.0919	232.146	242.235	401.837	138.414	208.754	37.3567	89.4602	177.134	440.077	263.64	79.721	116.568	195.889	22.474
164	AG-892-F10.CDS.164	MEXAM1_RS23110	MexAM1_META1p4888	CACMWI010000001.1	+	150188	151495	1307	435.667	fpgS	Folylpolyglutamate synthase/dihydrofolate synthase family protein		90.9431	0	30.1681	65.8281	130.992	59.1857	0	49.0984	24.52	89.2956	29.9321	0	67.6531	26.4324	0	32.3549	57.3301	60.0713	0	22.1399	121.035	27.6939	19.0563	49.1678	14.5519	102.961	15.4925	78.8206	35.524	7.28444	0	0	50.1775	38.8743	0	39.9024	7.12246
165	AG-892-F10.CDS.165			CACMWI010000001.1	-	151492	151815	323	107.667		Thioredoxin		705.236	321.448	1054.9	455.756	1065.14	934.229	554.192	226.333	724.233	564.137	984.356	185.395	187.615	658.895	1895.64	0	1516.1	334.855	341.264	781.428	844.422	167.083	343.184	572.111	281.797	473.357	346.787	377.662	266.386	363.602	407.21	710.083	277.511	791.99	112.086	566.469	78.482
166	AG-892-F10.CDS.166	MEXAM1_RS27660	MexAM1_META2p0530	CACMWI010000001.1	-	151828	153303	1475	491.667	dinG	Exonuclease		28.5094	49.0645	151.626	216.618	109.134	133.563	27.904	32.8161	89.2661	39.941	80.3534	8.98703	5.84857	69.1015	36.9162	0	100.264	11.6223	54.2172	63.3288	55.3368	26.3543	29.0557	39.1011	50.0748	121.945	54.4334	46.3224	32.3648	40.6535	7.2824	77.4591	38.9056	132.127	44.1084	60.1316	9.26504
167	AG-892-F10.CDS.167	MEXAM1_RS23040	MexAM1_META1p4873	CACMWI010000001.1	-	153296	154003	707	235.667	murU	N-acetylmuramate alpha-1-phosphate uridylyltransferase		35.6281	0	88.0408	20.4651	136.31	44.6979	0	12.7983	15.7265	41.911	53.9802	33.9309	0	0	37.9575	4.23558	225.936	0	28.4295	58.2189	38.859	0	9.73563	18.0124	67.4294	96.0636	41.2885	0	33.1927	57.1629	43.3866	33.5777	1.39099	98.5827	0	39.3414	9.10544
168	AG-892-F10.CDS.168	MEXAM1_RS23045	MexAM1_META1p4874	CACMWI010000001.1	-	154000	154944	944	314.667	amgK	N-acetylmuramate/N-acetylglucosamine kinase		30.26	44.4398	104.712	138.782	0	59.4462	54.094	0	49.6441	79.4357	73.3552	0	0	0	9.8124	136.538	0	0	31.9208	67.0867	9.04213	15.5584	0	39.815	35.9499	10.2533	27.7625	0	9.20814	0	80.4576	97.9787	33.1717	39.5925	48.7635	37.9166	7.73957
169	AG-892-F10.CDS.169	MEXAM1_RS23045	MexAM1_META1p4874	CACMWI010000001.1	-	154947	155402	455	151.667		hypothetical protein		52.2583	160.451	226.126	46.268	0	256.292	13.1444	0	69.4445	0	0	149.589	0	39.7097	29.0946	0	257.84	37.6196	0	0	55.8323	85.7317	0	127.019	242.567	127.13	79.5267	0	134.876	25.9525	60.3162	221.226	49.4785	3.74695	69.6014	74.8812	16.3237
170	AG-892-F10.CDS.170	MEXAM1_RS04165	MexAM1_META1p0862	CACMWI010000001.1	+	155463	156473	1010	336.667	trxB	Thioredoxin reductase		200.752	77.908	112.081	202.963	70.9625	252.592	317.689	332.834	221.285	122.454	187.955	38.5187	113.083	148.585	393.542	459.609	265.348	138.513	144.677	84.0844	97.7899	221.705	260.616	170.503	64.0696	78.1216	283.488	90.7694	292.111	155.615	47.1136	132.114	265.437	14.8345	70.8353	175.159	20.8863
171	AG-892-F10.CDS.171	MEXAM1_RS23055	MexAM1_META1p4876	CACMWI010000001.1	-	156479	157765	1286	428.667	ahcY	Adenosylhomocysteinase		326.961	249.008	399.655	870.345	518.226	534.876	127.948	245.442	470.989	320.346	570.555	137.052	596.14	369.399	138.667	389.603	230.016	424.536	262.628	524.081	209.67	182.799	139.27	274.831	141.108	535.889	254.834	85.7564	126.945	151.091	158.275	330.789	583.051	109.452	295.374	322.446	36.0849
172	AG-892-F10.CDS.172	MEXAM1_RS03530	MexAM1_META1p0731	CACMWI010000001.1	-	157758	159827	2069	689.667	ptsP	Phosphoenolpyruvate-protein phosphotransferase		0	27.2307	27.6145	95.1626	20.4642	41.1224	8.81256	18.2899	49.6711	80.7362	55.7628	23.731	21.5631	27.7157	55.9603	0	29.6412	38.1099	56.3552	70.3925	10.0517	38.4683	0	48.1615	91.7101	50.3095	28.4154	31.4071	15.099	32.8845	12.5235	12.0525	15.3477	7.10766	58.4305	34.2944	4.91452
173	AG-892-F10.CDS.173	MEXAM1_RS04825	MexAM1_META1p1020	CACMWI010000001.1	-	159809	160231	422	140.667	manX	PTS sugar transporter subunit IIA		53.5872	193.526	293.942	88.8114	232.44	0	66.1348	2.09611	150.742	66.4323	328.208	124.736	75.1597	184.253	176.823	52.6389	57.3698	104.835	43.0732	170.577	188.606	1.38171	144.512	80.7035	67.6977	139.702	28.1548	127.888	107.441	239.355	239.559	403.236	232.94	133.861	308.745	140.262	19.4459
174	AG-892-F10.CDS.174			CACMWI010000001.1	-	160228	161085	857	285.667		RNase adapter protein RapZ		20.7287	74.2697	74.0196	21.9883	65.8741	0	30.6514	14.9468	47.2764	25.0791	60.1043	31.7402	37.0543	70.4599	48.2921	66.1072	0	0	10.0515	60.077	43.4821	33.9313	25.3439	8.92714	37.3207	50.6884	31.2651	77.9599	36.5823	49.7155	14.6501	156.931	56.8692	40.5179	95.0378	43.3698	6.12399
175	AG-892-F10.CDS.175	MEXAM1_RS04830	MexAM1_META1p1021	CACMWI010000001.1	-	161063	161488	425	141.667	hprK	HPr kinase/phosphorylase		45.5694	0	148.644	53.4884	28.7736	11.4309	23.1151	80.1522	98.5556	163.758	150.918	216.707	484.356	37.0844	42.0529	529.253	4.97519	0	29.1697	177.767	6.37082	23.7708	82.8238	122.482	100.294	87.9819	204.68	57.1546	109.636	52.7006	80.9207	216.98	120.598	113.468	127.649	109.522	23.0405
176	AG-892-F10.CDS.176			CACMWI010000001.1	-	161490	161945	455	151.667		Copper metallochaperone, bacterial analog of Cox17 protein		370.397	309.441	552.581	456.335	211.093	252.595	202.423	229.293	345.937	318.035	572.629	225.501	519.903	51.8657	200.325	803.809	22.5422	115.674	111.601	154.945	139.722	78.8988	140.954	203.504	252.197	592.419	109.24	156.79	34.5304	192.227	180.024	67.2254	463.341	174.856	104.848	254.792	36.1445
177	AG-892-F10.CDS.177	MEXAM1_RS04845	MexAM1_META1p1024	CACMWI010000001.1	+	161994	162785	791	263.667		DUF2470 domain-containing protein		240.265	289.633	207.596	124.671	133.109	196.04	283.15	817.755	486.007	453.373	363.448	241.558	578.51	834.27	857.591	1406.23	484.719	362.141	218.052	344.852	83.5466	388.551	584.471	193.524	213.247	139.357	46.9145	162.826	646.04	295.82	334.552	360.79	251.897	318.599	627.081	387.72	54.1077
178	AG-892-F10.CDS.178	MEXAM1_RS29750	MexAM1_META2p0971	CACMWI010000001.1	-	162779	165562	2783	927.667	polA	DNA polymerase I		20.2089	22.9287	29.3474	103.542	56.7912	30.475	32.6816	59.3957	7.22118	36.5107	79.3058	31.2534	53.7604	34.8109	14.9211	4.33485	85.658	45.6206	44.4102	48.8414	7.10243	32.1249	42.5947	45.0673	66.5126	114.404	44.7694	19.9954	12.3594	24.8035	29.7755	0	28.1659	53.0085	38.101	40.023	5.15885
179	AG-892-F10.CDS.179			CACMWI010000001.1	-	165559	165723	164	54.6667		hypothetical protein		400.157	0	288.288	0	175.942	0	190.667	106.686	0	0	60.7287	0	170.989	0	0	0	0	82.6676	0	0	0	0.00073	0	79.2728	0	45.6664	0	0	172.575	52.0346	0	0	0	79.3893	108.507	57.5306	18.5681
180	AG-892-F10.CDS.180	MEXAM1_RS01395	MexAM1_META1p0294	CACMWI010000001.1	+	165786	166700	914	304.667		ABC transporter, ATP-binding protein		48.0217	58.748	21.6335	32.0179	127.856	0	0	43.504	29.1608	50.5771	35.6497	0	0	0	16.9941	16.5351	30.9228	25.5076	0	0	0	56.0803	46.5318	0	74.3912	0	0	0	43.2156	19.147	64.7254	27.3489	0	0	76.8219	27.0111	5.895
181	AG-892-F10.CDS.181			CACMWI010000001.1	+	166724	167668	944	314.667	menH	2-succinyl-6-hydroxy-cyclohexadiene-1-carboxylate synthase		91.1492	95.99	49.2674	39.9319	53.6007	47.1694	0	39.502	45.9207	123.199	13.3424	0	0	27.2683	9.00729	11.7056	16.933	29.8845	26.1797	0	29.1294	6.34237	44.3793	35.1495	117.823	41.4458	15.4343	52.5141	13.2798	13.6281	90.6604	32.2733	128.525	0	67.0632	40.22	7.15103
182	AG-892-F10.CDS.182			CACMWI010000001.1	+	167665	167853	188	62.6667		hypothetical protein		0	0	0	45.4788	0	43.2034	0	0	0	242.422	236.906	0	0	262.684	0	114.035	0	0	0	0	103.67	7.18427	0	22.4643	0	58.0897	99.4131	60.5373	73.3181	87.8755	0	0	0	0	0	41.6366	14.3282
183	AG-892-F10.CDS.183			CACMWI010000001.1	+	167850	168101	251	83.6667		hypothetical protein		392.089	83.695	76.5462	185.963	0	224.007	0	68.4498	339.364	203.44	261.004	0	0	435.05	155.866	60.0382	32.5904	164.858	125.301	244.301	64.3046	245.354	24.6015	145.443	268.296	270.364	202.498	20.3358	93.4688	130.688	284.777	96.8202	36.5382	0	85.5783	143.475	23.2674
184	AG-892-F10.CDS.184			CACMWI010000001.1	+	168102	168320	218	72.6667		hypothetical protein		26.0086	167.897	166.477	86.9802	0	59.0092	0	0	156.647	0	148.205	0	0	207.551	165.674	28.6768	0	0	145.173	161.677	0	52.4637	35.3858	116.598	83.5517	82.9065	117.915	31.5186	38.1119	49.7998	0	104.268	53.5981	113.56	152.82	72.9277	12.8877
185	AG-892-F10.CDS.185			CACMWI010000001.1	+	168451	169758	1307	435.667	dtpT	Di-tripeptide/cation symporter		11.6421	22.2607	219.744	7.92678	0	23.5544	0	23.3318	43.862	0	21.8911	0	36.057	35.5982	28.6478	0	6.52195	51.3898	0	124.131	22.3298	25.6077	14.8465	26.7173	23.6417	23.7962	0	13.3874	0	20.4016	19.3358	0	33.2091	12.0466	14.9321	25.9089	7.96792
186	AG-892-F10.CDS.186	MEXAM1_RS01475	MexAM1_META1p0310	CACMWI010000001.1	-	170096	170833	737	245.667		Putative predicted metal-dependent hydrolase		11.8133	0	146.563	95.7302	17.8305	0	18.3319	23.7327	84.6258	56.3168	89.3918	0	62.4793	0	0	0	39.4161	46.3312	0	46.8968	114.351	16.3601	33.7257	0	37.4386	25.8325	53.3504	0	39.5436	19.0227	23.5606	0	106.002	0	59.4086	36.2301	7.58288
187	AG-892-F10.CDS.187			CACMWI010000001.1	-	170835	171413	578	192.667	pspB	Putative phosphoserine phosphatase 2		45.1721	0	131.912	98.2814	34.5574	0	50.5567	0	96.0453	21.5889	23.6749	94.9524	77.4551	0	0	0	29.5394	0	113.193	0	0	4.81139	35.9013	0	52.2417	37.8542	14.8666	0	0	39.803	28.7566	41.329	0	0	27.5835	31.4307	7.35352
188	AG-892-F10.CDS.188	MEXAM1_RS15125	MexAM1_META1p3206	CACMWI010000001.1	-	171413	171694	281	93.6667	acyP	Acylphosphatase		0	0	111.421	0	0	0	15.5275	0	77.6419	104.798	30.1402	0	0	40.8508	0	0	129.894	0	0	0	0	34.6733	0	38.0812	46.8419	209.746	56.3659	39.4566	0	191.573	26.2752	0	15.2351	0	56.2734	34.9942	10.6688
189	AG-892-F10.CDS.189			CACMWI010000001.1	-	171684	172070	386	128.667		hypothetical protein		0	0	258.516	0	0	73.077	117.045	3.65721	16.6683	56.1093	153.442	0	190.961	206.091	351.053	8.85162	124.439	223.746	10.6545	0	0	162.651	88.5789	103.678	103.782	187.303	62.3127	110.558	67.1489	46.8406	57.6424	0	103.501	73.583	349.072	94.5989	19.1023
190	AG-892-F10.CDS.190			CACMWI010000001.1	-	172109	172306	197	65.6667		hypothetical protein		193.151	0	0	0	0	0	373.209	318.986	162.895	250.599	460.136	0	323.264	162.841	540.369	623.553	158.957	61.8851	183.586	0	0	376.198	159.778	0	173.737	2.61999	59.5749	0	424.829	94.3419	157.538	0	0	248.811	17.9817	157.967	34.5934
191	AG-892-F10.CDS.191			CACMWI010000001.1	+	172350	172544	194	64.6667		hypothetical protein		135.266	0	0	22.2574	0	0	0	164.069	0	0	121.377	0	0	53.6642	0	0	51.1891	54.1179	0	0	0	0	0	0	28.8481	0	0	29.1731	103.396	0	290.985	0	0	49.2598	0	31.5315	12.2911
192	AG-892-F10.CDS.192	MEXAM1_RS03690	MexAM1_META1p0767	CACMWI010000001.1	-	172538	173293	755	251.667	cbbY	Hypothetical protein		69.3593	45.345	156.93	0	38.15	255.811	32.3075	67.3277	66.3213	109.179	235.97	73.7315	227.045	120.215	74.1155	0	130.619	29.7194	0	133.029	97.9528	106.9	72.5986	31.2954	135.856	182.354	77.8935	41.4228	55.9372	78.5764	75.5417	327.426	235.982	201.287	21.1255	103.066	15.8606
193	AG-892-F10.CDS.193			CACMWI010000001.1	-	173283	174701	1418	472.667	hldE	D-glycero-beta-D-manno-heptose 1-phosphate adenylyltransferase/kinase		85.0318	79.7538	51.3341	84.9621	47.8911	70.9979	46.9317	1.92697	91.8133	64.6688	166.876	0	32.1625	70.0542	38.4607	55.6244	79.159	56.0082	166.7	296.554	64.2992	55.2718	35.4658	125.873	46.0282	82.8039	69.4875	36.3401	44.511	55.436	55.7432	72.0089	86.1284	163.332	77.1361	75.9079	10.6483
194	AG-892-F10.CDS.194	MEXAM1_RS22335	MexAM1_META1p4722	CACMWI010000001.1	-	174706	175653	947	315.667	galE	UDP-glucuronate decarboxylase		98.0599	160.658	319.704	372.747	113.9	93.1318	58.3487	28.1017	50.4891	99.9331	326.888	81.2172	37.0899	197.635	126.873	25.746	225.133	201.143	88.2485	44.6259	48.1227	132.136	0	133.201	175.108	111.221	39.9187	122.631	24.9677	122.564	157.959	125.055	261.471	129.166	51.5064	125.277	17.7445
195	AG-892-F10.CDS.195			CACMWI010000001.1	-	175650	176075	425	141.667		hypothetical protein		259.033	66.159	288.043	60.2818	173.061	375.942	121.404	268.455	128.086	182.396	549.453	180.438	183.858	32.747	317.092	0	19.0301	50.4046	95.2627	53.4449	203.562	137.025	219.151	383.24	569.026	178.399	145.968	181.988	165.238	276.864	0	127.031	407.601	69.966	0	184.847	28.359
196	AG-892-F10.CDS.196			CACMWI010000001.1	+	176134	176826	692	230.667		hypothetical protein		137.378	101.118	199.217	271.567	103.653	153.57	92.9398	43.6546	42.7333	200.155	343.806	0	602.904	122.781	31.8389	112.035	245.708	141.957	526.483	320.156	169.392	124.135	20.6547	135.338	224.828	284.549	259.576	205.604	90.6291	229.032	188.451	329.956	265.394	258.467	187.744	193.354	25.4571
197	AG-892-F10.CDS.197			CACMWI010000001.1	+	176813	177526	713	237.667		hypothetical protein		0	63.408	0	26.1723	53.146	26.4329	3.81465	22.2908	22.4494	67.0566	43.2188	0	41.1611	0	0	65.1781	64.5166	0	65.1265	29.5816	5.73304	19.9102	19.2812	30.498	32.6747	40.4146	0	61.4647	0	0	51.6105	0	77.9007	0	0	26.6583	5.08957
198	AG-892-F10.CDS.198			CACMWI010000001.1	-	177509	178093	584	194.667		hypothetical protein		0	0	284.334	247.717	0	0	24.4437	90.4357	76.0175	299.467	138.453	91.8032	131.727	76.9092	60.477	0	0	98.1457	78.4595	123.363	149.119	0	39.8968	67.3078	95.2426	220.805	162.128	54.6493	53.0226	0	61.0711	165.759	123.634	51.9232	52.3406	89.1043	15.9284
199	AG-892-F10.CDS.199			CACMWI010000001.1	+	178101	178778	677	225.667		hypothetical protein		27.089	0	26.2164	82.1523	0	147.65	0	0	52.2391	0	18.1168	0	93.7834	18.1337	0	0	88.7783	52.5926	1.60635	0	0	10.8427	0	16.9429	0	0	0	0	0	0	0	0	47.3765	0	22.6556	20.1764	6.86953
200	AG-892-F10.CDS.200	MEXAM1_RS16230	MexAM1_META1p3435	CACMWI010000001.1	+	178765	179349	584	194.667		Cytochrome oxidase biogenesis protein (SCO)		0	0	26.0683	52.5523	0	117.817	78.1614	218.651	157.819	71.6367	50.4759	0	136.046	19.2541	0	0	173.268	59.5343	54.1543	0	0	88.2978	182.029	52.1665	160.145	0	0	36.0188	146.925	19.9322	0	0	0	127.861	26.7789	58.7312	12.9445
201	AG-892-F10.CDS.201	MEXAM1_RS24795	MexAM1_META1p5233	CACMWI010000001.1	-	179346	181160	1814	604.667		Multimodular transpeptidase-transglycosylase		0	88.1303	34.944	0	0	45.9712	10.662	43.7659	12.87	60.5489	46.1629	84.7016	0	0	45.7446	0	31.0616	28.6118	13.272	31.5469	0	31.9198	0	51.8908	62.0009	15.6485	73.7733	15.1322	0	4.98609	10.9734	0	0	14.3821	0	24.5343	5.21826
202	AG-892-F10.CDS.202	MEXAM1_RS12055	MexAM1_META1p2546	CACMWI010000001.1	-	181251	183668	2417	805.667	gyrB	DNA gyrase subunit B		136.578	194.521	197.141	179.296	116.892	147.748	55.1011	66.9107	138.279	103.05	195.559	52.7366	124.778	119.78	76.5991	71.8679	141.185	133.445	99.3982	188.383	167.398	102.342	90.4163	116.25	152.444	261.256	115.828	104.811	44.6043	151.003	111.612	125.29	158.335	128.447	204.502	130.68	9.51591
203	AG-892-F10.CDS.203	MEXAM1_RS00015	MexAM1_META1p0003	CACMWI010000001.1	-	183700	184842	1142	380.667	recF	DNA recombination and repair protein		0	0	40.5562	8.12185	23.6561	73.982	45.2478	12.5374	65.3288	21.8344	137.64	6.90311	30.0254	38.0697	4.28514	11.9256	23.3638	0	78.4143	21.4889	0	6.51681	9.73125	10.4739	42.3427	79.4248	53.9711	38.5861	3.67702	44.4602	0	76.0799	0	74.5757	48.4151	32.3324	6.31008
204	AG-892-F10.CDS.204	MEXAM1_RS00010	MexAM1_META1p0002	CACMWI010000001.1	-	184852	185958	1106	368.667	dnaN	DNA polymerase III beta subunit		147.85	68.1169	59.3914	112.829	153.879	19.4565	93.5932	76.5519	56.8586	132.249	337.874	44.9501	97.5705	168.998	60.7829	25.7872	70.3125	163.608	43.8148	280.948	80.5536	74.1042	19.6012	205.163	115.456	263.596	94.4611	160.545	101.386	164.549	95.1944	243.15	112.32	77.8583	204.185	120.787	15.0633
205	AG-892-F10.CDS.205	MEXAM1_RS00005	MexAM1_META1p0001	CACMWI010000001.1	-	185960	187351	1391	463.667	dnaA	Chromosomal replication initiator protein		164.594	254.763	184.863	63.4851	135.194	72.0502	181.402	152.069	87.8367	201.168	128.329	157.25	244.882	114.885	8.81361	0	109.778	42.6718	342.517	99.6826	104.819	27.3501	0	170.317	149.919	79.0062	149.612	231.808	49.2442	120.024	125.669	179.997	165.064	108.969	21.0466	126.545	15.1589
206	AG-892-F10.CDS.206			CACMWI010000001.1	-	187357	187782	425	141.667		hypothetical protein		365.647	689.631	776.174	484.792	498.462	341.387	254.266	131.234	387.735	481.818	549.177	391.945	382.049	442.627	75.682	35.6831	635.579	627.592	712.433	431.303	308.528	525.358	94.3806	397.334	391.084	797.621	910.207	255.67	291.806	262.686	235.992	234.97	431.623	381.693	161.184	410.724	41.3478
207	AG-892-F10.CDS.207	MEXAM1_RS25340	MexAM1_META1p5345	CACMWI010000001.1	-	187843	188109	266	88.6667	rpsT	SSU ribosomal protein S20p		0	127.228	126.335	181.068	155.954	0	0	118.276	69.9166	42.6875	134.966	226.404	0	61.5905	0	0	207.974	29.2836	0	0	0	143.683	79.9022	110.151	0	123.375	93.7314	125.18	70.7237	0	6.31491	80.8369	63.9693	0	1.90501	68.0415	13.4453
208	AG-892-F10.CDS.208			CACMWI010000001.1	-	188152	188472	320	106.667		hypothetical protein		6.88042	27.9099	22.6526	18.0279	197.105	2.91732	17.0719	0	0	22.0385	73.2362	69.7765	0	28.7806	0	0	0	84.7058	55.7751	0	0	188.368	21.8695	30.3964	32.2065	148.274	83.9224	72.4324	0	0	0	0	60.4339	0	238.309	42.9454	12.1611
209	AG-892-F10.CDS.209	MEXAM1_RS20925	MexAM1_META1p4436	CACMWI010000001.1	-	188505	189428	923	307.667	mutM	Formamidopyrimidine-DNA glycosylase		207.954	75.3457	195.974	314.973	115.1	18.5466	96.4685	49.6859	154.644	121.862	160.754	12.8089	256.575	211.967	82.4963	34.6017	86.5891	177.951	149.257	181.586	142.104	95.6303	48.5453	108.294	103.47	220.921	102.905	84.5326	9.67365	53.4284	39.0044	163.172	61.5394	94.922	166.9	120.005	14.1991
210	AG-892-F10.CDS.210	MEXAM1_RS20315	MexAM1_META1p4311	CACMWI010000001.1	+	189430	190035	605	201.667	ubiE	Ubiquinone/menaquinone biosynthesis C-methyltransferase		268.74	46.5078	233.627	246.693	0	170.087	0	74.1693	143.956	0	221.548	0	231.393	163.428	0	0	74.1449	0	124.444	0	112.764	79.8554	66.0458	75.7684	101.453	131.635	46.4688	53.2351	29.4998	43.7479	258.755	0	91.4267	64.8477	0	90.1212	16.9889
211	AG-892-F10.CDS.211	MEXAM1_RS20295	MexAM1_META1p4307	CACMWI010000001.1	+	190032	191243	1211	403.667	coaBC	Coenzyme A biosynthesis bifunctional protein		0	0	131.502	0	31.6792	6.36093	0	16.7055	5.35685	27.4011	133.433	16.9053	0	0	0	18.4893	40.9997	0	0	87.1154	52.7009	0	11.81	60.5137	41.2154	118.337	16.2815	16.0664	21.4899	53.4165	27.9971	38.9714	98.1088	0	24.1021	31.3417	7.62122
212	AG-892-F10.CDS.212	MEXAM1_RS06770	MexAM1_META1p1415	CACMWI010000001.1	+	191240	191683	443	147.667	dut	Deoxyuridine 5'-triphosphate nucleotidohydrolase		125.668	0	338.917	0	418.168	62.641	93.3403	0	0	29.4322	40.572	64.7778	105.273	170.622	55.9063	0	161.722	39.6877	90.1788	58.9115	113.809	119.738	36.345	25.6582	151.864	3.21306	145.239	31.5836	58.2618	23.1262	71.9148	35.9302	95.616	0	5.6903	79.2516	17.8509
213	AG-892-F10.CDS.213			CACMWI010000001.1	+	191695	192138	443	147.667	iscR	Predicted transcriptional regulator of cysteine synthase, Rrf2 family		85.3495	0	58.6113	0	391.373	38.1896	15.5362	0	0	59.648	46.6926	0	0	36.4277	113.205	0	193.086	0	25.9051	0	68.4593	81.0312	34.9076	124.509	8.24226	221.863	51.8778	34.9902	132.389	24.1715	43.1964	138.797	75.0365	0	13.1139	60.4745	15.8346
214	AG-892-F10.CDS.214	MEXAM1_RS03615	MexAM1_META1p0751	CACMWI010000001.1	+	192122	193093	971	323.667	cysK	Cysteine synthase		21.2873	40.517	3.46244	64.2497	39.5012	11.6508	36.3202	0	0	18.7471	39.9172	26.9713	0	60.6917	22.1618	0	0.00053	0	21.2104	157.387	41.191	37.1634	0	38.027	13.6173	52.9416	24.7633	37.9129	18.3919	0	0	44.5675	12.8641	0	10.2313	25.5928	5.87871
215	AG-892-F10.CDS.215	MEXAM1_RS07320	MexAM1_META1p1526	CACMWI010000001.1	+	193080	193835	755	251.667	moeB	Molybdopterin-synthase adenylyltransferase		0	0	23.2444	3.34895	0	0	106.823	17.0832	18.8751	41.3294	2.27792	0	47.6236	23.9991	15.5992	0	20.4653	0	23.8258	9.66826	0	0.001412	0	0	21.4596	27.3877	47.7576	30.1783	39.7766	9.89879	80.2897	31.4458	33.2008	0	0	19.3017	4.76503
216	AG-892-F10.CDS.216	MEXAM1_RS01605	MexAM1_META1p0336	CACMWI010000001.1	-	193839	194825	986	328.667	hpr	Hydroxypyruvate reductase	Serine cycle	138.267	124.999	59.552	188.72	138.801	0	60.294	76.6279	101.005	69.4851	142.581	19.3409	0	114.195	14.7909	0	37.7932	26.0117	107.958	179.368	74.5038	45.6756	23.647	73.3371	83.4248	126.405	62.017	0	22.7304	0	49.754	88.4217	33.2565	36.3531	64.7248	68.1154	10.2568
217	AG-892-F10.CDS.217	MEXAM1_RS01610	MexAM1_META1p0337	CACMWI010000001.1	+	194911	195279	368	122.667		hypothetical protein		167.591	104.199	13.6846	0	0	0	0	8.39035	0	63.1067	70.9844	0	0	21.0309	0	0	0	0	0	0	0	0	2.47072	0	48.1	15.4643	0	32.2927	0	0	57.1166	0	0	0	97.0387	20.042	7.58713
218	AG-892-F10.CDS.218	MEXAM1_RS01615	MexAM1_META1p0338	CACMWI010000001.1	-	195282	195695	413	137.667		hypothetical protein		146.006	146.523	224.916	238.502	173.728	408.736	172.493	242.726	542.51	502.191	560.576	130.337	675.377	413.727	335.509	130.148	516.674	139.53	109.818	509.296	47.1368	292.93	83.6829	227.158	487.721	325.79	316.496	379.615	155.709	191.69	226.796	352.093	256.022	132.524	128.753	283.527	31.6592
219	AG-892-F10.CDS.219			CACMWI010000001.1	-	195713	197113	1400	466.667		putative oxidoreductase, nitronate monooxygenase family		112.675	82.8656	399.646	266.506	126.734	118.109	37.8931	26.8974	163.104	316.716	475.066	81.0266	112.111	206.005	21.3154	0	44.0602	181.191	304.302	290.638	115.254	92.921	90.9752	188.042	237.898	366.667	284.616	227.311	34.0551	113.249	115.008	175.492	185.175	136.59	102.887	166.657	22.503
220	AG-892-F10.CDS.220	MEXAM1_RS20830	MexAM1_META1p4416	CACMWI010000001.1	-	197110	199185	2075	691.667	pnp	Polyribonucleotide nucleotidyltransferase		135.225	171.992	355.08	469.761	189.376	174.795	129.965	42.9081	247.637	83.0623	235.964	77.7921	245.536	235.503	85.7135	31.1797	154.159	307.412	142.325	183.155	225.265	64.2326	72.9451	130.534	135.956	245.198	94.1753	119.173	32.3349	100.374	117.411	91.2343	80.9184	142.932	61.1036	154.638	18.7796
221	AG-892-F10.CDS.221	MEXAM1_RS20835	MexAM1_META1p4417	CACMWI010000001.1	-	199206	199463	257	85.6667	rpsO	SSU ribosomal protein S15p		1695.43	1137.25	2107.93	1895.33	1313.51	1092.89	527.033	233.146	1572.88	674.074	1341.88	111.971	976.023	760.213	435.897	50.8968	691.072	1639.19	588.382	1125.1	174.819	561.57	591.901	631.656	1705.67	1197.37	723.492	591.971	304.694	793.049	1501.06	1204.54	345.715	637.228	215.279	890.003	107.852
222	AG-892-F10.CDS.222	MEXAM1_RS13600	MexAM1_META1p2888	CACMWI010000001.1	-	199515	200411	896	298.667	truB	tRNA pseudouridine(55) synthase		65.4434	103.624	188.813	168.409	184.077	77.6721	15.3688	77.7091	103.73	55.3163	218.463	42.5627	147.641	191.981	51.6344	7.95612	71.1201	116.958	119.153	79.6572	23.3403	136.773	22.1573	102.451	144.016	141.69	65.9293	57.0253	7.25915	83.2985	121.593	11.3335	54.8507	122.224	156.16	95.3539	11.3513
223	AG-892-F10.CDS.223			CACMWI010000001.1	-	200412	200759	347	115.667	rbfA	Ribosome-binding factor A		44.447	0	51.0768	52.659	0	0	37.6746	217.632	0	95.0287	39.9714	93.1893	0	64.4962	0	0	16.4438	50.9714	0	72.8715	125.502	0	0	0	59.6783	0	0	94.5816	54.092	31.5077	0	0	0	0	0	34.3378	9.43541
224	AG-892-F10.CDS.224	MEXAM1_RS13610	MexAM1_META1p2890	CACMWI010000001.1	-	200743	203067	2324	774.667	infB	Translation initiation factor 2		110.44	126.358	187.521	292.769	159.481	150.396	66.7658	63.0744	107.069	144.379	174.202	112.876	159.382	78.679	58.1878	19.6756	128.579	196.052	131.75	136.443	133.964	47.9935	27.9197	125.156	187.031	142.352	54.3685	107.41	52.7791	133.788	115.714	146.244	86.7028	75.7743	109.819	118.603	10.7479
225	AG-892-F10.CDS.225	MEXAM1_RS13620	MexAM1_META1p2892	CACMWI010000001.1	-	203074	204588	1514	504.667	nusA	Transcription termination protein		237.473	219.172	174.521	470.308	143.255	174.31	95.4605	40.6382	142.96	230.688	517.496	57.8771	141.337	384.056	82.7695	63.2168	252.512	275.838	120.612	160.44	95.6261	93.802	74.9222	132.737	190.104	158.709	137.991	117.837	28.7575	61.1897	319.271	250.243	131.203	92.1025	147.72	171.919	22.2752
226	AG-892-F10.CDS.226	MEXAM1_RS16655	MexAM1_META1p3522	CACMWI010000001.1	-	204709	205365	656	218.667	trmB	tRNA (guanine(46)-N(7))-methyltransferase		0	1.13631	0	0	0	0	0	0	0.595021	0	13.6195	0	0	59.0593	1.80947	0	0	0	0	36.6566	0	0	0	50.9787	0.974726	0	38.577	0	0	13.333	86.1327	0	0	25.1391	0	9.37175	4.01702
227	AG-892-F10.CDS.227	MEXAM1_RS16650	MexAM1_META1p3521	CACMWI010000001.1	-	205368	206543	1175	391.667	metK	S-adenosylmethionine synthetase		220.921	116.337	261.757	69.6097	260.272	68.7209	106.96	43.853	168.629	136.939	313.415	98.0442	285.742	183.357	118.841	38.1105	201.535	127.812	190.535	101.039	148.138	39.5355	56.6714	130.634	127.976	219.237	104.371	157.304	58.9433	116.96	189.523	202.152	160.179	116.635	180.701	146.325	13.9162
228	AG-892-F10.CDS.228	MEXAM1_RS10725	MexAM1_META1p2272	CACMWI010000001.1	-	206566	208089	1523	507.667	acpS	holo-ACP synthase (apolipoprotein N-acyltransferase)		7.0327	0	18.3245	69.8904	0	31.215	0	0	6.92621	0	63.9083	0	40.6172	96.0835	13.5418	0	0	27.1069	0	0	0	12.1072	4.57247	9.21764	17.7515	32.1531	0	0	0	6.85162	0	60.2414	37.8682	0	50.1148	17.3007	4.86508
229	AG-892-F10.CDS.229	MEXAM1_RS16145	MexAM1_META1p3418	CACMWI010000001.1	-	208079	208915	836	278.667	tlyC	Hemolysin C		88.4388	34.1184	55.0789	183.813	0	19.1582	17.9032	28.5185	57.3044	25.747	92.878	21.0504	157.235	109.479	0	7.67786	66.5	78.3014	0	196.891	20.9695	47.7604	17.9255	25.0064	145.607	244.058	3.52974	33.6817	72.7874	69.6322	18.5289	45.299	85.5332	6.59651	41.7381	60.5356	11.9091
230	AG-892-F10.CDS.230	MEXAM1_RS16140	MexAM1_META1p3417	CACMWI010000001.1	-	208912	209403	491	163.667	ybeY	rRNA maturation RNase		0	114.568	0	326.481	0	212.37	64.567	131.839	345.308	123.628	148.31	81.1047	70.5818	483.172	0	468.805	467.731	103.271	0	244.338	87.5209	117.346	0	226.806	121.092	401.206	42.9176	40.1691	111.87	65.9408	484.027	281.834	302.06	47.043	222.84	169.678	30.3595
231	AG-892-F10.CDS.231	MEXAM1_RS16135	MexAM1_META1p3416	CACMWI010000001.1	-	209378	210394	1016	338.667	phoH	Phosphate starvation-inducible protein		0	81.8532	0	64.1398	176.891	13.904	0	22.169	0	29.8164	0	20.7724	0	5.08713	33.4784	0	9.13759	18.589	23.8995	0	0	9.52629	18.1982	11.9077	63.6916	107.373	15.1253	0	14.3768	35.9984	44.3488	47.6741	80.2395	22.7738	16.9042	28.225	7.34853
232	AG-892-F10.CDS.232	MEXAM1_RS16130	MexAM1_META1p3415	CACMWI010000001.1	-	210403	211734	1331	443.667	miaB	tRNA-i(6)A37 methylthiotransferase		0	84.9161	61.8695	43.2645	34.915	50.1268	90.6404	72.3206	64.6442	39.3167	93.5594	53.1216	125.348	131.712	67.1875	10.3406	201.839	83.9311	95.148	128.48	42.9817	56.8351	130.39	72.0578	64.427	159.191	46.1336	41.1842	68.4387	23.3439	12.1045	35.4605	67.4906	36.2727	34.5193	69.2432	8.56733
233	AG-892-F10.CDS.233	MEXAM1_RS16120	MexAM1_META1p3413	CACMWI010000001.1	-	211766	212584	818	272.667		Acyl-CoA:1-acyl-sn-glycerol-3-phosphate acyltransferase		0	69.7363	0	44.456	0	13.4976	30.3194	32.6182	0	40.3925	55.0885	0	11.5738	75.0942	13.4703	128.085	0	0	37.0967	37.7795	47.6548	7.84911	0	68.44	34.3481	65.5801	28.3188	29.2653	0	17.0705	0	0	97.9216	98.3191	0	30.9707	6.63919
234	AG-892-F10.CDS.234	MEXAM1_RS22970	MexAM1_META1p4859	CACMWI010000001.1	-	212584	213531	947	315.667		Putative hemolysin		77.4879	0	41.3085	188.599	40.5829	122.975	131.438	59.8761	50.3056	112.007	142.424	75.8474	61.9603	86.7492	26.6204	105.475	39.4039	160.521	0	46.7709	24.5119	51.4041	0	39.3786	115.465	172.216	65.7511	6.15128	50.8911	29.2055	242.42	72.9215	51.0858	83.3902	73.9331	75.6879	11.1006
235	AG-892-F10.CDS.235			CACMWI010000001.1	-	213497	213913	416	138.667	fur	Ferric uptake regulation protein		550.846	164.715	170.56	135.884	415.231	268.366	135.483	104.646	63.2968	224.46	119.297	57.6803	210.042	200.973	55.4549	79.0676	84.2434	126.492	84.8287	0	207.396	41.6795	54.6585	87.3785	119.59	0	261.071	111.84	106.18	183.736	420.812	159.027	215.578	29.7877	36.8357	151.061	23.6806
236	AG-892-F10.CDS.236			CACMWI010000001.1	+	214015	214233	218	72.6667		hypothetical protein		0	0	0	0	0	0	0	0	0	0	0	74.3818	0	0	0	0	0	0	0	0	0	0	0	0	90.8285	0	0	0	0	0	0	0	0	0	0	4.7203	3.83521
237	AG-892-F10.CDS.237	MEXAM1_RS16115	MexAM1_META1p3412	CACMWI010000001.1	-	214230	214691	461	153.667		hypothetical protein		71.5154	0	96.6208	62.169	0	0	0	99.0702	0	95.6359	45.0771	0	0	0	0	26.7237	135.892	0	60.3604	0	0	0	55.9066	34.8406	42.8893	129.823	26.0496	0	0	0	0	93.5725	0	96.4551	0	33.5029	8.54967
238	AG-892-F10.CDS.238			CACMWI010000001.1	-	214684	215319	635	211.667		hypothetical protein		3.42998	107.41	24.613	3.17775	0	30.7733	68.9318	5.5044	23.2048	48.249	39.6476	30.2148	0	287.035	25.2716	21.4323	23.003	55.413	0	75.7337	0	0	2.68023	73.9222	85.0158	20.4982	63.661	19.9925	0	0	207.115	75.1499	0	64.8541	49.583	43.8719	11.7227
239	AG-892-F10.CDS.239	MEXAM1_RS02945	MexAM1_META1p0607	CACMWI010000001.1	+	215336	215872	536	178.667	ddpX	D-alanyl-D-alanine dipeptidase		80.0929	0	84.0196	263.349	139.977	48.4792	31.7311	107.402	94.2133	205.781	114.217	0	0	31.1393	0	63.4507	15.5898	106.049	0	308.886	37.5435	54.3961	0	24.2266	111.596	232.33	89.1678	145.047	51.3685	64.3852	0	545.513	21.9893	25.9842	228.834	95.0502	22.1965
240	AG-892-F10.CDS.240			CACMWI010000001.1	+	215862	216872	1010	336.667		hypothetical protein		0	55.7541	34.6026	0	29.0626	17.3393	0	22.2557	37.2539	59.2008	39.8724	0	0	16.3839	48.6813	1.02782	50.5224	0	22.0174	0	0	20.8029	0	59.262	67.5971	0	4.67402	17.0675	9.25106	1.36501	24.6529	51.9102	0	85.7485	0	22.1802	4.81054
241	AG-892-F10.CDS.241			CACMWI010000001.1	-	216869	217822	953	317.667		hypothetical protein		72.2574	200.956	183.535	172.933	115.26	32.1813	43.3567	124.614	250.492	172.972	158.098	165.948	144.406	114.264	218.721	11.6699	73.9186	138.484	140.531	52.8313	164.768	54.7318	0.955648	168.601	144.569	159.137	51.717	224.603	46.8472	55.1672	110.903	209.485	178.026	133.141	45.1228	123.863	12.9833
242	AG-892-F10.CDS.242	MEXAM1_RS16105	MexAM1_META1p3410	CACMWI010000001.1	-	217822	218391	569	189.667	nfuA	Fe/S biogenesis protein		989.897	501.611	1338.62	1325.24	881.687	855.942	745.39	584.864	434.151	664.119	1423.73	546.783	514.8	1349.77	429.724	1185.18	618.64	893.022	1178.23	831.315	493.299	430.174	286.147	542.296	1140.81	1075.37	879.079	833.6	525.382	571.157	877.519	684.506	654.002	668.382	340.481	779.855	61.5931
243	AG-892-F10.CDS.243			CACMWI010000001.1	-	218410	218880	470	156.667		hypothetical protein		0	173.174	218.461	430.927	326.839	394.106	87.4442	0	21.581	277.116	361.848	148.338	188.643	138.677	0	228.726	117.039	288.086	358.388	93.4603	229.728	242.492	0	177.762	189.163	263.234	266.518	187.123	59.0477	29.8063	274.845	228.977	200.267	557.326	292.001	201.461	26.1932
244	AG-892-F10.CDS.244			CACMWI010000001.1	-	218877	219602	725	241.667		hypothetical protein		73.4924	0	5.86556	128.945	0	107.681	0	23.8812	0	69.9153	99.732	0	0	22.0148	65.7612	153.197	20.2612	30.2616	26.8048	0	27.7267	0	0	39.661	6.72784	26.974	0	24.9616	54.7246	12.8648	29.5491	69.0323	87.7139	17.4634	48.5977	36.3946	7.9537
245	AG-892-F10.CDS.245			CACMWI010000001.1	-	219595	220509	914	304.667		hypothetical protein		18.051	0	124.392	106.99	115.125	46.3716	0	18.2717	18.3373	0	52.0747	111.8	0	26.8574	19.021	0	8.43282	0	28.3425	92.2278	0	8.08747	0	16.5627	145.146	0	7.32011	33.0977	40.3773	7.01887	45.9527	117.492	46.3973	0	13.4704	36.2062	8.61437
246	AG-892-F10.CDS.246	MEXAM1_RS00865	MexAM1_META1p0184	CACMWI010000001.1	-	220506	221525	1019	339.667	trpS	Tryptophanyl-tRNA synthetase		96.9731	94.0556	183.301	158.03	156.758	130.801	98.0826	20.5535	99.4305	73.0168	41.0179	25.7183	76.43	237.337	38.8036	125.121	44.7255	119.436	49.6796	99.1103	68.6725	56.967	56.0939	61.7916	48.7821	65.5494	61.3431	78.1993	76.6716	116.088	74.6528	305.588	112.539	134.395	114.233	97.1413	11.5187
247	AG-892-F10.CDS.247	MEXAM1_RS16600	MexAM1_META1p3511	CACMWI010000001.1	-	221504	223069	1565	521.667	murJ	Peptidoglycan lipid II flippase		38.0054	58.3282	28.551	23.25	13.4217	75.4169	30.6536	14.2911	124.039	51.1288	36.0845	32.9165	47.9623	84.0387	14.6563	76.0013	24.5096	59.7697	30.0923	20.1711	0	16.691	1.24758	41.4844	29.5193	27.1187	31.7553	26.4467	9.62884	13.4526	120.616	150.479	90.9876	30.6612	63.8275	43.9201	6.97436
248	AG-892-F10.CDS.248	MEXAM1_RS01080	MexAM1_META1p0229	CACMWI010000001.1	-	223059	225635	2576	858.667	glnD	Bifunctional uridylyltransferase/uridylyl-removing enzyme		12.6754	50.3098	69.4056	8.7953	33.9952	10.9744	9.20388	16.5108	45.065	51.6668	83.8707	0	0	42.8455	46.6667	0	0	0	18.2196	38.4341	0	25.2884	42.7372	21.252	48.4605	30.6484	20.5972	7.4999	13.6445	23.119	88.4506	9.83204	22.4377	35.3977	32.211	27.4347	4.58139
249	AG-892-F10.CDS.249	MEXAM1_RS22120	MexAM1_META1p4678	CACMWI010000001.1	-	225640	228321	2681	893.667	mutS	DNA mismatch repair protein		58.4248	71.5411	63.1488	89.0049	42.6788	74.3713	11.3338	30.1128	94.0197	54.6226	123.929	29.2296	47.4162	20.4957	19.8933	23.2831	7.19121	61.5686	72.3791	108.826	79.604	63.0248	25.1552	80.3727	120.28	68.9066	73.9067	65.642	9.79962	51.5225	79.6048	111.732	83.3384	27.3582	72.6337	60.4672	6.234
250	AG-892-F10.CDS.250	MEXAM1_RS13570	MexAM1_META1p2882	CACMWI010000001.1	+	228361	229620	1259	419.667	phoR	Phosphate regulon sensor protein	Phosphate transport	39.4857	85.7689	63.9621	90.3252	150.788	0	41.0462	44.8609	104.873	111.2	121.243	144.534	21.556	65.4765	96.8032	0	94.1546	32.5086	21.8738	76.455	25.9498	12.6734	0	66.3446	66.0755	121.661	131.824	24.1042	71.4569	41.8051	25.8432	37.4868	47.5276	27.0453	12.1908	60.5401	8.4467
251	AG-892-F10.CDS.251			CACMWI010000001.1	+	229775	231199	1424	474.667	oprP	Phosphate selective porin	Phosphate transport	1387.17	2302.64	1493.98	2752.18	4328.74	2851.67	1603.88	1018.79	1839.37	1763.42	2026.04	656.05	6014.25	2298.49	782.897	696.083	877.294	3867.81	4202.95	3786.18	879.712	524.084	727.124	4616.08	4448.81	3027.73	2387.07	1308.88	598.929	1693.61	1463.12	1415.3	2836.2	1907.83	1165.73	2158.57	272.02
252	AG-892-F10.CDS.252	MEXAM1_RS08250	MexAM1_META1p1725	CACMWI010000001.1	+	231337	232137	800	266.667	lpxH	UDP-2,3-diacylglucosamine hydrolase		0	46.1375	92.6713	34.016	280.853	64.8852	167.19	40.0878	234.275	212.701	141.161	0	995.169	258.126	26.5961	33.6784	8.3348	280.599	329.046	170.045	39.6905	0	25.1544	351.704	647.734	275.408	117.612	90.8914	0	48.0894	29.3381	31.2413	293.873	36.6179	118.616	157.758	39.7625
253	AG-892-F10.CDS.253	MEXAM1_RS08245	MexAM1_META1p1724	CACMWI010000001.1	+	232148	233542	1394	464.667	mshA	Diacylglycerol kinase		36.9978	27.4284	35.4018	180.712	98.464	59.8792	37.074	52.7579	78.3296	31.2021	59.3034	0	203	94.9685	0	0	29.7783	43.5002	100.418	91.2364	0	18.357	0	230.073	196.751	37.094	122.438	32.7615	8.01998	28.777	33.5404	20.4051	74.3181	28.5106	9.77141	60.0363	12.0165
254	AG-892-F10.CDS.254	MEXAM1_RS15835	MexAM1_META1p3356	CACMWI010000001.1	-	233628	234176	548	182.667	fae	Formaldehyde activating enzyme		174.047	685.393	474.243	660.342	1.97005	105.585	201.354	84.9134	179.629	85.7268	395.911	95.2731	245.446	318.891	92.2466	305.354	206.827	386.016	262.87	20.9171	75.7997	166.982	311.042	113.948	136.484	245.442	91.0252	176.551	18.7613	278.645	348.388	135.32	100.246	31.9864	89.1252	208.649	32.3487
255	AG-892-F10.CDS.255			CACMWI010000001.1	-	234196	234399	203	67.6667		Transcriptional regulator, Xre family		1169.84	215.01	620.809	1330.31	252.716	509.539	226.238	75.016	789.56	58.7602	423.873	0	144.493	176.62	82.0513	246.283	554.271	380.411	270.738	0	291.415	106.676	211.837	265.268	309.897	1223.79	66.8086	333.019	137.832	244.274	334.737	407.105	168.483	252.66	402.413	350.936	64.0114
256	AG-892-F10.CDS.256			CACMWI010000001.1	+	234606	234914	308	102.667		hypothetical protein - only present in TMED127		38199.1	18780.1	38403.7	33338.9	9295.28	13605.2	8008.68	9166.16	20631.9	15586.9	32458.7	8910.44	3490.03	19094.8	49505.8	35482.4	51937.1	9954.42	7086.72	13482	24127	22750.3	23318.7	9475.54	9514.28	9403.12	8833.72	11033.5	13959.5	5759.47	14175.5	11960.4	13321.1	9320.79	11781.7	18147.2	2447.51
257	AG-892-F10.CDS.257			CACMWI010000001.1	+	235001	235618	617	205.667		hypothetical protein - only present in TMED127		20600.4	11380.3	20653.5	17299.8	5339.51	8912.49	7359.01	9286.68	18320.1	13889.2	20514.6	9306.85	6314.02	16830	23304.5	22939.3	36736.9	5545.59	6168.09	12268.5	14842.7	13535.5	9746.23	7271.31	7187.82	9802.05	7369.43	8344.46	8750.61	3909.02	6972.48	8002.56	10407.6	7072.61	7158.62	12095.5	1362.91
258	AG-892-F10.CDS.258	MEXAM1_RS11190	MexAM1_META1p2367	CACMWI010000001.1	+	235631	236731	1100	366.667	gap	NAD-dependent glyceraldehyde-3-phosphate dehydrogenase		814.814	493.24	991.614	971.687	296.011	337.434	304.786	145.502	487.175	530.63	1178.3	97.4409	408.281	655.418	749.973	508.832	956.003	347.761	252.791	747.82	682.09	349.351	540.538	487.945	359.06	414.166	167.149	392.133	268.158	364.185	136.738	150.151	557.791	405.112	243.734	479.823	52.8036
259	AG-892-F10.CDS.259			CACMWI010000001.1	+	236728	237990	1262	420.667		MFS-type efflux pump ArsJ specific for 1-arseno-3-phosphoglycerate		50.4775	20.9058	129.991	52.5267	71.3614	89.1021	52.2029	0	151.906	17.426	70.3194	19.3463	63.8475	33.947	27.5817	0	6.54452	53.5903	125.831	111.213	32.5977	30.2752	45.066	87.2626	100.417	74.952	34.4553	19.9049	28.9358	29.9827	75.6252	0	96.9778	14.8142	47.4395	53.3379	7.73354
260	AG-892-F10.CDS.260	MEXAM1_RS09700	MexAM1_META1p2049	CACMWI010000001.1	+	237974	240067	2093	697.667	ppk	Polyphosphate kinase	Phosphate transport	49.517	13.8158	18.4237	108.355	0	0	0	46.0033	31.272	82.6767	105.935	14.4644	18.7018	47.3408	78.0505	36.467	51.2397	40.3547	190.763	123.618	47.1832	19.2506	8.92549	92.4921	93.3572	26.6935	24.1693	23.1439	17.4136	26.633	32.7112	23.154	70.8914	28.6942	11.1733	45.7967	8.16872
261	AG-892-F10.CDS.261	MEXAM1_RS09705	MexAM1_META1p2050	CACMWI010000001.1	+	240064	241518	1454	484.667	ppx	Exopolyphosphatase	Phosphate transport	49.7728	45.2829	124.107	74.1596	144.455	91.3281	29.3071	7.17396	20.2862	104.197	53.2799	28.8637	93.4798	143.309	15.3279	139.446	19.4827	68.8061	0	24.9926	91.6643	0	18.9233	31.8274	64.1996	127.372	81.564	24.1696	12.612	46.7681	103.207	70.4077	96.7597	141.046	98.4392	65.3148	8.90689
262	AG-892-F10.CDS.262			CACMWI010000001.1	-	241859	242407	548	182.667		hypothetical protein		0	0	0	0	73.8765	0	141.307	0	39.7	0	67.4174	0	60.5945	17.3329	0	78.5158	0	0	104.95	45.3202	35.5459	0	23.4154	104.746	208.309	47.4819	133.997	41.8218	16.7127	26.3112	0	0	70.1592	27.1453	0	38.9903	9.88103
263	AG-892-F10.CDS.263	MEXAM1_RS22970	MexAM1_META1p4859	CACMWI010000001.1	+	242568	243518	950	316.667	gppA	GNAT family N-acetyltransferase		0	263.386	129.63	129.868	265.647	187.165	107.568	21.3188	186.647	88.7497	76.3863	47.2684	366.384	602.582	37.8382	69.4921	74.8492	169.797	346.781	80.5008	0	7.73012	43.4282	360.19	208.316	73.5444	135.845	69.9082	81.5703	17.9478	108.369	0	135.8	53.5874	0	129.946	25.8143
264	AG-892-F10.CDS.264	MEXAM1_RS16120	MexAM1_META1p3413	CACMWI010000001.1	+	243518	244336	818	272.667		Lysophospholipid acyltransferase family protein		62.7343	71.1036	265.163	120.795	80.2278	166.626	13.833	61.3273	213.36	125.488	105.975	201.814	320.348	194.376	38.6269	71.0153	17.0529	60.4545	200.679	84.5173	72.5868	40.4813	0	217.827	68.2116	96.8643	268.503	0	13.6987	28.6002	3.2201	0	135.648	68.6268	120.48	103.15	16.827
265	AG-892-F10.CDS.265			CACMWI010000001.1	-	244489	245253	764	254.667		hypothetical protein		0	0	0	0	110.512	0	0	25.7858	0	143.08	18.3958	32.7722	0	166.777	0	0	0	0	38.0132	0	37.6727	0	0	0	18.1783	27.8027	21.6704	0	0	0	0	0	0	0	0	18.3046	7.90833
266	AG-892-F10.CDS.266			CACMWI010000001.1	-	245380	246837	1457	485.667		Alkaline phosphatase	Phosphate transport	164.159	192.664	430.224	381.612	432.349	273.677	164.851	127.47	375.261	192.601	264.4	77.9462	417.339	359.531	156.975	329.224	285.316	202.9	132.323	289.339	229.487	122.846	102.426	251.742	199.607	233.317	155.412	195.8	58.586	131.262	256.15	259.919	131.126	292.904	198.497	230.55	19.8538
267	AG-892-F10.CDS.267			CACMWI010000001.1	+	247098	247613	515	171.667		hypothetical protein		147.782	167.838	121.152	263.552	0	32.4854	66.3769	275.832	251.54	69.3115	53.5997	234.301	235.437	108.141	145.514	140.934	0	181.605	63.5065	176.183	0	47.5523	160.078	44.6585	237.234	231.229	23.1691	0	103.935	112.538	289.796	0	267.936	78.1818	174.668	128.745	18.2257
268	AG-892-F10.CDS.268	MEXAM1_RS24465	MexAM1_META1p5164	CACMWI010000001.1	+	247736	248788	1052	350.667	pstS	Phosphate ABC transporter, substrate-binding protein	Phosphate transport	18853.1	25014.1	22171.1	29281.8	28423	23772.1	5160.1	9962.51	31378.5	33064.4	21416.5	6823.48	44506.4	32351.8	7552.8	10594.9	16484.8	23408.9	45880.1	46511	24841.6	6226.53	3162.22	25280.7	27949.8	43550.2	17085	12634.1	5854.74	12026.3	7925.23	20245	36325.9	12234.4	9771.79	21363.6	2465.46
269	AG-892-F10.CDS.269	MEXAM1_RS24470	MexAM1_META1p5165	CACMWI010000001.1	+	248809	250194	1385	461.667	pstC	Phosphate ABC transporter, permease protein	Phosphate transport	464.72	281.317	492.795	376.906	629.085	333.878	208.835	291.606	864.963	380.613	504.447	135.618	1126.02	910.726	312.247	303.332	269.898	384.866	611.59	1030.38	447.291	68.2847	126.626	961.458	790.909	556.748	318.921	398.417	100.751	496.721	204.209	421.134	895.741	310.174	279.707	465.455	54.6115
270	AG-892-F10.CDS.270	MEXAM1_RS24475	MexAM1_META1p5166	CACMWI010000001.1	+	250187	251461	1274	424.667	pstA	Phosphate ABC transporter, permease protein	Phosphate transport	127.73	25.4719	0	28.3673	157.921	170.354	62.1661	111.145	75.5064	104.343	159.565	0	54.2587	44.5625	83.1702	24.9082	7.52189	208.774	196.335	148.724	62.0333	41.5441	59.4217	168.805	214.928	80.7635	67.1368	81.9476	18.0603	31.4146	38.4468	63.0513	148.283	64.6214	91.4329	86.3633	12.059
271	AG-892-F10.CDS.271	MEXAM1_RS24480	MexAM1_META1p5167	CACMWI010000001.1	+	251480	252244	764	254.667	pstB	Phosphate ABC transporter, ATP-binding protein	Phosphate transport	159.701	324.742	131.093	263.974	532.765	185.821	71.5231	65.6788	32.9622	116.236	165.455	0	163.759	18.5979	14.6698	25.5612	158.68	196.632	0	211.405	25.8472	107.36	24.6696	91.815	42.9341	170.207	51.3632	42.1705	18.3389	76.3628	21.076	111.423	97.024	44.7932	28.5894	108.378	21.2928
272	AG-892-F10.CDS.272	MEXAM1_RS24485	MexAM1_META1p5168	CACMWI010000001.1	+	252249	252902	653	217.667	phoU	Phosphate signaling complex protein	Phosphate transport	204.758	157.252	82.3076	111.344	275.625	297.831	73.9737	103.472	270.046	272.98	167.79	86.2039	169.983	234.92	136.113	393.278	73.4021	125.976	189.972	110.474	90.5048	64.6149	71.5144	398.696	172.766	347.028	296.748	142.762	13.5769	68.0349	30.7762	168.359	369.814	84.0364	243.58	174.3	20.8861
273	AG-892-F10.CDS.273	MEXAM1_RS24490	MexAM1_META1p5169	CACMWI010000001.1	+	252903	253592	689	229.667	phoB	Phosphate regulon transcriptional regulator	Phosphate transport	202.835	99.5451	40.3971	273.796	113.119	138.975	94.5611	34.2295	296.751	75.1863	117.656	0	334.129	147.014	6.89168	40.5443	12.5937	85.5782	113.54	69.8067	38.7708	23.4956	55.0986	91.0638	289.583	313.322	141.037	113.516	80.2135	8.49155	118.362	60.0673	236.125	122.298	81.9698	116.302	18.2353
274	AG-892-F10.CDS.274			CACMWI010000001.1	+	253644	255533	1889	629.667		hypothetical protein		137.216	2.66644	112.107	170.061	123.606	68.2271	75.2061	72.7323	190.819	157.832	110.785	42.2862	117.416	96.7362	19.0713	74.2737	72.0212	46.9877	141.52	148.522	105.851	56.9789	46.55	87.5807	110.368	212.924	141.186	95.7634	49.2979	69.6445	206.133	133.397	103.125	49.5704	100.972	101.412	9.91485
275	AG-892-F10.CDS.275			CACMWI010000001.1	+	255582	255812	230	76.6667		hypothetical protein		160.023	0	50.9003	0	0	104.591	0	114.632	320.457	0	0	71.8692	0	0	0	79.2389	44.9575	93.6307	144.688	0	0	0	0	79.6854	214.669	0	0	0	0	160.259	53.7987	0	0	0	79.1996	50.6457	14.8768
276	AG-892-F10.CDS.276	MEXAM1_RS24115	MexAM1_META1p5094	CACMWI010000001.1	-	255805	256773	968	322.667	iolC	Fructokinase (5-dehydro-2-deoxygluconokinase)		0	439.555	43.3129	199.069	92.2687	156.268	36.5834	125.581	235.577	62.1571	120.549	38.4214	63.4466	108.212	137.848	220.618	8.69426	125.207	33.1432	108.468	22.9398	73.8055	236.629	0	125.383	90.8763	37.8356	140.219	92.2441	69.4972	70.2611	101.524	178.729	85.8119	81.8999	107.504	16.7929
277	AG-892-F10.CDS.277	MEXAM1_RS01965	MexAM1_META1p0410	CACMWI010000001.1	+	256881	257357	476	158.667		DUF2244 domain-containing protein		886.078	789.631	524.231	561.102	558.16	603.294	1254.24	1447.41	875.533	433.186	446.973	687.272	1472.06	1795.61	929.017	676.557	1012.84	703.855	322.339	697.151	850.194	714.549	832.001	758.014	345.05	1036.97	429.085	282.257	724.363	966.007	1103.73	743.318	679.149	854.298	982.063	799.36	65.3027
278	AG-892-F10.CDS.278			CACMWI010000001.1	+	257471	258268	797	265.667		hypothetical protein		0	38.8264	97.8289	57.1079	0	58.6748	24.7866	47.8871	44.3367	77.8159	43.2211	39.7098	47.228	235.827	0	26.114	0	53.2304	30.4584	35.1762	80.9749	19.8886	0	22.8934	88.0497	85.4846	42.7472	92.6899	0	49.9422	0	79.7688	60.7748	41.5135	0	46.3702	8.74823
279	AG-892-F10.CDS.279			CACMWI010000001.1	-	258270	258830	560	186.667		hypothetical protein		169.909	481.756	317.02	761.835	266.693	555.527	81.3525	458.847	479.102	311.578	243.166	135.429	190.656	240.104	244.035	502.744	349.554	411.666	188.583	295.387	305.237	75.1529	126.111	163.935	402.813	816.05	258.142	289.858	236.041	118.815	219.025	182.608	391.529	356.169	309.89	312.466	33.5353
280	AG-892-F10.CDS.280	MEXAM1_RS11715	MexAM1_META1p2473	CACMWI010000001.1	-	258833	259615	782	260.667	dapB	4-hydroxy-tetrahydrodipicolinate reductase		0	38.3782	7.60991	44.1904	34.7625	43.2944	3.71815	32.0845	35.9491	37.269	87.8905	0	46.2504	35.6328	101.664	0	96.5652	122.808	68.5969	96.1435	38.6223	44.4565	32.3696	23.9506	110.067	14.5755	67.3849	20.9717	22.2265	47.2686	0	32.9582	0	82.9203	101.076	44.9044	6.96188
281	AG-892-F10.CDS.281	MEXAM1_RS14935	MexAM1_META1p3165	CACMWI010000001.1	-	259625	260746	1121	373.667	dnaJ	Chaperone protein		131.783	152.545	34.2043	80.9114	142.665	84.6311	25.0315	25.9382	61.6735	78.4638	144.276	0	126.666	26.5959	97.7749	0.25442	75.4172	55.2285	164.696	57.5708	76.2516	14.2756	31.5277	62.046	25.5224	198.002	88.0837	57.1167	91.1667	109.974	31.7456	29.4124	19.7957	128.339	36.447	73.3152	9.94966
282	AG-892-F10.CDS.282	MEXAM1_RS14930	MexAM1_META1p3164	CACMWI010000001.1	-	260759	262741	1982	660.667	dnaK	Chaperone protein		1765.1	1640.48	1345.45	1489.05	1252.9	1312.87	1328.96	1285.83	1944.53	1825.37	1704.19	714.609	1065.05	1785.52	835.129	1709.73	2029.11	1406.26	1070.74	1473.96	1060.15	939.638	1233.12	1177.87	1178.33	1389.18	1131.58	913.821	1304.41	1064.6	1239.64	735.08	1161.53	1050.89	1252.81	1309.07	65.0218
283	AG-892-F10.CDS.283	MEXAM1_RS29415	MexAM1_META2pCDS852332R	CACMWI010000001.1	-	262971	263567	596	198.667	grpE	Heat shock protein		87.2309	63.1536	165.615	99.559	81.8259	141.801	91.0765	7.55672	44.5299	92.33	28.614	0	284.609	81.8627	16.9659	0	69.5825	54.1462	53.0725	111.137	46.7588	23.0782	66.2779	57.0296	86.2788	67.343	31.9073	60.6098	62.9629	137.984	158.159	107.412	74.2902	79.3402	0	75.2599	10.9768
284	AG-892-F10.CDS.284	MEXAM1_RS01495	MexAM1_META1p0314	CACMWI010000001.1	-	263588	264688	1100	366.667	hrcA	Heat-inducible transcription repressor		120.888	51.5357	133.006	54.8603	67.7813	15.9903	25.7423	0	54.4166	30.4313	132.325	23.4644	0	79.5473	0	45.2439	129.649	39.7471	91.9507	0	21.3632	20.5173	73.3669	0	46.6171	45.2323	62.7622	66.3234	9.73142	79.667	35.031	11.0803	94.9293	93.3701	43.9792	51.4443	7.83693
285	AG-892-F10.CDS.285	MEXAM1_RS01505	MexAM1_META1p0317	CACMWI010000001.1	+	264731	265444	713	237.667	rph	Ribonuclease PH		0	41.303	64.4995	0	30.9973	63.3482	93.0346	20.3181	75.0204	76.7874	89.3952	0	102.619	0	0	0	17.4785	86.7829	72.348	98.9687	0	0	38.5622	180.723	26.5242	27.0313	23.8881	34.7011	0	65.9038	0	104.268	0	21.5369	0	41.6011	8.59362
286	AG-892-F10.CDS.286	MEXAM1_RS01510	MexAM1_META1p0318	CACMWI010000001.1	+	265431	266042	611	203.667	rdgB	Nucleoside 5-triphosphatase		0	0	0	0	242.709	0	3.10952	0	16.7607	0	24.9477	0	0	69.8417	13.986	19.7073	54.4225	29.18	8.3895	4.67695	0	91.3232	0	58.9549	0	107.549	0	18.0459	0	9.27639	0	81.4365	0	23.8856	6.37603	25.2737	9.38545
287	AG-892-F10.CDS.287			CACMWI010000001.1	-	266017	267888	1871	623.667	lpoA	Penicillin-binding protein activator		97.4279	31.3073	102.018	86.9432	181.722	39.1688	76.3866	45.0796	50.3824	99.1995	51.2602	85.1817	60.6221	67.1347	105.037	11.4369	56.3503	66.2035	123.556	16.0173	83.4649	54.614	68.2804	58.2192	88.4102	83.8035	51.4739	47.8569	36.491	83.0816	67.101	75.6392	85.3811	65.0053	30.1393	69.4685	6.31999
288	AG-892-F10.CDS.288	MEXAM1_RS20860	MexAM1_META1p4423	CACMWI010000001.1	+	267917	268486	569	189.667	lolA	Outer-membrane lipoprotein carrier protein		87.0802	0	259.746	37.8604	0	103.831	194.386	74.3359	51.7834	0	148.134	0	358.299	182.178	161.345	90.898	369.319	53.2304	79.1917	346.126	57.8161	60.215	39.3472	145.685	48.4732	0	42.5075	66.9225	125.452	92.1059	212.979	42.8047	167.826	70.4421	80.8447	110.033	19.6711
289	AG-892-F10.CDS.289			CACMWI010000001.1	-	268492	269154	662	220.667		hypothetical protein		0	0	0	54.7344	0	0	0	0	22.2598	0	0	0	0	42.0822	0	0	0	0	0	0	0	0	0	0	0	0	37.0257	16.4386	0	0	0	0	0	0	0	4.92974	2.61669
290	AG-892-F10.CDS.290	MEXAM1_RS07035	MexAM1_META1p1468	CACMWI010000001.1	+	269167	269676	509	169.667		Transpeptidase family protein		0	323.888	78.2199	0	94.3707	28.6443	0	0	0	58.1823	10.7793	0	0	30.433	9.96752	0	0	78.256	0	0	108.327	0	0	0	0	0	25.6295	36.1869	18.571	9.29686	0	456.939	26.7367	91.758	0	42.4624	18.4327
291	AG-892-F10.CDS.291	MEXAM1_RS07040	MexAM1_META1p1469	CACMWI010000001.1	-	269673	270347	674	224.667	yggS	Pyridoxal phosphate-containing protein		41.3309	0	133.61	103.415	61.4216	147.751	130.659	32.6312	129.447	148.474	112.367	0	172.181	183.129	43.4734	50.2207	299.074	0	142.266	106.564	128.76	10.8909	0	135.223	71.2938	155.819	18.538	64.6931	41.305	64.3943	0	0	85.9067	0	98.2589	83.2314	13.5939
292	AG-892-F10.CDS.292			CACMWI010000001.1	+	270352	270942	590	196.667		hypothetical protein		152.966	98.2783	54.8255	107.639	114.078	27.7714	40.6516	0	104.368	93.5697	113.441	6.90158	8.91855	17.2407	214.71	232.136	107.133	129.971	0	35.3803	0	79.5208	0	14.6835	69.7869	57.6994	36.3953	40.4799	34.9731	14.5437	33.2879	32.334	91.448	98.2366	288.297	72.9048	13.5384
293	AG-892-F10.CDS.293	MEXAM1_RS07045	MexAM1_META1p1470	CACMWI010000001.1	+	270929	273454	2525	841.667	leuS	Leucyl-tRNA synthetase		116.91	61.0196	138.346	123.415	92.0304	115.767	32.906	32.7247	46.5817	42.7942	61.2732	30.5788	50.4249	56.7051	16.9897	14.2006	67.4916	82.5928	45.1753	114.214	1.38399	71.941	0	53.2201	67.6278	63.3522	42.789	47.8655	23.899	11.5021	51.7078	96.7027	91.3589	24.5145	26.7021	57.6202	7.06256
294	AG-892-F10.CDS.294			CACMWI010000001.1	+	273451	273948	497	165.667		hypothetical protein		54.3401	0	29.1836	123.356	162.284	0	36.6346	64.5702	123.839	40.8409	112.889	0	0	233.124	24.6478	0	145.123	0	171.093	229.154	60.1931	0	37.8962	91.9787	33.9869	140.923	33.6091	21.2551	9.30498	26.8262	57.0291	0	75.0576	61.3752	47.3618	64.225	12.8454
295	AG-892-F10.CDS.295			CACMWI010000001.1	+	273945	274976	1031	343.667		hypothetical protein		0	0	17.8108	39.0188	0	13.702	5.02934	0	0	0	11.9023	0	0	76.4191	2.85096	0	21.0257	0	23.879	22.1753	0	0	0	20.2506	0	0	0	10.6313	13.2339	13.9807	7.08176	24.2484	42.7036	7.26628	7.50497	10.8776	3.16759
296	AG-892-F10.CDS.296	MEXAM1_RS06595	MexAM1_META1p1379	CACMWI010000001.1	-	274933	275538	605	201.667	coaE	Dephospho-CoA kinase		0	0	0	33.6562	0	0	0	0	0	0	0	0	0	0	0	0	0	0	0	0	36.4129	27.512	0	0	46.8014	0	2.23882	0	0	0	56.121	76.3943	0	0	0	7.97533	3.71044
297	AG-892-F10.CDS.297	MEXAM1_RS06600	MexAM1_META1p1380	CACMWI010000001.1	-	275535	276371	836	278.667	aroE	Shikimate dehydrogenase		0	0	0	67.8259	0	0	0	0	0	28.2908	54.8134	0	0	30.6864	0	14.2391	4.3089	26.9087	3.1247	0	43.5815	3.92874	0	0	13.0353	25.0041	22.4704	3.56246	21.498	12.4063	39.0638	10.635	15.0058	0	0	12.5826	3.44128
298	AG-892-F10.CDS.298	MEXAM1_RS06610	MexAM1_META1p1382	CACMWI010000001.1	-	276361	277110	749	249.667		dTTP/UTP pyrophosphatase		124.922	75.1567	0	3.20584	0	0	34.4789	0	0	39.4329	32.7551	51.2445	0	14.9032	0	0	96.2172	0	40.2054	41.8933	26.0195	0	28.8098	0	50.227	24.317	20.6162	11.1373	12.946	23.3593	0	57.7823	13.2427	0	0	23.5106	5.88442
299	AG-892-F10.CDS.299	MEXAM1_RS06625	MexAM1_META1p1385	CACMWI010000001.1	+	277229	278233	1004	334.667	hemE	Uroporphyrinogen III decarboxylase		38.1693	0	146.4	146.953	55.8932	24.4237	82.7197	8.49508	84.896	48.4248	47.5092	44.5736	97.6769	62.8336	47.9783	12.9093	60.8412	5.23657	16.7803	0.793792	0	83.3783	10.3653	21.9651	85.0257	24.0023	15.861	73.9115	3.03523	37.844	150.259	79.835	0	28.5239	0	47.0718	8.4822
300	AG-892-F10.CDS.300	MEXAM1_RS06515	MexAM1_META1p136	CACMWI010000001.1	+	278217	279227	1010	336.667	hemH	Ferrochelatase, protoheme ferro-lyase		34.8383	29.354	82.9259	8.46665	1.85036	9.43717	118.074	72.3139	94.0668	60.3219	67.1069	0	154.476	19.0508	36.8755	80.9105	8.33305	75.825	56.731	164.698	50.2372	84.3581	125.054	45.3123	118.185	20.0115	0	51.2184	55.2995	77.9446	58.0582	58.7859	65.4903	7.69893	0	56.9517	8.55389
301	AG-892-F10.CDS.301	MEXAM1_RS06625	MexAM1_META1p1385	CACMWI010000001.1	+	279230	279667	437	145.667	hemJ	Protoporphyrinogen IX oxidase		18.5776	93.3236	0	21.745	0	14.3247	0	16.9646	24.3226	0	0	0	0	53.3644	0	0	0	0	0	0	55.1762	0	0	0	0	0	0	0	35.4089	0	0	0	0	50.495	0	10.9629	4.26777
302	AG-892-F10.CDS.302	MEXAM1_RS06965	MexAM1_META1p1454	CACMWI010000001.1	+	279722	280978	1256	418.667	rho	Transcription termination factor		137.603	211.676	259.191	396.391	228.012	337.329	194.324	143.647	326.639	265.646	711.913	182.161	159.596	323.594	37.1114	107.645	213.918	220.862	281.959	330.023	296.405	89.7615	48.5227	196.788	133.194	246.77	102.698	188.901	37.856	120.776	308.847	263.392	298.975	103.907	193.496	219.987	24.7628
303	AG-892-F10.CDS.303	MEXAM1_RS20845	MexAM1_META1p4420	CACMWI010000001.1	+	280978	281751	773	257.667	xth	Exodeoxyribonuclease III		4.05781	107.387	36.9632	28.0575	248.86	12.6314	40.8556	67.7453	30.8203	60.1111	26.5969	110.941	50.9195	29.6238	0	0	11.4408	122.578	149.679	0	31.0649	22.4789	0	56.8999	64.4206	96.0462	73.4532	12.3426	8.88168	2.32435	8.22745	65.0143	56.4758	4.41729	0	46.8947	10.3616
304	AG-892-F10.CDS.304	MEXAM1_RS22310	MexAM1_META1p4717	CACMWI010000001.1	-	281748	282116	368	122.667		Purine nucleoside phosphoramidase		93.076	228.962	70.0686	88.4781	356.653	127.302	55.1353	152.323	125.462	28.7757	70.8759	91.0578	0	190.695	119.173	148.057	0	76.8653	78.3287	103.12	53.8316	82.0297	4.96204	60.1071	126.442	0	0	28.6961	0	60.6479	159.52	47.0746	252.333	9.76159	129.846	91.9903	15.5731
305	AG-892-F10.CDS.305	MEXAM1_RS11940	MexAM1_META1p2520	CACMWI010000001.1	-	282109	282399	290	96.6667	hisE	Phosphoribosyl-ATP pyrophosphatase		122.451	151.667	111.65	153.787	90.6561	0	37.4867	140.315	107.25	21.9239	55.2064	66.0366	0	91.2242	287.804	136.471	64.2747	133.922	156.097	70.386	168.45	37.8611	67.0202	42.445	121.68	126.124	0	11.6817	0	103.31	164.045	35.1045	246.509	96.5702	206.244	97.8758	13.7483
306	AG-892-F10.CDS.306	MEXAM1_RS11935	MexAM1_META1p2519	CACMWI010000001.1	-	282401	283171	770	256.667	hisF	Imidazole glycerol phosphate synthase cyclase subunit		45.5322	34.8601	205.653	217.511	97.0264	113.443	0	74.3462	0	42.437	87.3593	0	86.8402	59.1939	171.707	0	120.609	56.4568	108.789	31.4434	96.5499	49.6948	0	42.364	59.2128	232.129	33.2865	17.9997	11.9772	43.5651	221.695	251.338	113.681	104.771	61.4837	82.6559	14.1322
307	AG-892-F10.CDS.307	MEXAM1_RS11930	MexAM1_META1p2518	CACMWI010000001.1	-	283173	283898	725	241.667	hisA	Phosphoribosylformimino-5-aminoimidazole carboxamide ribotide isomerase		179.328	0	79.2918	77.5511	27.3119	56.4966	0	21.8099	64.3501	139.533	85.8272	52.9385	30.451	116.055	53.5784	142.732	207.783	29.2548	85.1921	73.1555	0	35.2728	28.8831	91.2188	44.7365	192.569	77.8352	27.7224	21.3624	70.7165	198.132	326.16	147.158	5.88355	73.4214	81.8203	14.1544
308	AG-892-F10.CDS.308	MEXAM1_RS11925	MexAM1_META1p2517	CACMWI010000001.1	-	283903	284559	656	218.667	hisH	Imidazole glycerol phosphate synthase amidotransferase subunit HisH		127.566	126.704	200.602	80.5577	51.5809	132.272	150.4	29.89	203.655	106.779	135.947	0	27.8806	81.4176	102.632	17.7057	60.8891	47.6027	0	150.51	0	41.8672	89.5052	71.4123	102.49	34.7417	62.4753	25.989	12.6139	49.3583	22.1347	70.9402	120.783	38.2867	128.047	77.2925	10.8253
309	AG-892-F10.CDS.309			CACMWI010000001.1	-	284560	284913	353	117.667		hypothetical protein		217.709	54.3069	63.6197	205.022	161.927	0	222.048	123.442	132.524	165.423	284.02	54.2844	59.4765	253.93	71.463	0	91.6023	208.341	136.708	0	0	68.9009	0	52.5845	51.6888	69.241	56.5116	44.9499	20.4006	15.2403	29.7684	136.52	54.9988	53.6283	158.047	94.8094	15.6308
310	AG-892-F10.CDS.310	MEXAM1_RS11915	MexAM1_META1p2515	CACMWI010000001.1	-	284934	285521	587	195.667	hisB	Imidazoleglycerol-phosphate dehydratase		317.889	121.575	193.054	327.033	325.263	118.808	122.323	161.271	170.707	275.381	35.4157	169.9	390.657	337.176	88.3926	18.6912	226.811	181.794	228.088	290.775	147.478	107.884	120.32	229.727	197.293	110.721	137.038	247.88	34.5304	127.961	363.992	462.556	303.981	132.374	17.6462	195.497	21.8022
311	AG-892-F10.CDS.311	MEXAM1_RS02260	MexAM1_META1p0470	CACMWI010000001.1	+	285593	286144	551	183.667	hslV	ATP-dependent protease subunit HslV		58.6671	0	363.016	62.9015	54.5622	154.498	113.154	45.3132	46.0765	147.098	181.966	36.4266	181.35	141.379	34.3721	46.026	37.0515	0	52.3383	269.034	69.6372	0	87.7591	79.4803	190.075	130.331	0	91.1516	17.5898	62.7618	65.5676	159.856	166.932	81.5936	71.1338	94.26	15.5863
312	AG-892-F10.CDS.312	MEXAM1_RS02265	MexAM1_META1p0471	CACMWI010000001.1	+	286141	287451	1310	436.667	hslU	ATP-dependent protease ATP-binding subunit		168.77	159.882	263.448	49.659	208.572	128.524	70.8354	82.199	101.594	128.504	73.4204	43.0033	166.469	89.6259	76.3523	0	44.3366	109.22	69.3378	26.3846	57.1322	41.2203	34.5386	101.557	84.4537	111.811	28.4518	23.638	24.8779	65.6294	61.375	64.8762	132.186	97.2034	48.4184	86.7859	11.0933
313	AG-892-F10.CDS.313			CACMWI010000001.1	-	287441	287947	506	168.667		hypothetical protein		0	203.213	0	96.5441	0	0	0	0	29.8869	84.4939	153.052	0	0	266.484	0	40.5393	0	0	90.5303	77.7012	0	0	50.1707	83.9425	0	0	0	0	0	36.345	0	10.797	253.349	0	0	42.2014	14.3414
314	AG-892-F10.CDS.314	MEXAM1_RS06955	MexAM1_META1p1452	CACMWI010000001.1	-	287948	288973	1025	341.667	mltA	Membrane-bound lytic murein transglycosylase A		5.4397	24.3787	12.1559	18.8805	62.7852	35.3087	14.0272	14.2726	81.7054	21.0693	34.0211	117.098	58.1509	76.3739	0	0	39.9709	0	51.8561	13.7634	0	11.646	28.1023	44.0431	31.412	49.6291	12.0751	7.60468	5.95981	62.6877	74.4615	22.561	9.13805	0	35.0365	30.7318	5.54596
315	AG-892-F10.CDS.315	MEXAM1_RS06950	MexAM1_META1p1451	CACMWI010000001.1	-	288960	289640	680	226.667		hypothetical protein		303.151	498.271	354.365	202.055	351.422	147.02	128.241	278.164	423.711	454.193	303.988	253.021	509.093	503.959	272.955	409.124	378.837	88.5942	245.644	151.637	88.6244	135.156	49.9023	240.118	90.3784	348.957	127.166	92.0361	92.5478	260.949	130.917	113.454	265.214	42.7916	301.683	246.781	27.255
316	AG-892-F10.CDS.316	MEXAM1_RS06945	MexAM1_META1p1450	CACMWI010000001.1	+	289683	290180	497	165.667	secB	Protein-export protein		401.015	413.397	432.363	405.018	287.763	327.946	131.362	226.829	101.662	180.923	366.381	80.753	164.463	178.649	13.8456	0	549.433	533.106	153.611	626.119	375.771	359.757	45.9513	146.599	117.944	377.87	114.431	115.116	43.8614	49.7408	198.91	0	400.835	198.231	170.767	236.869	33.1773
317	AG-892-F10.CDS.317			CACMWI010000001.1	-	290256	290900	644	214.667		hypothetical protein		0	55.2707	27.4012	49.7198	141.971	43.8462	213.335	83.2467	88.0388	106.786	151.593	0	296.724	76.4868	11.1325	143.286	75.8229	65.4954	40.0385	0	54.0989	23.0968	56.257	0	42.8368	67.7603	27.9265	17.348	131.606	55.8529	188.541	245.393	73.7744	189.108	0	81.2512	14.6453
318	AG-892-F10.CDS.318			CACMWI010000001.1	-	291019	291387	368	122.667		hypothetical protein		48.1983	157.815	0	94.0966	0	60.6535	140.158	0	179.846	113.965	72.0866	0	0	89.3813	0	0	127.079	0	47.6375	69.1564	86.8579	2.11096	0	44.0707	0	0	0	0	112.936	42.7618	0	0	0	45.5317	0	43.8384	10.6364
319	AG-892-F10.CDS.319	MEXAM1_RS10615	MexAM1_META1p2248	CACMWI010000001.1	+	291639	292313	674	224.667	lon	Lon protease		309.981	229.736	438.383	434.953	30.6885	276.689	569.318	483.702	498.457	199.849	342.963	73.0294	307.156	260.281	381.19	390.452	337.77	464.542	219.545	243.368	57.8211	344.253	375.598	236.819	268.89	245.738	222.214	95.7926	534.246	191.634	283.448	117.81	192.431	173.249	61.4871	282.671	27.6366
320	AG-892-F10.CDS.320			CACMWI010000001.1	+	292310	292471	161	53.6667		hypothetical protein		0	38.2192	0	158.352	45.7134	88.2158	136.9	78.085	131.826	10.3474	37.2117	53.1462	88.7387	48.6481	212.242	70.4855	5.90303	276.622	30.9878	137.856	0	89.8581	69.8854	99.1052	40.746	0	138.273	136.386	127.527	44.4833	188.908	388.643	97.1874	69.7305	87.9107	92.2326	16.1702
321	AG-892-F10.CDS.321	MEXAM1_RS13370	MexAM1_META1p2842	CACMWI010000001.1	+	292477	292782	305	101.667		hypothetical protein		0	0	0	0	85.4167	0	25.1842	72.2697	0	0	0	0	0	23.2754	0	35.2166	0	125.088	0	51.6003	0	20.8421	0	29.6251	0	0	1.56279	7.59828	34.0765	23.8871	0	61.334	69.3685	15.5102	61.168	21.2292	6.12195
322	AG-892-F10.CDS.322	MEXAM1_RS09805	MexAM1_META1p2074	CACMWI010000001.1	-	292763	293953	1190	396.667	ubiL	Ubiquinone hydroxylase		73.7865	0	85.899	111.856	51.4592	44.8962	21.9997	16.3399	48.9914	67.6482	213.096	80.6745	53.9183	84.9318	0	113.611	92.1354	172.254	27.1497	20.2211	31.7936	58.0453	11.7886	87.561	103.089	46.1698	54.1381	121.952	23.0044	0	47.8679	0	124.64	161.312	71.2332	66.3846	10.0865
323	AG-892-F10.CDS.323			CACMWI010000001.1	-	294165	294290	125	41.6667		hypothetical protein		0	0	122.634	98.554	0	44.5928	0	0	0	0	0	67.6714	113.629	66.723	0	0	0	0	0	0	0	0	0	0	67.5277	0	0	70.3521	59.195	0	0	0	0	33.9007	0	21.2794	7.29141
324	AG-892-F10.CDS.324	MEXAM1_RS09870	MexAM1_META1p2090	CACMWI010000001.1	+	294559	296202	1643	547.667	ftsK	DNA translocase		0	43.71	19.4375	118.875	19.6268	8.77211	44.0632	8.66289	0	16.6746	95.942	23.3779	86.7737	162.687	7.92542	53.3732	135.01	21.4371	29.9515	14.6492	0	23.5559	32.7193	13.9205	32.8893	45.202	19.1012	20.4187	12.6744	42.5869	40.7675	0	92.22	0	30.4433	37.6414	7.87615
325	AG-892-F10.CDS.325			CACMWI010000001.1	+	296186	296773	587	195.667		hypothetical protein		0	0	118.098	33.8309	0	0	27.2314	66.3436	57.6832	54.1404	0	0	0.519419	60.946	0	17.0512	98.2217	0	141.393	0	0	0.045861	0	155.147	0	4.86491	0	33.7344	22.0935	14.7121	54.1238	0	25.9394	27.6648	0	28.9653	8.31221
326	AG-892-F10.CDS.326	MEXAM1_RS03445	MexAM1_META1p0712	CACMWI010000001.1	+	296760	297704	944	314.667	gshB	Glutathione synthetase		0	0	0	16.0748	0	0	27.3642	0	71.567	17.8835	12.912	61.0053	100.706	109.797	83.5816	0	69.7504	0	0	37.4681	0	23.7498	21.9967	0	38.7255	57.4947	0	0	5.17033	9.26954	115.416	0	51.9903	129.941	49.0864	31.7414	7.65562
327	AG-892-F10.CDS.327	MEXAM1_RS06590	MexAM1_META1p1378	CACMWI010000001.1	-	297764	298429	665	221.667	dnaQ	DNA polymerase III epsilon subunit		85.8732	101.451	112.517	43.6265	127.48	27.6998	38.8275	156.064	162.308	0	128.003	124.778	130.881	174.368	10.8528	20.4669	353.954	110.915	245.528	275.639	0	35.7458	20.6708	72.3176	316.778	169.998	83.2917	29.7835	36.0859	55.137	47.6268	0	125.8	0	145.103	101.988	17.7582
328	AG-892-F10.CDS.328			CACMWI010000001.1	-	298565	302674	4109	1369.67		hypothetical protein		192.861	90.508	192.23	195.597	98.024	109.549	124.002	118.698	116.119	130.481	151.686	119.119	210.649	198.596	109.394	104.115	131.587	143.728	141.271	165.08	118.482	106.371	37.5108	114.576	143.511	183.49	207.767	121.115	58.158	71.4346	71.9457	313.793	137.428	120.997	158.751	137.389	10.2774
329	AG-892-F10.CDS.329			CACMWI010000001.1	-	302754	304607	1853	617.667		hypothetical protein		57.996	31.5105	86.8298	51.762	20.3204	97.6354	42.028	9.11296	22.4046	30.2608	15.7075	10.5022	62.6871	32.0908	10.0029	6.27437	22.406	38.3327	28.6194	22.6248	39.3843	25.9966	0	35.0481	15.0508	92.9651	7.0932	53.8082	13.8249	0	49.6208	36.7805	34.3475	19.8138	74.7301	34.2164	4.98898
330	AG-892-F10.CDS.330	MEXAM1_RS09860	MexAM1_META1p2088	CACMWI010000001.1	-	304620	305060	440	146.667	amtB	Ammonia channel		0	0	32.5192	0	78.8888	33.3385	0	32.2942	0	0	30.9887	0	0	14.8739	0	0	142.136	36.253	0	0	0	18.8777	0	23.6945	0	0	0	0	0	0	38.2332	0	0.956259	32.7169	0	14.7363	5.62639
331	AG-892-F10.CDS.331	MEXAM1_RS09860	MexAM1_META1p2088	CACMWI010000001.1	-	305095	305778	683	227.667	nrgA	Ammonium transporter		56.0821	84.0457	231.811	306.515	121.227	55.1739	237.1	55.0924	286.494	165.338	70.5231	35.1647	155.448	110.35	154.615	0	353.702	25.7622	156.099	148.533	28.5301	42.3498	0	193.033	312.187	302.23	170.706	219.782	0	130.695	88.8952	102.667	291.631	97.9751	176.829	141.902	19.7766
332	AG-892-F10.CDS.332	MEXAM1_RS07050	MexAM1_META1p1471	CACMWI010000001.1	+	306069	307460	1391	463.667	mnmE	tRNA-5-carboxymethylaminomethyl-2-thiouridine(34) synthesis protein		32.9021	64.8974	158.091	28.7546	44.5466	81.6703	49.5795	137.072	125.541	94.9374	49.789	27.2444	202.833	66.9663	53.3257	21.1227	99.9952	0	0	20.8531	34.3516	15.8434	11.6583	75.7626	51.3312	19.6583	34.5831	31.0052	9.86586	89.8512	34.4454	116.178	43.5761	0	30.4737	55.963	9.32761
333	AG-892-F10.CDS.333	MEXAM1_RS07065	MexAM1_META1p1474	CACMWI010000001.1	+	307470	309335	1865	621.667	mnmG	tRNA-5-carboxymethylaminomethyl-2-thiouridine(34) synthesis protein		90.2034	128.433	111.817	93.619	186.151	179.16	220.123	109.127	93.8608	100.045	176.379	52.1736	214.947	175.86	212.279	21.7999	208.052	142.714	145.433	71.7117	234.578	147.332	131.332	40.608	106.59	126.492	126.643	96.5667	115.408	130.479	162.193	42.3273	124.189	128.903	76.1575	129.248	10.5416
334	AG-892-F10.CDS.334	MEXAM1_RS07070	MexAM1_META1p1475	CACMWI010000001.1	+	309336	309998	662	220.667	rsmG	16S rRNA (guanine(527)-N(7))-methyltransferase		52.3071	39.4246	91.8092	63.9457	30.5191	101.729	48.3923	13.2644	44.8437	81.9352	86.1943	17.1587	18.2529	110.264	41.9994	8.329	8.54457	38.1593	90.5548	15.8068	54.6643	24.2825	31.9361	41.7622	37.4246	99.8425	80.3804	45.7182	55.726	25.3405	46.6563	44.5456	57.2785	107.447	27.1294	50.9591	5.84507
335	AG-892-F10.CDS.335	MEXAM1_RS07075	MexAM1_META1p1476	CACMWI010000001.1	+	309995	310786	791	263.667	parA	Chromosome (plasmid) partitioning protein		888.357	757.891	1243.19	876.405	504.076	587.146	324.374	315.477	890.219	767.197	1273.02	346.535	830.363	818.721	970.167	447.627	514.408	690.491	604.698	589.495	676.297	356.854	430.384	779.369	625.037	1015.51	882.891	487.586	361.139	427.131	509.399	754.198	772.424	219.39	365.438	654.369	51.0915
336	AG-892-F10.CDS.336	MEXAM1_RS07080	MexAM1_META1p1477	CACMWI010000001.1	+	310801	311883	1082	360.667	parB	Chromosome (plasmid) partitioning protein		446.081	266.614	646.055	835.468	272.802	192.132	202.72	209.996	347.629	193.879	388.55	65.4527	210.158	359.818	249.705	116.11	284.302	354.187	442.548	220.02	298.209	89.1875	64.1476	331.817	480.001	161.543	215.481	207.376	100.626	266.007	398.46	333.022	549.059	334.024	273.803	297.343	31.8517
337	AG-892-F10.CDS.337			CACMWI010000001.1	+	312356	314167	1811	603.667		hypothetical protein		391.518	497.005	793.841	878.926	480.789	426.312	277.104	509.172	826.609	496.534	833.521	392.744	434.688	850.336	540.135	759.231	637.904	400.906	799.257	758.556	334.288	519.14	89.8118	390.456	429.676	943.541	491.845	536.8	252.984	401.726	722.715	643.215	763.967	720.297	588.625	566.119	40.2589
338	AG-892-F10.CDS.338			CACMWI010000001.1	+	314204	320233	6029	2009.67		hypothetical protein		476.711	385.954	689.213	500.419	507.146	426.698	261.167	252.509	480.823	479.053	585.485	288.167	443.755	558.114	308.436	308.188	520.261	395.823	521.683	496.885	416.577	262.17	147.611	442.435	382.464	635.134	510.817	325.084	138.544	340.113	409.218	693.277	636.048	362.183	436.018	429.262	26.9049
339	AG-892-F10.CDS.339	MEXAM1_RS02305	MexAM1_META1p0479	CACMWI010000002.1	-	2	496	494	164.667	rpsP	SSU ribosomal protein S16p		582.389	651.945	704.297	600.614	262.559	352.257	265.009	131.883	846.657	863.849	776.807	204.649	160.356	298.061	180.795	108.851	868.75	419.168	340.868	1123.86	402.329	171.035	196.891	408.912	508.088	670.717	350.365	343.624	233.671	420.027	318.695	214.855	255.022	507.593	353.88	431.409	49.1718
340	AG-892-F10.CDS.340	MEXAM1_RS02295	MexAM1_META1p0477	CACMWI010000002.1	-	510	1889	1379	459.667	ffh	Signal recognition particle protein		377.368	536.814	395.262	419.78	324.988	238.184	324.945	276.4	705.05	600.707	752.681	229.811	356.404	328.103	533.449	533.85	552.855	321.679	432.223	365.676	321.498	200.771	166.749	406.127	601.972	461.337	171.878	243.723	173.596	332.389	400.674	396.218	174.7	422.128	258.662	381.104	29.5029
341	AG-892-F10.CDS.341	MEXAM1_RS13730	MexAM1_META1p2917	CACMWI010000002.1	+	2011	2844	833	277.667	dapF	Diaminopimelate epimerase		44.5036	9.40161	132.536	22.5693	14.2684	103.638	0	28.4297	66.1502	52.68	68.1852	3.66376	0	146.776	209.518	4.10748	0.571768	75.4197	98.1935	173.261	0	71.6173	5.03115	79.9041	28.3024	48.3812	0	28.5802	23.4307	19.685	138.786	6.39292	40.2225	128.384	45.7765	54.8105	10.9143
342	AG-892-F10.CDS.342	MEXAM1_RS13735	MexAM1_META1p2918	CACMWI010000002.1	+	2841	4079	1238	412.667	mtaB	tRNA t(6)A37-methylthiotransferase		89.9454	195.986	105.763	63.4307	226.522	231.127	59.2265	258.375	183.367	156.767	309.423	76.5209	78.8489	62.2616	294.924	303.436	477.641	97.1067	108.532	38.8754	246.685	232.19	64.2369	188.723	73.9888	162.125	65.9998	227.239	82.7433	43.8715	367.735	26.6236	87.5747	81.3617	174.525	158.391	21.0084
343	AG-892-F10.CDS.343	MEXAM1_RS13745	MexAM1_META1p2920	CACMWI010000002.1	+	4082	4993	911	303.667	ftsY	Signal recognition particle receptor		0	37.4523	56.0333	0	31.4267	0	61.9663	8.9226	26.7495	52.3595	0	0	0	60.7484	4.43645	0	0	0	0	9.05708	0	11.1931	0	19.3488	0	43.7986	43.696	0	23.098	38.5902	24.4963	0	11.6375	34.3468	0	17.1245	4.07788
344	AG-892-F10.CDS.344	MEXAM1_RS23095	MexAM1_META1p4884	CACMWI010000002.1	-	4960	6147	1187	395.667	yliI	Aldose sugar dehydrogenase		49.413	28.1227	64.3531	15.3238	0	99.0052	165.63	225.986	74.7337	109.586	119.622	103.16	358.178	104.93	283.79	72.5075	13.4694	142.827	98.2782	44.4659	32.853	132.338	76.2056	59.2398	52.5215	89.298	35.6242	72.4752	175.2	141.773	104.404	0	0	107.706	42.2998	94.152	15.2565
345	AG-892-F10.CDS.345	MEXAM1_RS17380	MexAM1_META1p3675	CACMWI010000002.1	+	6201	6653	452	150.667	croR	Crotonase	Ethylmalonyl-CoA pathway	365.408	372.47	453.018	231.807	260.639	371.686	292.414	173.206	477.465	105.196	511.237	187.382	778.512	813.728	418.315	253.956	72.402	91.7094	134.617	283.776	161.474	151.642	75.0697	255.568	87.2479	549.964	140.049	156.064	94.3462	301.327	537.602	111.864	211.793	197.387	324.263	285.846	37.0401
346	AG-892-F10.CDS.346	MEXAM1_RS01600	MexAM1_META1p0335	CACMWI010000002.1	+	6654	7610	956	318.667	ribF	Bifunctional riboflavin kinase/FAD synthetase		36.6827	0	110.491	0	38.425	0	63.7052	81.3215	7.76176	193.943	93.3059	15.1598	14.6204	39.7732	0	67.3393	0	0	67.2363	0	62.6598	15.3633	0	58.7549	48.2873	137.278	100.611	45.9061	0	9.51702	168.551	11.0338	19.0223	0	76.2141	45.2275	9.9423
347	AG-892-F10.CDS.347	MEXAM1_RS10990	MexAM1_META1p2327	CACMWI010000002.1	+	7576	10365	2789	929.667	ileS	Isoleucyl-tRNA synthetase		51.3302	54.9907	76.3057	40.0143	52.9793	54.9787	6.59844	89.8281	68.4858	89.3802	116.05	0	80.1093	20.0003	26.4521	35.5552	63.146	50.1507	48.2924	66.7124	19.5939	31.0778	9.86865	98.7995	138.968	58.1976	41.8007	45.4017	16.8462	43.9602	18.3112	34.5588	56.4566	72.5354	45.774	52.1003	6.03896
348	AG-892-F10.CDS.348	MEXAM1_RS10995	MexAM1_META1p2328	CACMWI010000002.1	+	10355	10819	464	154.667	lspA	Lipoprotein signal peptidase		0	0	0	0	0	0	0	0	0	0	0	0	0	0	0	0	0	39.1502	34.836	0	0	0	26.0767	22.4853	0	0	87.5297	94.3782	0	18.5614	46.3496	0	0	0	12.3741	10.9069	4.63399
349	AG-892-F10.CDS.349			CACMWI010000002.1	+	10934	11590	656	218.667		hypothetical protein		2941.06	2067.69	3790.66	2885.44	1953.15	2650.16	1277.38	990.296	2260.36	1743.37	2743.52	884.133	1952.56	2164.31	2120.9	1887.92	2259.53	1616.88	1822.22	3117.96	2130.15	883.874	928.531	2374.49	1406	2934.77	1570.66	1602.21	1065.33	1825.52	2513.34	2207.51	2117.87	2086.44	2036.9	2023.23	133.121
350	AG-892-F10.CDS.350			CACMWI010000002.1	+	11577	12167	590	196.667		hypothetical protein		1236.43	205.184	1098.64	941.996	840.979	761.028	497.797	553.625	1027.07	938.929	1146.06	557.849	568.273	912.213	806.297	664.236	1105.23	739.096	762.25	981.545	1410.86	476.883	166.719	677.161	745.116	970.499	702.572	660.247	278.347	768.904	569.235	477.377	1155.82	548.132	429.026	753.761	57.3962
351	AG-892-F10.CDS.351	MEXAM1_RS11005	MexAM1_META1p2330	CACMWI010000002.1	+	12168	13478	1310	436.667		Peptidase, M16 family		49.7424	0	83.6043	157.07	0	67.9947	35.8572	10.256	42.1157	0	45.4814	0	0	13.5302	11.5345	0	0	0	35.8382	18.3701	11.4351	65.3212	26.8435	51.0954	74.1125	158.872	31.1268	23.9424	7.17923	60.755	15.6744	0	8.63177	49.2349	20.6399	33.6074	7.76605
352	AG-892-F10.CDS.352	MEXAM1_RS11010	MexAM1_META1p2331	CACMWI010000002.1	+	13475	14764	1289	429.667		hypothetical protein		0	290.244	42.9589	60.1872	19.0717	21.9301	45.1363	27.9089	104.183	170.283	134.533	29.7933	0	82.6459	27.7942	48.4073	33.3522	116.064	58.3755	44.8803	16.8308	17.0526	0	32.6691	17.9432	40.9671	13.2836	18.9814	30.4048	55.4032	84.3041	69.8353	24.7368	71.0075	92.7355	55.5401	11.084
353	AG-892-F10.CDS.353	MEXAM1_RS08880	MexAM1_META1p1862	CACMWI010000002.1	+	14761	16008	1247	415.667	pgi	Glucose-6-phosphate isomerase		0	151.8	96.2182	59.5078	2.24098	21.3102	40.4117	0	11.9821	15.5365	27.0852	0	43.8638	34.3485	0	21.5013	19.997	54.2345	90.7709	22.4925	0	0.55218	11.1771	14.9712	32.3291	88.175	35.5081	48.2645	3.24466	0	30.7359	0	9.18015	12.7019	13.6937	28.9667	6.68341
354	AG-892-F10.CDS.354	MEXAM1_RS22035	MexAM1_META1p4660	CACMWI010000002.1	+	16001	17743	1742	580.667	mutL	DNA mismatch repair protein		131.982	49.2586	10.8931	10.5829	57.7077	32.4507	22.254	51.7148	48.7842	65.6723	95.7197	22.05	110.045	48.0214	16.4783	0	52.2257	0	13.011	25.0722	0	15.6695	7.74137	30.2132	65.2444	70.016	27.6189	34.4743	15.928	53.6848	38.1497	68.0163	17.6222	43.4038	30.9903	39.5056	6.04095
355	AG-892-F10.CDS.355	MEXAM1_RS19940	MexAM1_META1p4233	CACMWI010000002.1	-	17745	18302	557	185.667	prmC	Release factor glutamine methyltransferase		0	0	1.09113	25.2172	0	0	23.1712	0	101.726	0	41.8389	0	0	0	0	0	14.4732	34.8922	0	0	0	0	0	30.1615	97.1095	0	0	0	0	0	0	51.5733	38.2955	31.5878	27.8862	14.8292	5.12784
356	AG-892-F10.CDS.356	MEXAM1_RS19945	MexAM1_META1p4234	CACMWI010000002.1	-	18277	19026	749	249.667	rluB	Ribosomal large subunit pseudouridine synthase B		0	0	55.2055	64.8276	0	0	0	0	109.886	0	0	0	56.1459	24.6362	0	0	0.182324	21.0304	17.1344	0	0	0	18.6633	12.4718	69.8637	0	23.6979	26.8353	32.6757	0	0	15.2861	2.24715	35.3503	25.368	17.4716	5.10106
357	AG-892-F10.CDS.357			CACMWI010000002.1	-	19016	19738	722	240.667		Glutamine amidotransferase		185.699	93.969	229.224	135.402	79.5332	44.1673	62.532	75.2445	20.818	63.8724	103.735	27.2832	290.922	22.1061	88.7909	46.7878	41.7729	26.955	79.7778	83.386	100.457	19.999	18.5959	138.46	143.244	163.412	71.2132	81.9044	31.5215	85.2922	113.542	87.9783	120.645	186.431	92.0169	93.0484	12.206
358	AG-892-F10.CDS.358			CACMWI010000002.1	+	19781	20161	380	126.667		hypothetical protein		13.7294	0	2.12054	55.6923	118.753	123.385	0	35.2904	73.8798	69.1136	77.0753	37.0766	0	41.9494	57.9116	0	0	108.734	0	93.3511	92.9414	46.0011	0	45.5888	63.6342	124.584	3.97464	64.4584	0	0	48.1264	0	83.7544	0	204.518	48.1613	9.72571
359	AG-892-F10.CDS.359	MEXAM1_RS19990	MexAM1_META1p4243	CACMWI010000002.1	+	20163	20603	440	146.667	tadA	tRNA-specific adenosine deaminase		37.9569	0	129.848	0	210.915	211.285	0	67.9984	85.5473	66.6173	26.0084	132.746	74.479	0	0	0	61.2759	55.3057	0	55.6956	83.2269	32.7875	0	0	0	57.0516	50.9656	145.976	0	0	0	0	0	0	101.033	48.192	11.731
360	AG-892-F10.CDS.360	MEXAM1_RS19995	MexAM1_META1p4244	CACMWI010000002.1	-	20604	21869	1265	421.667	purD	Phosphoribosylamine--glycine ligase		122.303	127.97	216.424	0	66.7783	0	0	46.1855	96.8103	124.72	90.0839	91.0742	0	52.9795	82.7472	11.3307	46.2055	61.9438	200.559	37.9204	104.736	18.7662	15.9872	24.16	21.8245	76.9327	43.9429	47.0617	66.536	81.1519	51.4415	49.169	130.137	77.977	65.4062	67.179	10.1814
361	AG-892-F10.CDS.361	MEXAM1_RS20010	MexAM1_META1p4247	CACMWI010000002.1	+	21912	23237	1325	441.667	xseA	Exodeoxyribonuclease VII large subunit		73.0244	97.4056	177.461	130.015	149.808	207.982	19.5016	0	135.623	209.773	199.131	28.9844	143.858	47.3773	118.594	149.029	87.8699	55.0045	0	30.3107	202.138	55.6569	50.6044	133.6	32.9113	0	52.4131	89.2617	33.6599	38.3681	36.9546	111.345	73.8918	86.5466	70.5785	89.3909	12.3053
362	AG-892-F10.CDS.362	MEXAM1_RS15045	MexAM1_META1p3188	CACMWI010000002.1	+	23237	24031	794	264.667		hypothetical protein		18.41	120.675	20.0715	155.748	0	7.65651	0	0	0	19.7746	0	43.3814	44.7578	0	0	0	37.9758	125.358	69.4724	0	30.8866	4.4149	0	43.0001	0	22.5122	0	6.35393	21.7005	5.64655	0	348.412	17.6074	18.865	97.2467	36.5693	13.2185
363	AG-892-F10.CDS.363	MEXAM1_RS14975	MexAM1_META1p3173	CACMWI010000002.1	-	24024	24986	962	320.667	lpxK	Tetraacyldisaccharide 4'-kinase		29.4491	0	40.2556	39.2936	0	0	19.806	0	0	30.813	117.077	0	0	14.5822	0	0	36.5501	23.1209	0	0	0	3.20125	0	21.7015	0	0	19.2557	31.2725	30.4002	35.2177	0	0	94.5811	0	21.1267	17.363	5.21032
364	AG-892-F10.CDS.364	MEXAM1_RS14980	MexAM1_META1p3174	CACMWI010000002.1	-	24983	26230	1247	415.667	waaA	3-deoxy-D-manno-octulosonic acid transferase		0.197845	0	41.3641	35.3701	43.6203	0	5.43744	0	18.169	16.6907	35.8493	0	0	22.3561	0	0	2.07698	0.580104	38.5168	0	0	7.00925	0	0	18.1073	45.2043	1.10745	26.3155	0	19.1977	18.2389	0	20.5005	0	73.8486	13.9931	3.62437
365	AG-892-F10.CDS.365			CACMWI010000002.1	-	26233	26886	653	217.667		hypothetical protein		32.8475	0	0	0	50.9907	0	0	0	0	103.819	0	0	48.6125	0	0	49.7599	68.9461	67.6275	18.0847	0	0	16.5096	0	25.2128	0	29.9436	48.869	0	0	16.3213	49.9508	0	32.3494	0	24.8868	19.5638	5.22948
366	AG-892-F10.CDS.366	MEXAM1_RS14515	MexAM1_META1p3079	CACMWI010000002.1	-	26864	28648	1784	594.667	msbA	Lipid A export permease/ATP-binding protein		57.7109	35.9701	93.4678	77.1997	45.0395	53.9311	18.8042	38.8026	50.3194	4.18143	116.299	21.4599	23.5907	18.0631	24.1359	95.3148	70.3497	62.4348	22.3702	146.651	38.3726	13.8613	11.0835	79.2692	46.5789	109.564	40.7661	42.2927	10.0151	12.3498	50.7062	48.2786	58.3325	155.597	42.5706	52.4495	7.37251
367	AG-892-F10.CDS.367	MEXAM1_RS03215	MexAM1_META1p0663	CACMWI010000002.1	-	28632	29426	794	264.667	suhB	Inositol monophosphatase		34.0687	145.327	52.2113	39.1255	78.679	31.9218	44.9133	24.0339	104.744	20.3925	43.8958	0	0	96.5692	10.8264	0	170.089	53.4314	30.9828	10.9767	0	20.9435	0	26.2004	77.59	138.988	12.3312	34.3644	12.2857	54.7278	102.743	48.7895	73.7001	16.1198	0	46.0278	8.73082
368	AG-892-F10.CDS.368			CACMWI010000002.1	-	29427	30767	1340	446.667	pmbA	Metalloprotease		287.27	215.041	146.556	314.844	243.974	215.014	130.834	46.307	246.128	208.233	333.692	65.0074	292.976	244.502	160.636	85.4691	279.706	173.611	178.662	94.6725	130.682	192.124	39.2964	302.913	219.615	232.493	221.393	169.32	157.589	172.866	121.018	160.367	150.953	146.665	71.0028	184.327	15.2058
369	AG-892-F10.CDS.369			CACMWI010000002.1	+	30827	31012	185	61.6667		hypothetical protein		170.238	309.901	244.8	0	93.311	139.577	0	122.562	136.175	0	242.154	90.3154	157.344	148.03	184.494	42.6667	103.092	92.3822	0	0	174.399	75.6875	295.96	183.061	121.175	0	39.9467	61.0449	46.9079	83.8984	77.0044	140.425	147.45	120.707	79.9924	112.134	16.1282
370	AG-892-F10.CDS.370	MEXAM1_RS03230	MexAM1_META1p0666	CACMWI010000002.1	-	31003	31866	863	287.667	ubiA	4-hydroxybenzoate polyprenyltransferase		78.5182	302.691	84.061	21.2099	121.157	38.0183	50.9396	39.1397	171.249	311.481	57.3658	0	0	182.309	81.5303	148.25	99.5387	83.7082	138.649	82.515	0	61.1281	40.7523	78.9686	137.091	321.522	76.36	41.9411	77.3241	0	24.1599	0	128.519	44.3271	52.2445	90.7619	16.5061
371	AG-892-F10.CDS.371	MEXAM1_RS03240	MexAM1_META1p0669	CACMWI010000002.1	+	31892	32596	704	234.667	rsmE	Ribosomal RNA small subunit methyltransferase E		29.0195	45.2718	109.015	188.186	129.024	130.5	58.906	85.0704	49.6308	247.937	55.038	109.031	85.7119	114.27	235.328	71.0625	32.1672	0	62.3343	0	86.6515	16.7115	0	143.898	97.1991	156.915	178.666	21.9522	20.2355	19.6663	35.4257	286.404	69.2206	0	108.218	87.9619	14.4242
372	AG-892-F10.CDS.372	MEXAM1_RS03250	MexAM1_META1p0671	CACMWI010000002.1	+	32572	33930	1358	452.667	egtA	Glutamate--cysteine ligase		15.9096	21.2879	46.2233	43.2527	111.203	58.6086	20.4772	35.0838	55.0893	28.8474	140.604	56.5611	0	57.7836	20.5076	47.2624	61.5242	21.3817	47.3474	0	27.4168	45.2454	28.5117	0	10.3001	111.749	19.6825	38.1739	20.0366	69.8357	51.178	103.692	93.2871	0	41.5434	44.2745	6.72659
373	AG-892-F10.CDS.373			CACMWI010000002.1	+	33934	34221	287	95.6667		hypothetical protein		24.6428	105.637	236.288	62.1447	190.213	0	54.7513	70.6615	60.7637	43.0327	205.14	143.386	51.2286	96.0362	6.93776	0	146.514	113.115	160.629	60.9906	0	41.2656	70.9103	116.881	0	288.802	36.8224	64.8548	81.8651	47.3686	188.378	406.591	54.2055	92.3375	0	94.9255	17.6277
374	AG-892-F10.CDS.374			CACMWI010000002.1	-	34218	35621	1403	467.667	tldD	Metalloprotease		888.624	1174.52	1456.21	1211.58	616.282	1048.04	1116.97	1000.95	1331.07	1202.7	2083.97	593.032	1288.16	1915.27	839.043	1351.28	1490.41	888.85	849.72	1419.17	794.286	647.84	527.931	1067.51	834.611	1476.99	939.499	751.217	846.004	978.669	1039.55	973.2	1279.48	739.894	872.561	1072.43	68.8504
375	AG-892-F10.CDS.375	MEXAM1_RS16420	MexAM1_META1p3474	CACMWI010000002.1	+	35772	36590	818	272.667	ctaC	Cytochrome c oxidase polypeptide II		4903.49	4235	4525.07	4066.25	2633.23	3770.73	5930.58	7399.81	5457.86	4281.58	5457.79	2149.17	4263.12	6019.62	6872.75	9365.7	6276.11	4450.04	3390.77	3841.05	4046.4	5234.33	4058.7	4875.47	4412.59	3512.23	3795.9	3208.07	5426.35	3873.31	5042.81	2200.7	2792.35	3507.71	3898.22	4547.85	289.403
376	AG-892-F10.CDS.376	MEXAM1_RS16415	MexAM1_META1p3473	CACMWI010000002.1	+	36605	38167	1562	520.667	ctaD	Cytochrome c oxidase polypeptide I		1333.63	1760.91	1481.68	2129.61	1035.42	1584.42	2051.58	2305.85	1494.07	2041.92	2771.88	883.511	1071.59	1510.68	1663.7	1563.75	1744.15	1601.21	1866.99	1915.64	1505.69	1636.86	1749.33	1620.79	1659.74	1639.66	1562.01	1400.88	2231.5	1947.6	1348.37	1032.87	1388.21	1249.84	1265.67	1630.03	76.8539
377	AG-892-F10.CDS.377	MEXAM1_RS16410	MexAM1_META1p3472	CACMWI010000002.1	+	38192	39106	914	304.667	ctaB	Protoheme IX farnesyltransferase		824.88	487.935	842.489	877.132	469.855	335.28	515.161	469.747	755.511	764.562	1165.6	308.073	633.021	1047.24	369.974	915.125	776.138	255.204	516.568	896.294	636.152	218.043	236.943	553.906	553.234	558.019	515.839	384.575	363.839	467.389	373.034	212.638	546.858	285.907	416.017	558.519	48.1899
378	AG-892-F10.CDS.378	MEXAM1_RS16400	MexAM1_META1p3470	CACMWI010000002.1	+	39197	39736	539	179.667	ctaG	Cytochrome c oxidase assembly protein		416.715	903.18	339.344	571.373	196.087	602.489	1209.64	724.967	473.097	854.416	373.664	261.694	642.849	977.145	563.02	1201.3	334.596	512.206	797.052	409.737	755.074	624.251	587.25	320.652	255.276	585.172	900.057	457.598	727.82	310.909	363.354	388.303	412.138	217.525	678.694	569.961	51.4553
379	AG-892-F10.CDS.379	MEXAM1_RS16395	MexAM1_META1p3469	CACMWI010000002.1	+	39729	40553	824	274.667	ctaE	Cytochrome c oxidase polypeptide III		1020	1040.46	724.645	1473.45	828.881	1195	685.677	711.137	938.998	874.194	1170.53	474.741	1473.64	1053.14	943.349	788.592	473.594	1408.69	816.819	1093.97	1276.54	1045.74	534.726	1118.94	920.578	1467.06	1104.02	1012.12	716.837	510.776	563.058	1017.72	1227.4	565.22	589.784	938.858	57.9749
380	AG-892-F10.CDS.380	MEXAM1_RS16385	MexAM1_META1p3467	CACMWI010000002.1	+	40560	41279	719	239.667		SURF1		38.1019	127.542	173.371	70.3273	367.027	63.2104	44.597	155.416	138.189	123.091	259.288	47.1932	81.002	140.375	86.1227	192.292	89.2661	75.8534	100.822	121.391	176.802	155.249	39.5071	153.683	191.365	247.671	124.312	53.6867	84.2707	144.545	212.663	68.4258	253.132	108.501	18.6496	129.341	14.8893
381	AG-892-F10.CDS.381	MEXAM1_RS16375	MexAM1_META1p3465	CACMWI010000002.1	+	41282	42664	1382	460.667	thrC	Threonine synthase		56.5665	12.821	31.9117	117.597	12.3822	45.773	0	31.4049	40.4233	64.4376	37.5847	23.4649	11.5702	87.576	5.0544	40.7659	46.4343	72.0605	48.0165	42.9002	45.0411	27.352	0	53.5891	17.6628	122.75	44.7205	55.3215	39.7202	6.37581	166.947	0	30.5951	58.4769	0	42.7799	7.21841
382	AG-892-F10.CDS.382	MEXAM1_RS12790	MexAM1_META1p2716	CACMWI010000002.1	-	42668	43234	566	188.667		UPF0301 protein YqgE		255.242	186.318	158.881	85.9025	254.969	280.109	84.4181	109.676	168.411	182.3	210.895	132.649	402.156	65.6639	298.398	67.5902	251.098	153.95	187.544	192.122	137.441	199.289	102.748	135.96	420.979	217.522	445.879	28.8328	124.445	153.777	264.659	236.671	172.557	101.618	253.864	192.13	19.2286
383	AG-892-F10.CDS.383	MEXAM1_RS22115	MexAM1_META1p4677	CACMWI010000002.1	+	43282	45228	1946	648.667	dsbD	Thiol:disulfide interchange protein		71.6188	23.5405	61.9319	27.3693	55.9201	29.0451	63.3731	55.3375	87.697	50.7675	83.6433	10.6114	0	34.5912	57.3951	126.238	0.299369	30.7477	18.4469	77.7237	18.5856	32.0309	53.054	77.5014	42.8382	52.1256	38.5219	19.8399	71.6556	34.0379	82.5938	24.7415	48.3816	12.9682	7.88929	45.2304	5.60437
384	AG-892-F10.CDS.384	MEXAM1_RS12785	MexAM1_META1p2715	CACMWI010000002.1	+	45225	45704	479	159.667		hypothetical protein		399.447	465.901	68.1786	302.157	342.26	291.298	197.297	98.0411	178.166	386.264	134.179	131.678	195.922	287.678	58.3508	0	314.933	172.344	533.187	343.967	284.405	238.202	224.697	238.229	367.713	495.103	183.506	167.472	124.082	193.808	107.576	358.095	281.852	210.806	222.312	245.689	24.6173
385	AG-892-F10.CDS.385	MEXAM1_RS03425	MexAM1_META1p0708	CACMWI010000002.1	-	45701	46165	464	154.667	rnhA	Ribonuclease HI		0	92.0324	0	0.001808	66.1804	0	0	0	0	0	84.8867	0	99.3151	37.9766	0	0	0	43.2508	191.667	0	67.4475	29.191	0	0	22.7199	0	34.4185	0	0	0	0	0	0	0	0	21.9739	8.25022
386	AG-892-F10.CDS.386	MEXAM1_RS12780	MexAM1_META1p2714	CACMWI010000002.1	-	46140	47096	956	318.667	thrB	Homoserine kinase		38.0189	0	106.164	239.988	40.1009	83.3705	53.8631	40.0234	53.0046	34.1889	63.0703	3.19149	38.5012	197.243	0	209.922	0	25.7024	0	29.8319	0	17.0252	0	44.5428	96.0455	89.17	28.7326	27.712	1.54635	12.2448	0	0	24.6042	53.2634	3.50779	47.2737	11.8329
387	AG-892-F10.CDS.387			CACMWI010000002.1	-	47103	47597	494	164.667	atpF_1	ATP synthase subunit b		31.0059	0	285.593	370.967	59.7221	101.612	109.235	89.6213	447.578	219.932	406.634	45.249	0	330.403	2.6899	196.077	25.5878	35.5986	0	11.278	0	28.1364	0	23.3485	115.181	149.973	92.9047	34.7881	64.6108	37.1659	43.0037	197.793	83.1141	79.4293	153.51	110.621	24.2934
388	AG-892-F10.CDS.388			CACMWI010000002.1	-	47597	48154	557	185.667	atpF_2	ATP synthase subunit b		236.437	106.034	708.616	235.696	329.828	527.784	224.887	303.974	507.808	649.926	752.892	305.385	158.853	813.045	254.38	494.831	354.753	292.162	221.488	374.72	301.782	210.261	115.352	423.634	441.84	700.412	223.393	166.672	136.5	175.892	226.057	315.606	312.598	207.84	192.879	342.978	37.5254
389	AG-892-F10.CDS.389	MEXAM1_RS15990	MexAM1_META1p3387	CACMWI010000002.1	-	48158	48385	227	75.6667	atpE	ATP synthase F0 sector subunit c		782.6	1069.95	1983.53	936.993	2332.3	1814.99	775.143	1151.12	1351.6	1594.92	2375.07	1136.99	863.426	1925.92	664.483	705.837	1806.86	911.572	1086.51	1678.86	1506.62	1116.33	456.252	1588.88	1191.77	2307.68	603.005	1041.44	523.668	1145.73	1384.27	1483.76	1889.13	687.352	1051.61	1283.6	104.481
390	AG-892-F10.CDS.390	MEXAM1_RS15995	MexAM1_META1p3388	CACMWI010000002.1	-	48413	49153	740	246.667	atpB	ATP synthase F0 sector subunit a		438.774	536.768	1098.38	569.941	615.215	741.199	157.732	366.487	1015.22	681.684	1196.47	72.3044	464.851	613.91	489.578	173.744	583.7	978.149	600.967	479.768	681.411	290.07	131.773	858.796	645.363	1141.65	470.465	403.79	176.147	309.786	501.445	706.024	673.089	456.804	533.062	567.272	55.7776
391	AG-892-F10.CDS.391			CACMWI010000002.1	-	49168	49422	254	84.6667		hypothetical protein		206.482	16.8348	349.592	292.62	16.2586	288.164	67.6035	382.039	194.095	256.803	526.185	11.4786	262.778	339.737	134.985	35.823	189.172	146.966	204.461	150.736	15.7111	80.6465	11.441	202.627	258.588	329.55	235.244	95.4535	32.9952	179.15	262.003	350.194	217.677	40.5745	51.8609	183.901	25.4253
392	AG-892-F10.CDS.392	MEXAM1_RS31345	MexAM1_META2p1331	CACMWI010000002.1	-	49422	52856	3434	1144.67	smc	Chromosome partition protein		56.3801	47.1644	78.4217	71.3918	56.8852	81.8765	7.34544	40.1137	74.792	86.8281	122.35	21.5624	150.033	160.196	7.38061	14.4602	67.8954	62.0981	41.3658	32.9664	17.1562	39.693	16.4558	52.4258	51.0917	87.9331	35.5549	45.8797	21.0218	35.7107	98.8764	62.8357	64.318	40.4559	101.636	58.6443	7.23679
393	AG-892-F10.CDS.393	MEXAM1_RS12455	MexAM1_META1p2639	CACMWI010000002.1	-	52861	53469	608	202.667	dsbA	Periplasmic thiol:disulfide interchange protein		578.16	525.922	787.047	1028.43	158.355	500.517	166.472	638.526	684.478	1296.67	897.604	222.553	743.655	1069.94	504.649	293.199	857.08	638.1	553.051	728.059	386.01	272.122	252.702	505.879	377.975	880.781	235.702	468.046	243.584	526.676	471.01	296.367	546.14	197.793	635.239	547.672	54.7061
394	AG-892-F10.CDS.394			CACMWI010000002.1	-	53495	53821	326	108.667		hypothetical protein		173.476	368.728	162.453	383.805	62.2913	388.613	39.54	245.898	101.921	492.476	542.8	71.6095	0	250.035	0	62.8546	343.677	77.4416	125.763	0	132.003	62.6794	61.6167	157.235	98.7636	191.56	363.166	96.8782	0	92.9603	0	0	188.722	0	0	152.542	29.7652
395	AG-892-F10.CDS.395	MEXAM1_RS16015	MexAM1_META1p3392	CACMWI010000002.1	+	53823	54878	1055	351.667	mutY	A/G-specific adenine glycosylase		75.9302	13.7953	80.5565	95.5266	0	47.007	0	28.4809	98.1867	18.4616	79.4999	17.766	2.19411	71.099	9.87588	0	156.089	0	31.0316	45.6124	0	56.0787	30.9554	29.8004	6.76416	95.8867	0	9.51284	0	35.7078	56.582	22.6604	43.9296	66.7149	68.1055	39.8232	7.41451
396	AG-892-F10.CDS.396			CACMWI010000002.1	+	54878	55204	326	108.667		hypothetical protein		178.885	364.704	198.8	134.306	0	186.981	22.5194	0	124.977	158.525	220.144	83.122	294.891	281.766	74.9912	0	278.89	89.9321	0	32.6788	0	154.631	123.917	82.5847	104.338	103.609	97.9817	75.0458	0	12.5957	0	46.8727	91.137	109.959	191.319	112.003	18.9159
397	AG-892-F10.CDS.397	MEXAM1_RS06195	MexAM1_META1p1298	CACMWI010000002.1	+	55206	55871	665	221.667	phoP	Transcriptional regulatory protein PhoP		343.318	439.153	156.038	435.541	71.7246	363.613	167.524	168.017	239.059	171.577	399.887	135.862	241.844	380.085	63.9031	183.773	509.569	397.928	334.81	360.893	229.365	216.814	76.7966	359.094	264.989	528.3	198.536	317.473	168.697	260.703	121.836	239.534	428.9	34.6337	280.89	265.448	25.5046
398	AG-892-F10.CDS.398	MEXAM1_RS06185	MexAM1_META1p1296	CACMWI010000002.1	+	55872	57236	1364	454.667	sasA	Adaptive-response sensory-kinase SasA		112.496	54.9687	50.0895	161.543	108.287	49.7383	39.5825	109.012	89.2877	69.0303	20.083	14.5443	81.7507	74.7207	32.6771	130.341	142.848	30.1789	61.6865	24.1867	53.0199	36.2726	4.80896	95.157	57.3734	89.5951	49.923	45.8841	22.5505	60.2165	29.3366	132.454	91.8583	40.959	53.7317	66.2912	7.68212
399	AG-892-F10.CDS.399	MEXAM1_RS31160	MexAM1_META2p1291	CACMWI010000002.1	-	57219	57812	593	197.667	rnhB	Ribonuclease HII		127.985	0	34.6844	0	0	0	0	118.963	0	81.879	0	0	0	23.4853	0	0	0	29.6656	110.335	0	108.349	0	0	0	82.8639	140.825	0	81.4658	0	54.8977	0	0	88.165	0	103.438	33.9143	9.41435
400	AG-892-F10.CDS.400			CACMWI010000002.1	+	57882	58526	644	214.667		hypothetical protein		604.823	295.163	817.337	531.778	349.059	629.527	403.704	552.555	740.526	434.606	1123.45	237.951	589.857	877.736	860.515	670.842	708.447	245.879	342.01	630.55	475.268	277.237	105.588	459.405	461.417	302.81	302.742	252.672	327.087	442.776	786.675	168.768	253.252	344.663	486.546	488.378	45.6121
401	AG-892-F10.CDS.401	MEXAM1_RS03715	MexAM1_META1p0772	CACMWI010000002.1	-	58555	59076	521	173.667	moaB	Molybdenum cofactor biosynthesis protein MoaB		149.201	0	95.9625	0	0	0	26.0816	102.354	28.6469	33.3162	131.836	0	277.502	82.1206	41.9956	25.5661	31.7711	35.0987	68.5969	46.1366	96.3081	75.1718	0	62.5721	153.358	145.59	64.433	168.423	0	132.693	89.2299	26.3665	219.345	111.833	0	72.0431	13.3895
402	AG-892-F10.CDS.402	MEXAM1_RS21950	MexAM1_META1p4641	CACMWI010000002.1	-	59078	59821	743	247.667		Uracil-DNA glycosylase, family 4		92.4943	0	81.9888	52.8265	42.1573	38.0118	28.8874	17.9532	55.8309	0	0	50.9735	0	26.3249	24.671	2.39805	144.073	0	66.0673	0	38.5624	39.2617	56.1237	55.3418	35.0463	94.3038	87.5217	15.9185	43.362	53.957	68.6954	44.7763	14.2653	23.0926	0	39.8539	6.60182
403	AG-892-F10.CDS.403	MEXAM1_RS21955	MexAM1_META1p4642	CACMWI010000002.1	+	59877	61523	1646	548.667		Electron transfer flavoprotein-ubiquinone oxidoreductase		137.487	207.386	256.13	102.041	239.36	198.321	275.335	295.827	58.6302	54.765	135.674	62.82	191.499	122.564	301.483	168.471	121.992	312.611	157.985	271.34	39.0768	193.349	255.521	69.2005	144.094	140.162	133.223	171.919	292.237	192.35	237.057	125.159	134.643	92.2708	179.733	173.478	15.2442
404	AG-892-F10.CDS.404	MEXAM1_RS15670	MexAM1_META1p3322	CACMWI010000002.1	+	61867	63114	1247	415.667		hypothetical protein		59.798	0	48.797	15.1667	84.2073	24.987	75.8835	148.706	131.804	100.932	117.912	42.9308	30.0299	38.272	18.861	30.8796	57.6134	93.5077	48.5155	77.318	79.0121	101.465	107.753	88.275	72.429	144.446	35.3803	111.259	56.3491	7.9952	79.7951	98.8791	31.8771	237.229	75.8047	73.5448	9.39014
405	AG-892-F10.CDS.405	MEXAM1_RS15660	MexAM1_META1p3320	CACMWI010000002.1	+	63118	64002	884	294.667	ispE	4-diphosphocytidyl-2-C-methyl-D-erythritol kinase		0	0	22.2526	0	0	12.486	43.829	0	10.1602	25.6462	2.84937	0	0	0	27.8867	0	0	23.4714	27.4641	36.9444	44.8311	27.1753	72.7303	29.1659	20.6755	72.0985	4.77309	23.727	55.1818	66.1397	20.0044	0	19.8552	26.7069	0	20.4587	4.27644
406	AG-892-F10.CDS.406			CACMWI010000002.1	+	65885	67285	1400	466.667	sdcS	Sodium-dependent dicarboxylate transporter		25.0573	35.3045	110.724	42.2524	0	10.561	0	45.3972	66.9717	44.7442	96.5577	27.4327	0	73.3943	20.4669	7.64089	0	0	63.5867	55.2132	0	5.28198	19.6527	44.7506	42.1856	0.647929	9.78488	0	0	0	0	0	12.8434	16.5995	12.1257	25.4051	5.81592
407	AG-892-F10.CDS.407			CACMWI010000002.1	+	67295	68524	1229	409.667	mshA	D-inositol-3-phosphate glycosyltransferase		17.0484	28.5283	45.3983	50.0868	0	16.6459	0	50.2702	155.982	19.1717	119.174	0	27.5593	36.8041	31.4156	28.0243	23.6905	70.5878	26.6417	200.847	0	0	0	0	1.78514	96.5817	13.7372	0	0	12.7342	15.7642	53.4054	45.601	46.6121	24.9764	35.9735	8.91284
408	AG-892-F10.CDS.408			CACMWI010000002.1	+	68521	69276	755	251.667		hypothetical protein		4.09094	0	10.2983	0	0	48.7253	35.3378	20.9444	0	16.3758	52.0783	25.4188	0	24.8073	2.16364	23.7887	57.4749	0	0	46.2167	3.41894	0	0	0	0	38.4265	8.64491	0	0	0	0	85.6486	0	0	0	14.396	4.26515
409	AG-892-F10.CDS.409	MEXAM1_RS21105	MexAM1_META1p4473	CACMWI010000002.1	+	69277	70248	971	323.667		hypothetical protein		0	0	18.0789	0	29.4867	0	0	0	30.3668	77.7109	38.6642	0	0	12.3194	0	185.684	23.2221	0	50.9049	0	55.311	18.9329	0	12.936	0	0	45.3446	21.08	0	19.5759	27.9713	0.965468	0	0	0	19.1016	6.88423
410	AG-892-F10.CDS.410			CACMWI010000002.1	-	70231	70950	719	239.667		hypothetical protein		0	0	118.386	0	0	0	0	0	39.9091	35.5128	128.006	0	216.395	31.1015	0	0	252.933	0	71.585	0	37.3349	0	0	77.591	38.3746	0	0	0	0	0	0	139.893	0	0	73.3268	36.01	12.5213
411	AG-892-F10.CDS.411	MEXAM1_RS09860	MexAM1_META1p2088	CACMWI010000002.1	+	71135	72484	1349	449.667	amt	Ammonium transporter		1260.5	736.773	4650.31	3798.39	2632.58	1979.86	323.794	661.208	925.241	878.471	4295.82	1228.98	3471.53	2546.36	821.072	213.147	557.762	499.725	1660.33	4121.04	2259.72	370.868	333.008	504.19	603.015	8156.51	699.425	728.363	343.638	552.183	331.909	5843.4	4617.15	1091.11	1042.57	1849.71	372.666
412	AG-892-F10.CDS.412	MEXAM1_RS24500	MexAM1_META1p5171	CACMWI010000002.1	-	72532	73383	851	283.667		hypothetical protein		812.063	524.891	576.204	838.693	211.148	981.405	204.317	288.735	467.232	504.075	697.451	400.907	539.959	426.362	348.495	928.514	225.002	266.268	566.355	569.454	392.259	302.392	75.1193	507.47	237.421	572.491	531.25	822.442	188.146	438.627	309.833	645.8	728.86	544.576	256.104	483.723	44.3932
413	AG-892-F10.CDS.413			CACMWI010000002.1	+	73399	73635	236	78.6667		hypothetical protein		0	0	0	0	0	65.9495	0	39.0375	0	0	0	0	0	18.8727	0	68.5205	0	0	139.005	0	0	76.809	0	42.8183	141.487	29.0307	72.2466	116.464	32.7258	16.365	0	30.5032	0	0	0	25.4238	8.04898
414	AG-892-F10.CDS.414	MEXAM1_RS06480	MexAM1_META1p1356	CACMWI010000002.1	+	73622	74836	1214	404.667	cca	CCA tRNA nucleotidyltransferase		15.0207	0	8.56055	0	0	6.40429	0	6.21826	24.2934	15.931	0	0	0	20.6507	0	13.0662	0	0	13.6987	30.7608	0	3.20909	8.28	25.9899	24.0161	99.1562	12.4558	31.4624	19.1458	48.2458	0	48.3723	0	0	0	13.5697	3.95836
415	AG-892-F10.CDS.415	MEXAM1_RS02400	MexAM1_META1p0498	CACMWI010000002.1	-	74828	75685	857	285.667	hemF	Coproporphyrinogen III oxidase, aerobic		0	82.0117	223.527	41.0301	73.1119	0	0	32.4759	95.4585	30.8049	66.0813	0	37.2996	0	124.978	23.6223	32.1743	116.289	28.5813	71.505	45.4886	26.1013	32.2661	27.6666	73.2064	0	79.7282	25.5745	0	35.407	0	0	57.4258	93.4837	81.4512	47.3357	9.25305
416	AG-892-F10.CDS.416	MEXAM1_RS11885	MexAM1_META1p2509	CACMWI010000002.1	+	75741	76298	557	185.667	petA	Ubiquinol-cytochrome C reductase iron-sulfur subunit		514.135	205.713	313.838	352.609	118.88	483.833	331.61	415.341	195.824	343.716	189.806	171.28	392.417	396.365	228.644	284.569	425.784	486.658	341.275	293.26	174.168	493.65	559.93	397.469	427.277	488.776	474.353	273.447	514.827	262.819	345.602	329.06	192.471	420.174	191.236	343.738	23.5513
417	AG-892-F10.CDS.417	MEXAM1_RS11890	MexAM1_META1p2510	CACMWI010000002.1	+	76303	77565	1262	420.667	petB	Ubiquinol-cytochrome C reductase, cytochrome B subunit		853.565	672.614	450.633	789.038	894.954	994.323	771.015	1453.42	813.216	1011.52	868.415	630.028	666.329	705.917	906.824	1172.79	609.93	885.938	539.357	679.524	574.178	877.689	553.954	653.025	581.381	889.703	911.187	994.233	918.043	753.646	740.222	644.932	516.918	786.002	725.403	785.425	39.2905
418	AG-892-F10.CDS.418	MEXAM1_RS11895	MexAM1_META1p2511	CACMWI010000002.1	+	77555	78328	773	257.667	petC	Ubiquinol-cytochrome C reductase, cytochrome C1 subunit		249.135	205.835	247.714	231.626	284.926	107.01	394.546	621.513	527.986	454.533	216.36	216.934	670.789	147.465	270.484	982.579	253.039	506.839	441.608	337.308	360.102	250.625	324.512	265.218	475.304	537.441	525.347	207.426	451.794	456.37	261.178	295.414	379.537	308.891	212.852	362.293	34.1989
419	AG-892-F10.CDS.419	MEXAM1_RS11900	MexAM1_META1p2512	CACMWI010000002.1	+	78332	79195	863	287.667	mtnP	5'-methylthioadenosine phosphorylase		53.009	232.013	39.8594	77.5168	152.939	102.641	174.266	120.627	116.289	123.615	86.8061	17.97	125.5	48.7591	11.723	0	125.718	57.9436	45.9651	36.3656	74.6646	8.8466	13.9288	175.965	85.4534	73.5508	107.571	35.7407	62.8262	176.356	119.528	192.205	144.333	24.6094	100.43	89.8724	11.5577
420	AG-892-F10.CDS.420	MEXAM1_RS02350	MexAM1_META1p0488	CACMWI010000002.1	+	79185	80255	1070	356.667	mtnA	S-methyl-5-thioribose-1-phosphate isomerase		16.3891	0	0	89.6585	91.7371	0	61.9284	17.6582	28.3811	30.8251	61.7496	18.4181	0	54.6159	0	52.2419	37.5995	0	0	0	12.8916	40.3204	0	64.8714	72.7813	33.4214	32.6604	19.2671	8.01424	21.7435	35.9139	225.799	32.0132	103.037	36.6629	37.16	8.58964
421	AG-892-F10.CDS.421	MEXAM1_RS24775	MexAM1_META1p5229	CACMWI010000002.1	+	80252	80884	632	210.667	ald2	S-methyl-5-thioribose-1-phosphate aldolase		108.163	58.3825	89.8246	308.355	281.891	108.291	127.362	134.155	395.579	142.027	47.1624	57.4994	140.365	114.111	13.8976	17.2496	101.897	102.687	145.636	95.7457	162.242	74.2082	0	43.7286	112.927	200.272	141.007	69.4844	0	41.5153	182.293	329.358	116.479	155.27	122.295	124.039	17.7734
422	AG-892-F10.CDS.422	MEXAM1_RS11545	MexAM1_META1p2438	CACMWI010000002.1	-	80874	81971	1097	365.667	ychF	redox-regulated ATPase protein		0	0	31.2728	0	137.903	38.635	39.2618	14.9847	1.51326	36.9574	39.4873	0	11.1217	74.9687	0	0	127.189	0	46.8822	34.8616	52.4166	41.1973	0	33.2767	37.3853	198.018	22.2918	22.0792	40.326	7.92507	0	56.1223	38.6644	25.1569	13.5263	34.955	8.44503
423	AG-892-F10.CDS.423	MEXAM1_RS11550	MexAM1_META1p2439	CACMWI010000002.1	-	81973	82545	572	190.667	pth	Peptidyl-tRNA hydrolase		61.2659	0	175.548	36.1895	51.5924	24.8413	22.5646	0	109.336	15.0898	57.7794	0	36.0098	34.1811	72.034	0	0	3.25855	28.5945	0	5.86409	4.50312	0	42.1483	40.5554	34.8555	31.1573	24.9804	27.4797	52.2407	0	37.6675	27.9677	34.4569	34.2635	32.1836	6.87235
424	AG-892-F10.CDS.424	MEXAM1_RS11555	MexAM1_META1p2440	CACMWI010000002.1	-	82566	83276	710	236.667	rplY	LSU ribosomal protein L25p		494.727	350.981	725.557	922.607	686.809	478.235	229.42	82.3619	443.183	369.803	379.04	76.6082	229.795	361.876	229.402	367.872	296.153	595.141	422.891	452.231	198.489	186.247	154.772	420.848	435.571	693.501	160.972	485.004	108.399	267.62	310.953	485.483	535.508	136.709	261.824	372.474	38.73
425	AG-892-F10.CDS.425	MEXAM1_RS20020	MexAM1_META1p4249	CACMWI010000002.1	-	83292	84224	932	310.667	prs	Ribose-phosphate pyrophosphokinase		295.528	630.559	856.328	794.05	288.453	515.6	280.281	233.897	303.791	372.378	616.237	280.578	877.391	306.071	148.06	239.8	300.252	471.543	681.867	381.892	340.89	247.075	181.754	381.159	471.272	534.604	652.647	331.676	153.666	276.876	523.964	469.038	445.379	354.457	171.613	411.732	38.364
426	AG-892-F10.CDS.426	MEXAM1_RS14560	MexAM1_META1p3089	CACMWI010000002.1	-	84248	84976	728	242.667		Multicopper polyphenol oxidase		0	72.7131	130.501	0	0	0	0	0	18.5016	73.0509	33.6986	0	77.4027	21.2906	3.39196	0	0	0	37.5089	0	53.5381	24.576	0	0.56952	55.0943	53.7259	17.1648	0	18.7572	29.9209	43.6554	0	56.5962	0	46.0484	24.7916	6.16943
427	AG-892-F10.CDS.427	MEXAM1_RS14565	MexAM1_META1p3090	CACMWI010000002.1	-	84977	86005	1028	342.667	midA	SAM-dependent methyltransferase		8.62929	0	15.409	49.7944	11.8039	0	0	0	0	0	17.1544	0	6.95689	0	8.04093	0	0	0	0	74.7564	0	14.2884	0	0	5.86812	0	0	0	11.908	0	92.7837	35.4145	0	16.3277	24.1214	11.2359	4.20081
428	AG-892-F10.CDS.428	MEXAM1_RS14570	MexAM1_META1p3091	CACMWI010000002.1	-	85992	86765	773	257.667	lgt	Prolipoprotein diacylglyceryl transferase		192.929	38.5833	19.9636	1.86918	28.557	19.8421	47.5702	21.3717	156.328	0	33.9465	0	53.3168	0	0	30.7963	0	0	0	10.4456	0	78.499	0	15.3779	0	0	22.9631	22.6237	0	0	0	0	35.7793	0	0	23.7361	8.34298
429	AG-892-F10.CDS.429	MEXAM1_RS24000	MexAM1_META1p5070	CACMWI010000002.1	-	86767	87726	959	319.667	hldD	ADP-L-glycero-D-manno-heptose-6-epimerase		83.4285	0	85.9491	90.9233	44.5014	13.3639	0	15.7566	168.799	111.355	49.3156	0	90.3597	24.4437	0	0	100.01	92.6287	50.1849	137.396	36.3476	15.3153	57.3614	12.7588	201.371	25.9379	75.0523	56.3862	32.0023	34.2026	0	32.2579	11.0556	0	37.0872	51.0158	9.85029
430	AG-892-F10.CDS.430	MEXAM1_RS19495	MexAM1_META1p4141	CACMWI010000002.1	+	87999	88502	503	167.667		YbjN domain-containing protein		66.1255	0	232.844	121.358	0	31.9582	25.6539	42.6495	0	20.2748	58.588	55.5512	79.0643	0	436.652	0	75.1681	0	120.061	56.012	0	42.2125	0	20.8488	60.9928	0	0	73.5019	0	0	0	207.294	51.2902	28.8156	34.3121	55.4637	16.989
431	AG-892-F10.CDS.431	MEXAM1_RS19490	MexAM1_META1p4140	CACMWI010000002.1	+	88499	89305	806	268.667	proC	Pyrroline-5-carboxylate reductase		28.5633	0	20.6491	142.323	40.6532	41.5426	0	39.0224	95.1935	0	133.963	0	9.32428	0	0	0	0	0	6.23052	30.4359	0	0	0	4.12926	0	79.8707	39.7026	36.7481	0	0	0	117.059	6.29015	39.2862	38.0682	27.1159	7.8722
432	AG-892-F10.CDS.432	MEXAM1_RS12730	MexAM1_META1p2704	CACMWI010000002.1	-	89308	90603	1295	431.667	rcsC	Sensor histidine kinase		73.9075	44.1137	28.3263	14.1399	0	24.7119	15.196	10.5385	51.3517	43.0559	46.7611	28.4769	67.2579	0	10.9765	24.9451	0	30.3052	37.9275	108.429	16.7529	5.82612	14.8434	3.65475	36.3041	107.096	9.45467	0	0	21.1724	3.03232	122.249	40.4312	79.8604	0	32.0314	6.48365
433	AG-892-F10.CDS.433	MEXAM1_RS12735	MexAM1_META1p2705	CACMWI010000002.1	-	90596	91282	686	228.667	phoP	Response regulator transcription factor		111.167	31.9755	256.745	124.597	343.725	267.44	0	218.712	128.903	81.1045	200.818	38.5308	182.964	133.267	148.738	189.79	0	46.4483	260.766	24.1273	0	54.2762	0	194.361	49.3708	208.18	123.933	44.3144	49.8031	25.5014	223.601	336.252	157.712	124.855	31.3912	126.096	19.3914
434	AG-892-F10.CDS.434	MEXAM1_RS12745	MexAM1_META1p2707	CACMWI010000002.1	+	91357	92229	872	290.667	ilvE	Branched-chain amino acid aminotransferase		355.653	125.5	145.647	156.605	397.065	126.896	68.2656	27.5608	228.724	85.1992	258.559	105.979	45.1	273.845	49.241	148.897	0	219.092	142.067	175.256	44.7071	97.4247	35.4029	134.548	95.4715	115.577	174.832	186.516	85.1649	176.161	78.5824	103.984	239.927	34.6852	0	135.375	18.318
435	AG-892-F10.CDS.435	MEXAM1_RS06695	MexAM1_META1p1399	CACMWI010000002.1	-	92219	92668	449	149.667	moaE	Molybdopterin synthase catalytic subunit		0	313.153	16.1725	65.4175	0	13.9496	0	0	0	0	17.406	0	0	28.5271	32.1243	397.581	17.0117	0	0	291.493	0	0	30.5928	52.4765	0	0	0	72.5715	0	0	37.647	62.153	36.0441	0	0	42.4092	18.4484
436	AG-892-F10.CDS.436	MEXAM1_RS14525	MexAM1_META1p3081	CACMWI010000002.1	-	92668	92919	251	83.6667	moaD	Molybdopterin converting factor subunit 1		0	233.851	95.7584	99.9063	0	49.0458	0	0	0	0	35.136	0	0	15.8901	0	220.409	40.2696	0	0	213.046	0	0	54.6298	101.124	0	0	0	198.235	0	0	59.0622	63.7738	19.8687	0	0	42.8573	13.8468
437	AG-892-F10.CDS.437	MEXAM1_RS14375	MexAM1_META1p3050	CACMWI010000002.1	-	92916	94148	1232	410.667	moeA	Molybdopterin molybdenumtransferase		28.1887	212.119	0	55.9294	45.9052	131.933	0	52.2255	12.9999	29.4047	113.606	0	19.5505	34.9912	47.0511	1.06214	6.66082	39.9403	16.2806	97.7472	88.2536	11.9243	22.2565	0.623289	12.3915	147.57	0	35.5927	0	32.8873	52.7328	68.7508	43.0389	39.724	78.377	45.1348	9.44531
438	AG-892-F10.CDS.438	MEXAM1_RS14370	MexAM1_META1p3049	CACMWI010000002.1	-	94145	94651	506	168.667	mobB	Molybdopterin-guanine dinucleotide biosynthesis protein		0	0	5.57803	61.7642	0	214.602	0	33.5238	61.9824	0	68.7551	0	70.7846	82.0782	0	210.861	60.2286	102.418	0	35.3733	0	21.7976	0	45.9068	36.1705	75.2951	0	0	0	12.6028	34.0874	0	66.1509	57.7391	132.529	42.578	10.84
439	AG-892-F10.CDS.439	MEXAM1_RS14530	MexAM1_META1p3082	CACMWI010000002.1	-	94648	95202	554	184.667	pgsA	CDP-diacylglycerol--glycerol-3-phosphate 3-phosphatidyltransferase		199.976	82.8635	213.449	75.6518	0	192.776	39.4221	66.7656	273.746	97.2948	267.551	69.2492	250.889	180.538	0	129.896	217.893	26.0816	65.0012	138.799	108.852	89.2187	71.2789	100.243	80.4273	157.793	113.232	26.0965	0	60.2504	0	71.714	123.275	115.777	88.9812	108.428	15.0329
440	AG-892-F10.CDS.440	MEXAM1_RS14535	MexAM1_META1p3083	CACMWI010000002.1	-	95195	97033	1838	612.667	uvrC	Excinuclease ABC subunit C		16.1321	95.2625	52.0066	79.8497	0	18.4077	36.8523	21.6937	63.4572	28.7671	42.2446	33.9782	8.21069	68.1715	16.6266	28.4387	29.3126	9.89934	65.4664	32.4849	13.4605	43.7052	46.9529	56.3574	51.026	82.1141	14.7575	32.1082	5.85835	28.7829	58.1053	4.04142	25.0511	88.1947	10.344	37.3749	5.03602
441	AG-892-F10.CDS.441	MEXAM1_RS05635	MexAM1_META1p1186	CACMWI010000002.1	-	97315	98082	767	255.667	fabL	Alternative dihydrofolate reductase 1		146.212	278.027	97.2168	119.933	42.7175	113.434	17.7273	209.627	157.168	58.4667	226.348	0	318.118	621.701	202.965	1176.58	26.1965	135.749	38.995	52.3334	38.7035	49.9523	0.125815	121.641	41.7255	166.244	65.5877	101.23	302.697	159.493	281.288	0	36.8077	339.017	215.106	170.261	42.6004
442	AG-892-F10.CDS.442	MEXAM1_RS20970	MexAM1_META1p4445	CACMWI010000002.1	-	98060	100027	1967	655.667	uvrB	Excinuclease ABC subunit B		98.582	181.621	192.375	173.858	232.743	208.974	225.987	278.14	215.686	231.708	188.938	89.5624	148.561	97.306	191.635	435.827	311.487	166.9	76.4186	299.696	72.3669	142.343	78.1962	186.363	82.5977	122.871	82.7794	82.0364	224.381	194.006	165.085	56.0281	69.3522	113.302	173.677	168.325	16.3131
443	AG-892-F10.CDS.443	MEXAM1_RS09715	MexAM1_META1p2053	CACMWI010000002.1	+	100118	101317	1199	399.667		Aspartate aminotransferase		31.095	158.028	250.294	72.7386	0	192.675	72.4255	54.9915	150.922	116.186	323.28	48.0416	87.9033	176.842	59.8368	9.69388	46.8923	102.597	149.289	136.233	151.099	62.6407	13.9035	141.746	84.5513	196.912	82.5575	64.0608	30.2881	104.759	122.153	119.126	185.617	56.3204	62.2219	106.226	13.8697
444	AG-892-F10.CDS.444	MEXAM1_RS14820	MexAM1_META1p3141	CACMWI010000002.1	+	101318	102223	905	301.667	panE	2-dehydropantoate 2-reductase		0	20.7658	0	0	0	0	0	66.1971	34.9522	203.851	147.573	0	0	31.611	0	0	5.26349	92.0865	14.7312	33.1171	71.3537	18.3179	70.4407	32.6907	130.401	121.322	41.5222	0	0	0	27.8678	35.5012	35.6961	30.1217	18.3016	36.6767	9.66437
445	AG-892-F10.CDS.445	MEXAM1_RS04165	MexAM1_META1p0862	CACMWI010000002.1	-	102216	103154	938	312.667	trxB	Thioredoxin reductase		50.0129	70.2066	71.6306	88.8481	0	57.1445	10.2132	86.1031	0	170.696	302.285	63.157	0	131.15	27.9035	0	75.3874	38.2867	41.1383	21.8901	76.9058	77.621	43.7889	42.3015	75.5748	51.4413	112.974	39.0763	13.5537	25.824	38.9882	53.5246	117.735	34.8248	32.7167	61.2258	11.2315
446	AG-892-F10.CDS.446	MEXAM1_RS04150	MexAM1_META1p0859	CACMWI010000002.1	-	103156	103635	479	159.667	greA	Transcription elongation factor GreA		61.2696	136.097	57.8605	35.666	66.0949	74.916	92.5833	50.1263	0	41.1442	48.8072	0	259.674	27.3307	0	0	33.8887	95.0599	62.8442	117.958	131.121	30.6307	56.2218	105.963	118.555	123.205	46.9907	51.1639	75.4737	0	66.3017	218.962	94.8879	86.4186	84.7709	72.9139	11.1784
447	AG-892-F10.CDS.447	MEXAM1_RS04145	MexAM1_META1p0858	CACMWI010000002.1	-	103665	106895	3230	1076.67	carB	Carbamoyl-phosphate synthase large chain		38.6756	28.3062	88.2085	84.4413	21.4236	43.7069	35.4336	32.714	26.6856	45.3335	53.4735	12.5254	19.6798	95.0429	6.75535	0	36.7833	64.3551	32.9469	52.0431	30.2791	20.2521	9.25534	46.2459	44.4845	62.336	48.266	44.9674	29.0317	38.0131	60.3938	32.8681	16.6419	34.0791	77.0731	40.3635	4.45957
448	AG-892-F10.CDS.448	MEXAM1_RS02115	MexAM1_META1p0440	CACMWI010000002.1	-	106888	108030	1142	380.667	carA	Carbamoyl-phosphate synthase small chain		24.713	100.1	37.4637	60.7553	28.8603	14.4196	83.7502	16.4147	32.3074	228.51	115.582	75.9344	165.048	127.632	113.119	118.881	21.1386	66.5883	123.977	88.9847	281.086	38.5024	39.1641	75.5429	51.8679	141.603	188.785	119.596	41.7621	130.53	5.92837	219.482	110.627	18.6023	54.022	90.3223	13.1318
449	AG-892-F10.CDS.449	MEXAM1_RS02110	MexAM1_META1p0439	CACMWI010000002.1	+	108105	108569	464	154.667	yqeY	Transamidase GatB domain protein		221.486	100.348	409.967	421.587	0	160.024	137.738	76.854	190.429	266.684	238.042	129.186	374.456	346.893	101.207	48.4983	0	87.8531	191.114	77.1736	417.13	90.5636	32.5594	230.052	105.2	427.643	133.66	44.064	86.6626	100.378	174.954	515.775	213.734	235.774	109.382	185.631	26.7136
450	AG-892-F10.CDS.450	MEXAM1_RS02095	MexAM1_META1p0436	CACMWI010000002.1	+	108562	110322	1760	586.667	dnaG	DNA primas		0	0	29.9589	72.1556	0	1.82879	11.3293	9.24264	10.9336	39.8315	85.0992	12.9337	21.9992	15.0042	41.4857	41.0933	67.3378	26.5028	41.2219	0	2.50524	6.08211	16.6154	26.4912	44.0724	48.4359	6.48069	0	1.15063	9.20439	11.9084	72.4318	49.5324	24.1483	0	24.2005	4.73928
451	AG-892-F10.CDS.451	MEXAM1_RS02090	MexAM1_META1p0435	CACMWI010000002.1	+	110367	112316	1949	649.667	rpoD	RNA polymerase sigma factor		82.5622	175.927	220.527	168.477	111.206	45.766	205.81	89.6376	173.119	116.848	251.879	37.1346	135.83	81.868	13.6317	164.142	111.08	189.469	93.4281	136.264	94.7731	44.7897	52.3645	124.49	268.837	283.588	115.71	69.3425	72.8554	150.681	154.017	404.479	188.586	81.3895	56.3922	136.197	16.0417
452	AG-892-F10.CDS.452			CACMWI010000002.1	-	112480	113073	593	197.667		hypothetical protein		342.662	471.96	666.484	523.244	418.783	375.211	294.502	297.094	516.327	265.817	1088.03	270.594	469.654	372.965	189.489	300.002	334.951	105.892	295.2	457.533	142.073	285.386	60.7803	373.263	248.284	448.673	378.649	323.784	126.96	244.351	328.559	425.234	571.291	170.188	295.756	356.561	36.2641
453	AG-892-F10.CDS.453			CACMWI010000002.1	-	113077	114027	950	316.667		Outer-membrane-phospholipid-binding lipoprotein MlaA		931.899	973.863	1331.49	923.796	490.357	928.573	563.368	373.831	656.82	788.828	1399.89	508.515	232.908	814.374	472.674	133.277	827.713	868.912	914.957	743.794	782.211	494.575	480.682	536.286	602.713	880.961	638.367	722.156	498.769	336.235	415.537	703.397	717.433	547.573	364.756	674.328	53.9106
454	AG-892-F10.CDS.454	MEXAM1_RS07160	MexAM1_META1p1493	CACMWI010000002.1	+	114137	115012	875	291.667	metF	5,10-methylenetetrahydrofolate reductase		20.3027	167.258	128.662	134.049	40.7433	68.3096	20.8201	94.8969	227.517	80.1966	75.4587	65.6652	128.347	80.1754	0	25.0922	0	40.2314	24.8973	178.609	40.8744	15.2834	56.6173	56.9882	222.337	225.693	127.741	22.9878	2.70314	115.242	104.298	0	58.3321	73.5754	16.722	78.3036	12.9733
455	AG-892-F10.CDS.455	MEXAM1_RS07165	MexAM1_META1p1494	CACMWI010000002.1	+	115012	116061	1049	349.667	metH	5-methyltetrahydrofolate--homocysteine methyltransferase		71.7385	66.8374	0	92.4303	26.2662	137.703	13.1293	102.8	177.211	39.3955	48.063	32.8459	154	173.754	45.1069	17.4677	50.0588	72.7971	10.4374	61.0627	173.415	41.4977	17.3658	66.8011	270.821	192.748	106.876	112.645	77.7427	55.9556	71.5582	139.719	166.079	88.865	20.0544	85.5785	12.4634
456	AG-892-F10.CDS.456	MEXAM1_RS07165	MexAM1_META1p1494	CACMWI010000002.1	+	116064	118697	2633	877.667	metH	5-methyltetrahydrofolate--homocysteine methyltransferase		34.864	47.7602	88.8767	70.3046	34.0808	40.4942	93.5257	169.226	62.8944	61.4373	134.587	35.4635	30.2952	201.712	58.1136	37.2275	44.7582	99.2417	59.8153	103.724	23.7964	67.3894	41.4316	98.126	24.6959	131.561	33.4662	51.1976	135.987	81.2249	47.169	0	64.39	73.9844	43.911	69.3352	8.56834
457	AG-892-F10.CDS.457	MEXAM1_RS01005	MexAM1_META1p0214	CACMWI010000002.1	+	118719	120854	2135	711.667	pcrA	ATP-dependent DNA helicase UvrD/PcrA		29.3328	120.062	29.8817	45.0412	0	16.4405	23.8919	56.9429	20.7737	23.6437	31.9136	53.0857	41.3996	45.6738	12.6673	22.8198	47.7764	38.4075	30.0225	11.6484	12.5243	51.0093	14.0426	35.2805	35.5934	31.6938	18.3209	18.6749	49.1352	34.9807	39.9122	11.569	34.8475	69.0584	31.289	33.9816	4.18074
458	AG-892-F10.CDS.458	MEXAM1_RS23290	MexAM1_META1p4925	CACMWI010000002.1	+	120859	121704	845	281.667		Ribosomal protein L11 methyltransferase		2.8905	0	2.63106	0.712999	0	0	0	0	0	2.55738	51.7208	0	0	0	115.746	76.8908	1.25666	24.0534	1.28397	0	0	0.978412	0	0	0	68.6772	0	0	0	16.7314	41.5846	0	0	0	0	11.649	5.27155
459	AG-892-F10.CDS.459	MEXAM1_RS23295	MexAM1_META1p4926	CACMWI010000002.1	+	121688	123427	1739	579.667		Methionine aminopeptidase		209.034	51.2744	33.8941	52.0351	65.5769	35.09	28.985	15.2006	88.9742	81.8214	44.6511	33.1322	0	49.2723	106.085	170.766	29.8405	111.106	40.2221	39.5064	0	62.982	15.8238	58.7409	27.8674	156.745	27.6665	90.9904	10.2741	0	59.9671	64.1787	33.0835	99.3953	139.55	60.9638	9.74732
460	AG-892-F10.CDS.460	MEXAM1_RS14900	MexAM1_META1p3158	CACMWI010000002.1	-	123450	125072	1622	540.667	recN	DNA repair protein		25.7123	17.7102	63.0349	11.5138	0	17.1943	26.5373	30.8486	41.371	18.4644	9.8737	37.1673	50.2043	35.1783	34.4557	0	100.128	0	11.5662	5.69961	25.4013	24.6272	13.7065	37.9473	12.4014	118.423	0	10.3414	41.3235	21.3388	21.6864	0	0	24.213	28.4555	26.1864	5.08898
461	AG-892-F10.CDS.461	MEXAM1_RS14890	MexAM1_META1p3156	CACMWI010000002.1	-	125105	125932	827	275.667	bamD	Outer membrane protein assembly factor		154.289	198.595	182.836	28.5386	42.67	109.366	17.5803	91.129	134.565	166.013	327.15	237.157	410.668	134.227	170.683	96.4478	355.989	237.764	307.177	202.255	30.7482	162.223	16.6265	17.5508	269.495	132.196	124.365	39.0497	20.6611	80.011	218.269	98.2233	149.063	73.9429	46.5625	145.26	20.2599
462	AG-892-F10.CDS.462	MEXAM1_RS14885	MexAM1_META1p3155	CACMWI010000002.1	-	125981	126913	932	310.667	lpxC	UDP-3-O-[3-hydroxymyristoyl] N-acetylglucosamine deacetylase		493.378	610.554	1295.7	821.961	512.762	642.267	830.565	442.575	769.323	742.124	1082.43	484.225	561.684	1194.28	639.945	627.38	452.962	288.555	277.143	621.387	496.721	836.246	359.014	234.303	288.098	312.478	719.791	608.371	285.189	376.235	371.824	875.548	1178.46	635.459	955.867	626.423	55.0122
463	AG-892-F10.CDS.463	MEXAM1_RS14875	MexAM1_META1p3153	CACMWI010000002.1	-	126979	128199	1220	406.667	ftsA	Cell division protein FtsA		120.537	68.5566	52.771	103.043	16.2565	68.1934	63.5317	28.9415	96.7113	85.1054	152.435	125.908	72.5963	66.433	63.2466	127.477	303.105	23.2632	41.4125	0	21.3362	68.4595	137.382	50.2696	104.435	111.981	57.5078	81.2873	0	14.491	141.403	90.1653	89.439	66.4688	30.7425	78.4255	11.0787
464	AG-892-F10.CDS.464			CACMWI010000002.1	-	128193	128879	686	228.667		hypothetical protein		19.7797	49.0442	0	10.2514	13.614	16.0647	11.7301	45.7882	130.431	34.6691	47.1192	0	0	0	28.5192	0	8.96644	9.95372	0	0	14.7519	29.8376	2.80084	17.8312	44.5105	40.9115	0	47.9103	0	0	54.7021	2.75377	39.7385	34.8185	0	21.6142	5.1921
465	AG-892-F10.CDS.465	MEXAM1_RS14865	MexAM1_META1p3151	CACMWI010000002.1	-	128864	129778	914	304.667	ddl	D-alanine--D-alanine ligase		19.1832	63.0317	0	0	0	39.384	26.9461	33.6342	0	0	0	42.0037	0	23.3236	0	0	46.9053	0	0	0	0	0	0	0	15.0982	64.2069	6.19735	12.1495	0	0	0	0	66.8992	0	0	13.1132	4.15364
466	AG-892-F10.CDS.466	MEXAM1_RS14860	MexAM1_META1p3150	CACMWI010000002.1	-	129756	130655	899	299.667	murB	UDP-N-acetylenolpyruvoylglucosamine reductase		0	0	106.155	0	45.6655	51.1074	25.117	0	42.4612	21.0702	0	0	197.68	0	0	0	72.4726	84.1519	0	0	49.1097	0	47.4086	13.5326	0	0	11.3222	17.5995	0	0	48.592	0	35.6903	73.0899	3.8445	27.0306	8.16644
467	AG-892-F10.CDS.467	MEXAM1_RS14850	MexAM1_META1p3148	CACMWI010000002.1	-	130648	132045	1397	465.667	murC	UDP-N-acetylmuramate--L-alanine ligase		39.7454	21.6287	76.6965	128.15	49.3842	10.1817	27.8071	11.7058	16.5691	21.2253	103.631	63.8743	32.0791	19.9574	0	0	45.2439	46.9962	0	181.054	99.1765	8.8987	0	15.4439	100.749	79.6876	51.6521	26.5584	10.3029	29.8771	14.3975	0	60.4326	0	64.4686	41.645	8.24911
468	AG-892-F10.CDS.468	MEXAM1_RS14845	MexAM1_META1p3147	CACMWI010000002.1	-	132038	133072	1034	344.667	murG	UDP-N-acetylglucosamine--N-acetylmuramyl-(pentapeptide) pyrophosphoryl-undecaprenol N-acetylglucosamine transferase		0	0	7.64253	0	26.4728	66.197	0	0.171432	0	28.6695	37.5324	15.2877	0	65.3394	0	0	1.65162	0	0	69.5006	16.8777	2.18584	0	0	17.1929	82.9512	11.628	14.3211	8.58677	0	0	22.8181	0.000492	0	0	14.1436	4.52585
469	AG-892-F10.CDS.469	MEXAM1_RS14840	MexAM1_META1p3146	CACMWI010000002.1	-	133062	134168	1106	368.667	ftsW	Peptidoglycan glycosyltransferase		63.4243	0	35.8243	0	67.9024	1.97666	0	17.9789	0	24.1421	52.747	0	0	62.1762	0	0	8.23264	0	0	0.286288	0	6.64081	0	0	8.14766	17.6903	0.937848	6.9336	13.0765	23.8963	0	0	17.4138	0	14.7028	12.6894	3.9282
470	AG-892-F10.CDS.470	MEXAM1_RS24065	MexAM1_META1p5084	CACMWI010000002.1	-	134161	135546	1385	461.667	murD	UDP-N-acetylmuramoyl-L-alanine--D-glutamate ligase		0	55.4824	66.6059	60.6285	0	0	17.2293	0	44.9194	0	146.882	26.6278	32.9645	74.5205	0	0	34.0622	15.4923	9.66653	27.7472	0	0	0	0	49.9965	23.5799	15.8123	15.4314	0	12.9309	0	27.1955	16.9754	0	0	22.1357	6.04294
471	AG-892-F10.CDS.471	MEXAM1_RS24070	MexAM1_META1p5085	CACMWI010000002.1	-	135543	136631	1088	362.667	mraY	Phospho-N-acetylmuramoyl-pentapeptide-transferase		0	36.5067	70.2257	109.933	107.592	70.4273	32.7972	17.7891	251.208	44.3004	56.8447	0	152.158	178.748	72.3985	0	155.405	79.7273	72.1918	173.241	70.3737	50.5174	17.4136	55.5383	69.646	122.187	69.9676	67.321	26.9068	76.7657	49.8354	28.5802	149.288	0	0	72.4524	11.6136
472	AG-892-F10.CDS.472	MEXAM1_RS24075	MexAM1_META1p5086	CACMWI010000002.1	-	136634	138016	1382	460.667	murF	UDP-N-acetylmuramoyl-tripeptide--D-alanyl-D-alanine ligase		0	50.6094	23.0027	45.3996	30.1083	48.8877	0	29.2302	42.6141	91.1832	54.8772	27.7898	15.0718	10.9816	12.3093	101.347	92.1406	0	8.15968	0	14.2973	8.20207	0	0	26.461	227.864	58.0926	83.5864	20.8017	40.9085	31.0883	0	76.386	0	16.4559	36.7959	8.74407
473	AG-892-F10.CDS.473	MEXAM1_RS24085	MexAM1_META1p5088	CACMWI010000002.1	-	137997	139493	1496	498.667	murE	UDP-N-acetylmuramoyl-dipeptide--2,6-diaminopimelate ligase		0	38.5264	60.7171	19.9893	71.0439	0	27.1693	15.2453	0	19.0692	14.7802	0	21.3781	1.64206	0	0	0	0	2.82685	32.1755	13.5538	23.7406	0	7.44237	0	0.005966	17.2481	4.65946	6.36631	11.4604	0	48.0593	6.29156	0	29.4422	14.0809	3.56638
[truncated: 1,059 more rows]

## Sheet: Table S6 
Table S6. Relative abundance (>0.1%), coverage, and latitude/longitude of TMED127 genus TMED13 in metagenomic samples from Sandpiper (https://sandpiper.qut.edu.au/taxonomy/g__TMED13).
[truncated: 1,310 more rows]

## Sheet: Table S7
Table S7. Relative abundance (>0.1%), coverage, and latitude/longitude of TMED127 genus GCA-2691245 in metagenomic samples from Sandpiper (https://sandpiper.qut.edu.au/taxonomy/g__GCA-2691245).
[truncated: 2,550 more rows]

[truncated: 1 more sheets: Table S8 ]
